# Supplementary material for: Exploring the causal role of multiple metabolites on ovarian cancer: a two sample Mendelian randomization study
Source: J Ovarian Res. 2024 Jan 23;17:22. doi: 10.1186/s13048-023-01340-w (PMC10804794; doi:10.1186/s13048-023-01340-w)
Supplement: Supplementary file 4 — Additional file 4: Table S1. Classification and detailed information of 486 blood metabolites. [file 13048_2023_1340_MOESM4_ESM.xlsx]

## Sheet: Sheet1
Table. S1 Classification and detailed information of 486 blood metabolites.
Metabolite ID	Metabolite	Status	Super-pathway	Total N
M00053	glutamine	Known	Amino acid	7821
M00054	tryptophan	Known	Amino acid	7804
M00059	histidine	Known	Amino acid	7804
M00060	leucine	Known	Amino acid	7799
M00063	cholesterol	Known	Lipid	7813
M00064	phenylalanine	Known	Amino acid	7803
M00513	creatinine	Known	Amino acid	7810
M00527	lactate	Known	Carbohydrate	7814
M00542	3-hydroxybutyrate (BHBA)	Known	Lipid	7820
M00553	cotinine	Known	Xenobiotics	1270
M00569	caffeine	Known	Xenobiotics	7719
M00575	arabinose	Known	Carbohydrate	5889
M00577	fructose	Known	Carbohydrate	7781
M00584	mannose	Known	Carbohydrate	7793
M00599	pyruvate	Known	Carbohydrate	7682
M00606	uridine	Known	Nucleotide	7800
M01105	linoleate (18:2n6)	Known	Lipid	7780
M01107	allantoin	Known	Nucleotide	5705
M01110	arachidonate (20:4n6)	Known	Lipid	7816
M01114	deoxycholate	Known	Lipid	5194
M01121	margarate (17:0)	Known	Lipid	7796
M01123	inosine	Known	Nucleotide	2675
M01125	isoleucine	Known	Amino acid	7801
M01284	threonine	Known	Amino acid	6020
M01299	tyrosine	Known	Amino acid	7807
M01301	lysine	Known	Amino acid	7812
M01302	methionine	Known	Amino acid	7795
M01303	malate	Known	Energy	7384
M01336	palmitate (16:0)	Known	Lipid	7800
M01356	nonadecanoate (19:0)	Known	Lipid	7783
M01358	stearate (18:0)	Known	Lipid	7803
M01359	oleate (18:1n9)	Known	Lipid	7768
M01361	pentadecanoate (15:0)	Known	Lipid	7502
M01365	myristate (14:0)	Known	Lipid	7811
M01444	pipecolate	Known	Amino acid	7792
M01493	ornithine	Known	Amino acid	7746
M01494	5-oxoproline	Known	Amino acid	7802
M01508	pantothenate	Known	Cofactors and vitamins	7604
M01515	salicylate	Known	Xenobiotics	2374
M01558	4-acetamidobutanoate	Known	Amino acid	6930
M01561	alpha-tocopherol	Known	Cofactors and vitamins	7725
M01564	citrate	Known	Energy	7813
M01572	glycerate	Known	Carbohydrate	7778
M01573	guanosine	Known	Nucleotide	2343
M01585	N-acetylalanine	Known	Amino acid	7720
M01604	urate	Known	Nucleotide	7819
M01605	ursodeoxycholate	Known	Lipid	5477
M01638	arginine	Known	Amino acid	7528
M01640	ascorbate (Vitamin C)	Known	Cofactors and vitamins	2085
M01644	heptanoate (7:0)	Known	Lipid	7802
M01645	laurate (12:0)	Known	Lipid	7793
M01649	valine	Known	Amino acid	7808
M01670	urea	Known	Amino acid	7796
M01712	cortisol	Known	Lipid	7795
M01769	cortisone	Known	Lipid	7575
M01898	proline	Known	Amino acid	7816
M02132	citrulline	Known	Amino acid	7773
M02137	biliverdin	Known	Cofactors and vitamins	6686
M02342	serotonin (5HT)	Known	Amino acid	6139
M02730	gamma-glutamylglutamine	Known	Peptide	7662
M02734	gamma-glutamyltyrosine	Known	Peptide	7468
M03127	hypoxanthine	Known	Nucleotide	7287
M03141	betaine	Known	Amino acid	7806
M03147	xanthine	Known	Nucleotide	6845
M10642	caprate (10:0)	Known	Lipid	7799
M11438	phosphate	Known	Energy	7789
M12017	3-methoxytyrosine	Known	Amino acid	5997
M12035	pelargonate (9:0)	Known	Lipid	7803
M12067	undecanoate (11:0)	Known	Lipid	7500
M12129	beta-hydroxyisovalerate	Known	Amino acid	7283
M12261	taurodeoxycholate	Known	Lipid	1564
M12593	X-02973	Unknown		7759
M12626	X-03003	Unknown		7689
M12768	X-03088	Unknown		7474
M12774	X-03094	Unknown		7804
M15122	glycerol	Known	Lipid	7800
M15140	kynurenine	Known	Amino acid	7816
M15335	mannitol	Known	Carbohydrate	5917
M15365	glycerol 3-phosphate (G3P)	Known	Lipid	7781
M15488	acetylphosphate	Known	Energy	7789
M15500	carnitine	Known	Lipid	7797
M15506	choline	Known	Lipid	7750
M15630	N-acetylornithine	Known	Amino acid	7574
M15650	N1-methyladenosine	Known	Nucleotide	7813
M15676	3-methyl-2-oxovalerate	Known	Amino acid	7779
M15677	3-methylhistidine	Known	Amino acid	5885
M15749	3-phenylpropionate (hydrocinnamate)	Known	Amino acid	6182
M15753	hippurate	Known	Xenobiotics	7806
M15778	benzoate	Known	Xenobiotics	7756
M15958	phenylacetate	Known	Amino acid	4754
M15990	glycerophosphorylcholine (GPC)	Known	Lipid	7156
M15996	aspartate	Known	Amino acid	7721
M16634	X-04357	Unknown		7502
M16816	X-04494	Unknown		5007
M16818	X-04495	Unknown		7490
M16821	X-04498	Unknown		7160
M16822	X-04499--3,4-dihydroxybutyrate	Identified	Amino acid	6948
M16823	X-04500	Unknown		3647
M17799	ibuprofen	Known	Xenobiotics	1976
M17805	dihomo-linoleate (20:2n6)	Known	Lipid	7800
M17807	X-18601	Unknown		7663
M17945	2-hydroxystearate	Known	Lipid	7763
M18254	paraxanthine	Known	Xenobiotics	7504
M18281	2-hydroxyhippurate (salicylurate)	Known	Xenobiotics	2592
M18283	X-05426	Unknown		6357
M18335	quinate	Known	Xenobiotics	6265
M18349	indolelactate	Known	Amino acid	7378
M18357	glycylvaline	Known	Peptide	2108
M18369	gamma-glutamylleucine	Known	Peptide	7802
M18392	theobromine	Known	Xenobiotics	7768
M18394	theophylline	Known	Xenobiotics	7393
M18467	eicosapentaenoate (EPA; 20:5n3)	Known	Lipid	7816
M18474	estrone 3-sulfate	Known	Lipid	957
M18476	glycocholate	Known	Lipid	5995
M18477	glycodeoxycholate	Known	Lipid	1477
M18494	taurochenodeoxycholate	Known	Lipid	5716
M18497	taurocholate	Known	Lipid	4032
M18929	X-05907	Unknown		7734
M19323	docosahexaenoate (DHA; 22:6n3)	Known	Lipid	7818
M19324	1-stearoylglycerophosphoinositol	Known	Lipid	7694
M19362	X-06226	Unknown		7623
M19364	X-06246	Unknown		7358
M19368	X-06267	Unknown		7075
M19396	X-06307	Unknown		6774
M19414	X-06350	Unknown		5161
M19415	X-06351	Unknown		4791
M19934	myo-inositol	linoleat	Lipid	7803
M20489	glucose	Known	Carbohydrate	7773
M20675	1,5-anhydroglucitol (1,5-AG)	Known	Carbohydrate	7746
M20699	erythritol	Known	Xenobiotics	7776
M21044	2-hydroxybutyrate (AHB)	Known	Amino acid	7815
M21047	3-methyl-2-oxobutyrate	Known	Amino acid	7648
M21049	1,6-anhydroglucose	Known	Carbohydrate	3663
M21127	1-palmitoylglycerol (1-monopalmitin)	Known	Lipid	7429
M21151	saccharin	Known	Xenobiotics	2449
M21184	1-oleoylglycerol (1-monoolein)	Known	Lipid	5717
M21188	1-stearoylglycerol (1-monostearin)	Known	Lipid	6965
M21630	X-08402	Unknown		7726
M22030	2-hydroxyisobutyrate	Known	Amino acid	6539
M22032	X-08766	Unknown		6050
M22116	4-methyl-2-oxopentanoate	Known	Amino acid	7776
M22130	phenyllactate (PLA)	Known	Amino acid	6064
M22138	homocitrulline	Known	Amino acid	4135
M22175	aspartylphenylalanine	Known	Peptide	3948
M22177	levulinate (4-oxovalerate)	Known	Amino acid	6982
M22189	palmitoylcarnitine	Known	Lipid	7701
M22481	X-08988	Unknown		7776
M22548	X-09026	Unknown		7627
M22649	X-09108	Unknown		6910
M22842	cholate	Known	Lipid	5929
M24074	X-09706	Unknown		7697
M25459	X-10395	Unknown		7784
M25599	X-10429	Unknown		6807
M27256	X-10500	Unknown		7751
M27273	X-10506	Unknown		7710
M27278	X-10510	Unknown		7792
M27447	1-linoleoylglycerol (1-monolinolein)	Known	Lipid	2797
M27513	indoleacetate	Known	Amino acid	7618
M27531	hyodeoxycholate	Known	Lipid	6025
M27672	3-indoxyl sulfate	Known	Amino acid	7787
M27710	N-acetylglycine	Known	Amino acid	7135
M27716	bilirubin (Z,Z)	Known	Cofactors and vitamins	6812
M27718	creatine	Known	Amino acid	7822
M27722	erythrose	Known	Carbohydrate	7263
M27728	glycerol 2-phosphate	Known	Xenobiotics	5912
M27738	threonate	Known	Cofactors and vitamins	7782
M30805	X-10810	Unknown		7232
M31453	cysteine	Known	Amino acid	7692
M31522	pyroglutamylglycine	Known	Peptide	1586
M31536	N-(2-furoyl)glycine	Known	Xenobiotics	604
M31548	DSGEGDFXAEGGGVR*	Known	Peptide	5371
M31555	pyridoxate	Known	Cofactors and vitamins	7703
M31591	androsterone sulfate	Known	Lipid	7785
M31787	3-carboxy-4-methyl-5-propyl-2-furanpropanoate (CMPF)	Known	Lipid	7812
M32197	3-(4-hydroxyphenyl)lactate	Known	Amino acid	7795
M32198	acetylcarnitine	Known	Lipid	7805
M32315	serine	Known	Amino acid	7796
M32319	trans-4-hydroxyproline	Known	Amino acid	7802
M32322	glutamate	Known	Amino acid	7804
M32328	hexanoylcarnitine	Known	Lipid	7786
M32338	glycine	Known	Amino acid	7802
M32339	alanine	Known	Amino acid	7788
M32346	glycochenodeoxycholate	Known	Lipid	7087
M32348	2-aminobutyrate	Known	Amino acid	7814
M32379	scyllo-inositol	Known	Lipid	6500
M32388	dodecanedioate	Known	Lipid	6478
M32393	gamma-glutamylvaline	Known	Peptide	7753
M32405	indolepropionate	Known	Amino acid	7803
M32412	butyrylcarnitine	Known	Lipid	7796
M32418	myristoleate (14:1n5)	Known	Lipid	7804
M32425	dehydroisoandrosterone sulfate (DHEA-S)	Known	Lipid	7793
M32445	3-methylxanthine	Known	Xenobiotics	5396
M32452	propionylcarnitine	Known	Lipid	7813
M32489	caproate (6:0)	Known	Lipid	7811
M32492	caprylate (8:0)	Known	Lipid	7802
M32497	10-undecenoate (11:1n1)	Known	Lipid	7806
M32504	docosapentaenoate (n3 DPA; 22:5n3)	Known	Lipid	7821
M32518	X-11204	Unknown		7799
M32549	X-02269	Unknown		7701
M32553	phenol sulfate	Known	Amino acid	7810
M32557	X-06126	Unknown		7785
M32560	X-07765	Unknown		2170
M32564	X-11247	Unknown		7403
M32578	X-11261	Unknown		7771
M32586	bilirubin (E,E)*	Known	Cofactors and vitamins	7748
M32587	X-02249	Unknown		7818
M32593	heme*	Known	Cofactors and vitamins	6380
M32616	X-11299	Unknown		7347
M32632	X-11315	Unknown		7785
M32634	X-11317	Unknown		7811
M32635	1-linoleoylglycerophosphoethanolamine*	Known	Lipid	7817
M32644	X-11327	Unknown		7671
M32651	X-11334	Unknown		5462
M32654	3-dehydrocarnitine*	Known	Lipid	7809
M32672	pyroglutamine*	Known	Amino acid	7800
M32675	C-glycosyltryptophan*	Known	Amino acid	7786
M32691	X-11374	Unknown		2609
M32698	X-11381	Unknown		7753
M32709	X-03056--N-[3-(2-Oxopyrrolidin-1-yl)propyl]acetamide	Identified	Amino acid	7812
M32729	X-11412	Unknown		6935
M32735	X-01911	Unknown		6360
M32739	X-11422--xanthine	Identified	Nucleotide	6346
M32740	X-11423--O-sulfo-L-tyrosine	Identified	Amino acid	7765
M32753	X-09789	Unknown		7805
M32754	X-11437	Unknown		6782
M32755	X-11438	Unknown		7084
M32757	X-11440	Unknown		7686
M32758	X-11441	Unknown		7072
M32759	X-11442	Unknown		7142
M32761	X-11444	Unknown		7758
M32762	X-11445--5-alpha-pregnan-3beta,20alpha-disulfate	Identified	Lipid	2570
M32769	X-11452	Unknown		6519
M32786	X-11469	Unknown		7779
M32787	X-11470	Unknown		7271
M32795	X-11478	Unknown		6593
M32800	X-11483	Unknown		4608
M32802	X-11485	Unknown		4544
M32808	X-11491	Unknown		6584
M32814	X-11497	Unknown		7481
M32836	HWESASXX*	Known	Peptide	7700
M32838	X-11521	Unknown		7193
M32846	X-11529	Unknown		6664
M32847	X-11530	Unknown		7409
M32854	X-11537	Unknown		2719
M32855	X-11538	Unknown		7804
M32857	X-11540	Unknown		2688
M32863	X-11546	Unknown		2015
M32867	X-11550	Unknown		7776
M32869	X-11552	Unknown		2170
M32910	X-11593--O-methylascorbate*	Identified	Cofactors and vitamins	7788
M32980	adrenate (22:4n6)	Known	Lipid	7778
M33009	homostachydrine*	Known	Xenobiotics	3003
M33084	ADSGEGDFXAEGGGVR*	Known	Peptide	5588
M33131	X-11786--methylcysteine	Identified	Amino acid	2811
M33132	X-11787	Unknown		7811
M33137	X-11792	Unknown		2442
M33138	X-11793--oxidized bilirubin*	Identified	Cofactors and vitamins	7611
M33140	X-11795	Unknown		7763
M33144	X-11799	Unknown		5038
M33150	X-11805	Unknown		2814
M33163	X-11818	Unknown		6790
M33165	X-11820	Unknown		7710
M33173	2-hydroxyacetaminophen sulfate*	Known	Xenobiotics	1688
M33178	2-methoxyacetaminophen sulfate*	Known	Xenobiotics	1086
M33188	X-11843	Unknown		3938
M33190	X-11845	Unknown		2741
M33192	X-11847	Unknown		6059
M33194	X-11849	Unknown		5350
M33195	X-11850	Unknown		4868
M33197	X-11852	Unknown		2974
M33203	X-11858	Unknown		3427
M33204	X-11859	Unknown		2721
M33221	X-11876	Unknown		4965
M33228	1-arachidonoylglycerophosphocholine*	Known	Lipid	7507
M33230	1-palmitoleoylglycerophosphocholine*	Known	Lipid	7812
M33250	X-11905	Unknown		4761
M33353	X-12007	Unknown		1362
M33359	X-12013	Unknown		1948
M33363	gamma-glutamylmethionine*	Known	Peptide	2240
M33364	gamma-glutamylthreonine*	Known	Peptide	4016
M33380	X-12029	Unknown		7564
M33384	salicyluric glucuronide*	Known	Xenobiotics	832
M33389	X-12038	Unknown		7758
M33390	X-12039	Unknown		5461
M33391	X-12040	Unknown		559
M33408	X-12056	Unknown		4130
M33415	X-12063	Unknown		7197
M33420	gamma-tocopherol	Known	Cofactors and vitamins	6226
M33422	gamma-glutamylphenylalanine	Known	Peptide	7753
M33423	p-acetamidophenylglucuronide	Known	Xenobiotics	1494
M33441	isobutyrylcarnitine	Known	Amino acid	7812
M33442	pseudouridine	Known	Nucleotide	7785
M33443	valerate	Known	Lipid	4102
M33447	palmitoleate (16:1n7)	Known	Lipid	7776
M33453	alpha-ketoglutarate	Known	Energy	6130
M33477	erythronate*	Known	Carbohydrate	7752
M33488	lathosterol	Known	Lipid	5457
M33507	X-12092	Unknown		7500
M33508	X-12093	Unknown		2854
M33509	X-12094	Unknown		7467
M33510	X-12095--N1-methyl-3-pyridone-4-carboxamide	Identified	Nucleotide	7711
M33515	X-12100--hydroxytryptophan*	Identified	Amino acid	7499
M33531	X-12116	Unknown		3039
M33587	eicosenoate (20:1n9 or 11)	Known	Lipid	7799
M33609	X-12188	Unknown		832
M33610	X-12189	Unknown		481
M33627	X-12206	Unknown		2795
M33633	X-12212	Unknown		4566
M33637	X-12216	Unknown		5369
M33638	X-12217	Unknown		6469
M33652	X-12230	Unknown		5649
M33653	X-12231	Unknown		5111
M33658	X-12236	Unknown		1924
M33666	X-12244--N-acetylcarnosine	Identified	Peptide	6608
M33675	X-12253	Unknown		6004
M33683	X-12261	Unknown		1050
M33751	X-12329	Unknown		867
M33782	X-10346	Unknown		4207
M33801	ADpSGEGDFXAEGGGVR*	Known	Peptide	3939
M33821	1-eicosatrienoylglycerophosphocholine*	Known	Lipid	7809
M33822	1-docosahexaenoylglycerophosphocholine*	Known	Lipid	7798
M33833	X-12405	Unknown		6676
M33835	X-12407	Unknown		2814
M33864	X-12428	Unknown		1439
M33871	1-eicosadienoylglycerophosphocholine*	Known	Lipid	6892
M33877	X-12435	Unknown		231
M33883	X-12441--12-hydroxyeicosatetraenoate (12-HETE)	Identified	Lipid	2761
M33884	X-12442--5,8-tetradecadienoate	Identified	Lipid	7780
M33885	X-12443	Unknown		5357
M33892	X-12450	Unknown		6432
M33901	X-12456	Unknown		4774
M33910	X-12465	Unknown		5883
M33935	piperine	Known	Xenobiotics	7173
M33936	octanoylcarnitine	Known	Lipid	7790
M33937	alpha-hydroxyisovalerate	Known	Amino acid	7668
M33939	N-acetylthreonine	Known	Amino acid	6909
M33941	decanoylcarnitine	Known	Lipid	7766
M33955	1-palmitoylglycerophosphocholine	Known	Lipid	7803
M33957	1-heptadecanoylglycerophosphocholine	Known	Lipid	7422
M33960	1-oleoylglycerophosphocholine	Known	Lipid	7812
M33961	1-stearoylglycerophosphocholine	Known	Lipid	7817
M33968	5-dodecenoate (12:1n7)	Known	Lipid	7770
M33969	stearidonate (18:4n3)	Known	Lipid	7775
M33971	10-heptadecenoate (17:1n7)	Known	Lipid	7795
M33972	10-nonadecenoate (19:1n9)	Known	Lipid	7789
M33973	epiandrosterone sulfate	Known	Lipid	7769
M34035	linolenate [alpha or gamma; (18:3n3 or 6)]	Known	Lipid	7786
M34040	X-12510--2-aminooctanoic acid	Identified	Amino acid	7566
M34062	X-12524	Unknown		7809
M34106	bilirubin (E,Z or Z,E)*	Known	Cofactors and vitamins	5295
M34109	metoprolol acid metabolite*	Known	Xenobiotics	286
M34112	X-12544	Unknown		5893
M34123	X-12556	Unknown		7483
M34214	1-arachidonoylglycerophosphoinositol*	Known	Lipid	7797
M34221	X-12627	Unknown		7419
M34244	X-12644	Unknown		7795
M34245	X-12645	Unknown		5254
M34283	asparagine	Known	Amino acid	7761
M34289	X-12680	Unknown		2311
M34306	X-12696	Unknown		7409
M34314	X-12704	Unknown		1813
M34322	X-12712	Unknown		260
M34327	X-12717	Unknown		1632
M34329	X-12719	Unknown		1539
M34336	X-12726	Unknown		5495
M34338	X-12728	Unknown		537
M34339	X-12729	Unknown		1753
M34344	X-12734	Unknown		5616
M34350	X-12740	Unknown		3731
M34359	X-12749	Unknown		7178
M34365	3-(cystein-S-yl)acetaminophen*	Known	Xenobiotics	1024
M34384	stachydrine	Known	Xenobiotics	6745
M34389	1-methylxanthine	Known	Xenobiotics	5504
M34390	7-methylxanthine	Known	Xenobiotics	5901
M34395	1-methylurate	Known	Xenobiotics	5520
M34400	1,7-dimethylurate	Known	Xenobiotics	6057
M34404	1,3,7-trimethylurate	Known	Xenobiotics	796
M34407	isovalerylcarnitine	Known	Amino acid	7789
M34409	stearoylcarnitine	Known	Lipid	7183
M34416	1-stearoylglycerophosphoethanolamine	Known	Lipid	7369
M34419	1-linoleoylglycerophosphocholine	Known	Lipid	7795
M34420	bradykinin, des-arg(9)	Known	Peptide	4570
M34441	X-12771	Unknown		4734
M34453	X-12776	Unknown		7764
M34456	gamma-glutamylisoleucine*	Known	Peptide	5522
M34469	X-12786	Unknown		6566
M34481	X-12798	Unknown		7552
M34499	X-12816	Unknown		4524
M34513	X-12830	Unknown		3415
M34516	X-12833	Unknown		243
M34527	X-12844	Unknown		7768
M34530	X-12847	Unknown		4036
M34533	X-12850	Unknown		6251
M34534	laurylcarnitine	Known	Lipid	5170
M34535	X-12851	Unknown		4808
M34539	X-12855	Unknown		5120
M34674	X-12990--docosapentaenoic acid (n6-DPA)	Identified	Lipid	2581
M34732	isovalerate	Known	Lipid	7080
M34761	X-13069	Unknown		6770
M34878	X-13183--stearamide	Identified	Lipid	2503
M34912	X-13215	Unknown		6305
M35114	7-methylguanine	Known	Nucleotide	6091
M35126	phenylacetylglutamine	Known	Amino acid	7812
M35127	pro-hydroxy-pro	Known	Peptide	7787
M35137	N2,N2-dimethylguanosine	Known	Nucleotide	5228
M35159	cysteine-glutathione disulfide	Known	Amino acid	1997
M35160	oleoylcarnitine	Known	Lipid	7708
M35186	1-arachidonoylglycerophosphoethanolamine*	Known	Lipid	7798
M35187	X-13429	Unknown		6344
M35189	X-13431--nonanoylcarnitine*	Identified	Lipid	6591
M35193	X-13435	Unknown		6970
M35240	X-13477	Unknown		5952
M35253	2-palmitoylglycerophosphocholine*	Known	Lipid	7695
M35254	2-oleoylglycerophosphocholine*	Known	Lipid	7524
M35255	2-stearoylglycerophosphocholine*	Known	Lipid	7730
M35257	2-linoleoylglycerophosphocholine*	Known	Lipid	6894
M35270	X-13496	Unknown		7656
M35305	1-palmitoylglycerophosphoinositol*	Known	Lipid	6282
M35320	catechol sulfate	Known	Xenobiotics	7807
M35322	hydroquinone sulfate	Known	Xenobiotics	451
M35326	X-13548	Unknown		6022
M35327	X-13549	Unknown		7330
M35331	X-13553	Unknown		3085
M35397	X-13619	Unknown		7791
M35431	2-methylbutyroylcarnitine	Known	Amino acid	7420
M35433	hydroxyisovaleroyl carnitine	Known	Amino acid	5588
M35439	glutaroyl carnitine	Known	Amino acid	7701
M35451	X-13658	Unknown		1412
M35464	X-13671	Unknown		7311
M35472	2-tetradecenoyl carnitine	Known	Lipid	6998
M35527	4-hydroxyhippurate	Known	Xenobiotics	4368
M35551	X-13741	Unknown		5325
M35626	1-myristoylglycerophosphocholine	Known	Lipid	7812
M35628	1-oleoylglycerophosphoethanolamine	Known	Lipid	7749
M35631	1-palmitoylglycerophosphoethanolamine	Known	Lipid	7763
M35635	3-(3-hydroxyphenyl)propionate	Known	Amino acid	1163
M35669	tetradecanedioate	Known	Lipid	6046
M35675	2-hydroxypalmitate	Known	Lipid	7797
M35678	hexadecanedioate	Known	Lipid	6887
M35718	dihomo-linolenate (20:3n3 or n6)	Known	Lipid	7805
M35754	X-13859	Unknown		7002
M35854	threitol	Known	Carbohydrate	7381
M35977	X-14056	Unknown		7259
M35978	X-14057	Unknown		4716
M36009	X-14086	Unknown		2686
M36095	thymol sulfate	Known	Xenobiotics	4172
M36097	4-acetaminophen sulfate	Known	Xenobiotics	498
M36098	4-vinylphenol sulfate	Known	Xenobiotics	7483
M36099	4-ethylphenylsulfate	Known	Xenobiotics	6012
M36103	p-cresol sulfate	Known	Amino acid	7758
M36115	X-14189--leucylalanine	Identified	Peptide	2745
M36131	X-14205--alpha-glutamyltyrosine	Identified	Peptide	1789
M36134	X-14208--phenylalanylserine	Identified	Peptide	2455
M36230	X-14304--leucylalanine	Identified	Peptide	2434
M36300	X-14374	Unknown		7627
M36376	X-14450--phenylalanylleucine	Identified	Peptide	2555
M36399	X-14473	Unknown		6884
M36468	X-14541	Unknown		1941
M36515	X-14588	Unknown		7777
M36552	X-14625	Unknown		7511
M36553	X-14626	Unknown		6904
M36559	X-14632	Unknown		1703
M36585	X-14658	Unknown		3533
M36589	X-14662	Unknown		4212
M36673	X-14745	Unknown		5602
M36738	gamma-glutamylglutamate	Known	Peptide	931
M36754	octadecanedioate	Known	Lipid	7300
M36756	leucylleucine	Known	Peptide	3386
M36776	7-alpha-hydroxy-3-oxo-4-cholestenoate (7-Hoca)	Known	Lipid	7784
M36802	n-Butyl Oleate	Known	Lipid	4542
M36808	dimethylarginine (SDMA + ADMA)	Known	Amino acid	7347
M36850	taurolithocholate 3-sulfate	Known	Lipid	6904
M37004	X-14977--vanillin	Identified	Xenobiotics	1789
M37058	succinylcarnitine	Known	Energy	6948
M37097	tryptophan betaine	Known	Amino acid	7439
M37104	cyclo(leu-pro)	Known	Peptide	4833
M37112	chiro-inositol	Known	Lipid	2729
M37190	5alpha-androstan-3beta,17beta-diol disulfate	Known	Lipid	7345
M37202	4-androsten-3beta,17beta-diol disulfate 1*	Known	Lipid	7804
M37203	4-androsten-3beta,17beta-diol disulfate 2*	Known	Lipid	7776
M37253	2-hydroxyglutarate	Known	Lipid	6287
M37459	ergothioneine	Known	Xenobiotics	4453
M37506	palmitoyl sphingomyelin	Known	Lipid	7814
M38150	phenylalanylphenylalanine	Known	Peptide	4961
M38178	cis-4-decenoyl carnitine	Known	Lipid	7660
M38768	15-methylpalmitate (isobar with 2-methylpalmitate)	Known	Lipid	7371
