# Supplementary material for: Exploring the causal role of multiple metabolites on ovarian cancer: a two sample Mendelian randomization study
Source: J Ovarian Res. 2024 Jan 23;17:22. doi: 10.1186/s13048-023-01340-w (PMC10804794; doi:10.1186/s13048-023-01340-w)
Supplement: Supplementary file 5 — Additional file 5: Table S2. Detailed information on instrumental variables for candidate blood metabolites (P<5e-8). [file 13048_2023_1340_MOESM5_ESM.xlsx]

## Sheet: 5e-8 IV
Table. S2-1 Detailed information on instrumental variables for candidate blood metabolites (P<5e-8)
SNP	effect_allele.exposure	other_allele.exposure	effect_allele.outcome	other_allele.outcome	beta.exposure	beta.outcome	eaf.exposure	eaf.outcome	se.outcome	pval.outcome	samplesize.outcome	outcome	exposure	se.exposure	pval.exposure	samplesize.exposure	mr_keep	R2	F	Status
rs601338	A	G	A	G	0.0413	0.02343	0.4316	0.4601	0.0133	0.0781304	66450	OC	ADpSGEGDFXAEGGGVR*	0.0062	2.52e-11	3845	TRUE	0.0114087	44.3497	Known
rs651007	T	C	T	C	0.0653	0.08557	0.2099	0.2187	0.01608	1.03999e-07	66450	OC	ADpSGEGDFXAEGGGVR*	0.0071	6.34e-20	3845	TRUE	0.021526	84.5442	Known
rs2235649	T	C	T	C	-0.0184	0.027	0.2159	0.2145	0.01607	0.0930294	66450	OC	X-12556	0.0027	1.95e-11	7049	TRUE	0.00654529	46.4285	Known
rs4675874	A	G	A	G	-0.0243	0.0243	0.7094	0.7044	0.01472	0.0989396	66450	OC	X-12556	0.0026	3.13e-20	7049	TRUE	0.0122402	87.3258	Known
rs131794	C	A	C	A	-0.0146	0.03982	0.7926	0.7924	0.01634	0.0148201	66450	OC	Uridine	0.0018	4.37e-16	7354	TRUE	0.00886684	65.7722	Known
rs2686796	T	C	T	C	0.0094	-0.009544	0.4524	0.4517	0.01368	0.4852	66450	OC	Uridine	0.0017	1.89e-08	7354	TRUE	0.00414031	30.5661	Known
rs532545	T	C	T	C	-0.0095	0.01998	0.3065	0.3169	0.01445	0.167	66450	OC	Uridine	0.0017	3.41e-08	7354	TRUE	0.00422849	31.2199	Known
rs12411523	TRUE	C	TRUE	C	-0.032	0.04169	0.3183	0.3117	0.032	0.1926	43507	MOC	X-12092	0.0051	5.23e-10	7089	TRUE	0.00552293	39.3584	Known
rs4919234	TRUE	G	TRUE	G	0.0288	0.02084	0.3296	0.3231	0.03216	0.517001	43507	MOC	X-12092	0.0051	1.52e-08	7089	TRUE	0.00447827	31.8803	Known
rs7096654	TRUE	C	TRUE	C	0.2537	-0.05995	0.6211	0.6198	0.03167	0.0583405	43507	MOC	X-12092	0.0047	1e-200	7089	TRUE	0.291292	2912.88	Known
rs8101881	TRUE	C	TRUE	C	0.0281	-0.03455	0.6089	0.6153	0.03072	0.2606	43507	MOC	X-12092	0.005	2.57e-08	7089	TRUE	0.00443565	31.5755	Known
rs601338	A	G	A	G	0.0413	0.05142	0.4316	0.4601	0.03011	0.0877102	43507	MOC	ADpSGEGDFXAEGGGVR*	0.0062	2.52e-11	3845	TRUE	0.0114087	44.3497	Known
rs651007	T	C	T	C	0.0653	0.08545	0.2099	0.2187	0.03612	0.01865	43507	MOC	ADpSGEGDFXAEGGGVR*	0.0071	6.34e-20	3845	TRUE	0.021526	84.5442	Known
rs10153405	A	G	A	G	-0.0103	0.04704	0.5342	0.5489	0.04076	0.2484	42307	OCCC	Heptanoate (7:0)	0.0018	9.27e-09	7355	TRUE	0.00443218	32.7349	Known
rs864428	T	C	T	C	0.0101	-0.07085	0.4058	0.4076	0.04154	0.0880805	42307	OCCC	Heptanoate (7:0)	0.0018	2.99e-08	7355	TRUE	0.00426246	31.476	Known
rs601338	A	G	A	G	0.0413	0.06733	0.4316	0.4601	0.02881	0.01945	43751	OCED	ADpSGEGDFXAEGGGVR*	0.0062	2.52e-11	3845	TRUE	0.0114087	44.3497	Known
rs651007	T	C	T	C	0.0653	0.06624	0.2099	0.2187	0.03455	0.05626	43751	OCED	ADpSGEGDFXAEGGGVR*	0.0071	6.34e-20	3845	TRUE	0.021526	84.5442	Known
rs721399	TRUE	C	TRUE	C	-0.0289	-0.06582	0.7176	0.7155	0.03189	0.03904	43751	OCED	4-acetamidobutanoate	0.0018	3.95e-58	6523	TRUE	0.0380164	257.702	Known
rs7228099	TRUE	C	TRUE	C	-0.0097	-0.005773	0.4364	0.4377	0.02948	0.8448	43751	OCED	4-acetamidobutanoate	0.0018	3.61e-08	6523	TRUE	0.00443223	29.0312	Known
rs1440581	C	T	C	T	0.0141	0.02193	0.5429	0.5301	0.01534	0.1528	54990	SOC	4-methyl-2-oxopentanoate	0.0022	2.43e-10	7329	TRUE	0.00557341	41.0652	Known
rs4941615	T	C	T	C	0.0133	0.02754	0.2119	0.2119	0.01866	0.1399	54990	SOC	4-methyl-2-oxopentanoate	0.0024	4.54e-08	7329	TRUE	0.00417273	30.7017	Known
rs131794	C	A	C	A	-0.0146	0.05079	0.7926	0.7924	0.0189	0.00719499	54990	SOC	Uridine	0.0018	4.37e-16	7354	TRUE	0.00886684	65.7722	Known
rs2686796	T	C	T	C	0.0094	-0.007927	0.4524	0.4517	0.0158	0.616	54990	SOC	Uridine	0.0017	1.89e-08	7354	TRUE	0.00414031	30.5661	Known
rs532545	T	C	T	C	-0.0095	0.01157	0.3065	0.3169	0.01669	0.4879	54990	SOC	Uridine	0.0017	3.41e-08	7354	TRUE	0.00422849	31.2199	Known
rs3762660	G	T	G	T	-0.0199	-0.018	0.1065	0.122	0.02445	0.4617	54990	SOC	X-10510	0.0036	2.68e-08	7347	TRUE	0.0041418	30.548	Known
rs4814176	C	T	C	T	-0.0157	0.008712	0.606	0.6077	0.0161	0.5884	54990	SOC	X-10510	0.0026	1.04e-09	7347	TRUE	0.00493847	36.4531	Known
rs4902243	G	A	G	A	0.0442	0.05756	0.1376	0.1563	0.02065	0.00530603	54990	SOC	X-10510	0.0035	3.41e-37	7347	TRUE	0.0212458	159.437	Known

## Sheet: MR-anysis
Table S2-2 MR-anysis
outcome	exposure	method	nsnp	b	se	pval	OR	95%CI
OC	Uridine	MR Egger	3	-4.953	3.711	0.409	0.007	0.000-10.173
		WM	3	-2.25	0.856	0.009	0.105	0.020-0.565
		IVW	3	-2.094	0.766	0.006	0.123	0.027-0.553
OC	ADpSGEGDFXAEGGGVR*	IVW	2	1.036	0.359	0.004	2.819	1.396-5.692
OC	X-12556	IVW	2	-1.152	0.498	0.021	0.316	0.119-0.838
MOC	X-12092	MR Egger	4	-0.184	0.174	0.401	0.832	0.592-1.170
		WM	4	-0.251	0.124	0.043	0.778	0.610-0.992
		IVW	4	-0.253	0.122	0.039	0.776	0.611-0.987
MOC	ADpSGEGDFXAEGGGVR*	IVW	2	1.285	0.441	0.004	3.616	1.524-8.577
OCCC	Heptanoate (7:0)	IVW	2	-5.744	2.852	0.044	0.003	0.000-0.857
OCED	ADpSGEGDFXAEGGGVR*	IVW	2	1.239	0.422	0.003	3.453	1.511-7.890
OCED	4-acetamidobutanoate	IVW	2	2.082	1.037	0.045	8.017	1.050-61.221
SOC	4-methyl-2-oxopentanoate	IVW	2	1.749	0.86	0.042	5.748	1.066-30.999
SOC	Uridine	MR Egger	3	-7.994	4.29	0.314	0	0.000-1.514
		WM	3	-1.71	1.111	0.124	0.181	0.020-1.597
		IVW	3	-2.172	0.886	0.014	0.114	0.020-0.646
SOC	X-10510	MR Egger	3	2.207	0.897	0.246	9.089	1.565-52.778
		WM	3	1.176	0.451	0.009	3.241	1.339-7.848
		IVW	3	0.975	0.469	0.038	2.65	1.058-6.639

## Sheet: Sensitivity analysis
Table S2-3 Sensitivity analysis
outcome	exposure	Q	MRegger_intercept	MRegger_intercept_pval	steiger_pval	MRPRESSO_GLOBAL
OC	Uridine	0.647359	0.0323641	0.575355	8.12207e-23	NA
MOC	ADpSGEGDFXAEGGGVR*	0.443162	-0.0135049	0.608786	0	0.593
SOC	Uridine	0.379306	0.0658888	0.397697	4.20612e-22	NA
SOC	X-10510	0.256697	-0.0386558	0.367432	1.56547e-39	NA
