# Supplementary material for: Exploring the causal role of multiple metabolites on ovarian cancer: a two sample Mendelian randomization study
Source: J Ovarian Res. 2024 Jan 23;17:22. doi: 10.1186/s13048-023-01340-w (PMC10804794; doi:10.1186/s13048-023-01340-w)
Supplement: Supplementary file 6 — Additional file 6: Table S3. Detailed information on instrumental variables for candidate blood metabolites. [file 13048_2023_1340_MOESM6_ESM.xlsx]

## Sheet: Sheet1
Table. S2 Detailed information on instrumental variables for candidate blood metabolites
SNP	effect_allele.exposure	other_allele.exposure	effect_allele.outcome	other_allele.outcome	beta.exposure	beta.outcome	eaf.exposure	eaf.outcome	se.outcome	pval.outcome	samplesize.outcome	outcome	exposure	se.exposure	pval.exposure	samplesize.exposure	mr_keep	R2	F	Status	Super-pathway	Total N
rs10508432	A	G	A	G	-0.0124	0.01186	0.7069	0.7117	0.03325	0.7213	43507	MOC	1,5-anhydroglucitol (1,5-AG)	0.0027	4.07e-06	7301	TRUE	0.00288059	21.0861	Known	Carbohydrate	7746
rs10746431	A	G	A	G	0.0558	0.06379	0.9808	0.9767	0.1219	0.6008	43507	MOC	1,5-anhydroglucitol (1,5-AG)	0.0111	5.1e-07	7301	TRUE	0.00344937	25.2641	Known	Carbohydrate	7746
rs1131718	A	G	A	G	-0.0166	-0.009918	0.8565	0.8616	0.05092	0.8456	43507	MOC	1,5-anhydroglucitol (1,5-AG)	0.0037	5.71e-06	7301	TRUE	0.00274938	20.123	Known	Carbohydrate	7746
rs11564708	C	G	C	G	0.0155	-0.03272	0.8162	0.7983	0.03725	0.3797	43507	MOC	1,5-anhydroglucitol (1,5-AG)	0.0034	6.4e-06	7301	TRUE	0.0028385	20.7772	Known	Carbohydrate	7746
rs11580613	T	C	T	C	0.0188	-0.04318	0.1344	0.1715	0.04271	0.312	43507	MOC	1,5-anhydroglucitol (1,5-AG)	0.0042	8.68e-06	7301	TRUE	0.00273681	20.0308	Known	Carbohydrate	7746
rs11722368	T	C	T	C	0.013	-0.07012	0.3602	0.3481	0.03254	0.0311501	43507	MOC	1,5-anhydroglucitol (1,5-AG)	0.0027	1.03e-06	7301	TRUE	0.00316519	23.1761	Known	Carbohydrate	7746
rs12465802	A	G	A	G	-0.0364	-0.03676	0.31	0.4023	0.03505	0.2942	43507	MOC	1,5-anhydroglucitol (1,5-AG)	0.0032	3.47e-29	7301	TRUE	0.0174137	129.355	Known	Carbohydrate	7746
rs12603532	T	C	T	C	-0.0368	-0.01619	0.0394	0.05334	0.07303	0.8245	43507	MOC	1,5-anhydroglucitol (1,5-AG)	0.0074	6.62e-07	7301	TRUE	0.00337584	24.7237	Known	Carbohydrate	7746
rs12677067	A	G	A	G	-0.015	-0.05878	0.29	0.3635	0.03264	0.0717695	43507	MOC	1,5-anhydroglucitol (1,5-AG)	0.0033	5.51e-06	7301	TRUE	0.00282192	20.6555	Known	Carbohydrate	7746
rs1472578	A	T	A	T	-0.0126	-0.01632	0.6894	0.6787	0.03311	0.6222	43507	MOC	1,5-anhydroglucitol (1,5-AG)	0.0027	2.44e-06	7301	TRUE	0.00297398	21.7718	Known	Carbohydrate	7746
rs1499686	A	G	A	G	-0.0174	0.0331	0.8079	0.8191	0.04028	0.4113	43507	MOC	1,5-anhydroglucitol (1,5-AG)	0.0035	7.49e-07	7301	TRUE	0.00337375	24.7083	Known	Carbohydrate	7746
rs1545472	A	G	A	G	0.0118	0.00802	0.5158	0.4991	0.03075	0.7942	43507	MOC	1,5-anhydroglucitol (1,5-AG)	0.0027	9.22e-06	7301	TRUE	0.00260927	19.0949	Known	Carbohydrate	7746
rs1687134	T	C	T	C	0.0289	0.04676	0.7206	0.7236	0.03452	0.1756	43507	MOC	1,5-anhydroglucitol (1,5-AG)	0.006	1.58e-06	1747	TRUE	0.013106	23.1737	Known	Carbohydrate	7746
rs17212491	A	G	A	G	0.016	0.01854	0.1645	0.1595	0.04063	0.6482	43507	MOC	1,5-anhydroglucitol (1,5-AG)	0.0035	5.93e-06	7301	TRUE	0.00285417	20.8922	Known	Carbohydrate	7746
rs214247	T	C	T	C	-0.0119	-0.03161	0.6068	0.6102	0.03034	0.2975	43507	MOC	1,5-anhydroglucitol (1,5-AG)	0.0026	6.46e-06	7301	TRUE	0.00286102	20.9425	Known	Carbohydrate	7746
rs244763	A	G	A	G	0.012	0.06175	0.3833	0.3711	0.03072	0.0443997	43507	MOC	1,5-anhydroglucitol (1,5-AG)	0.0027	8.7e-06	7301	TRUE	0.00269823	19.7477	Known	Carbohydrate	7746
rs3793126	A	G	A	G	0.0123	-0.04429	0.6974	0.7293	0.03327	0.1831	43507	MOC	1,5-anhydroglucitol (1,5-AG)	0.0027	4.78e-06	7301	TRUE	0.00283444	20.7474	Known	Carbohydrate	7746
rs3800993	T	C	T	C	0.0287	0.08722	0.1697	0.1673	0.05116	0.0882104	43507	MOC	1,5-anhydroglucitol (1,5-AG)	0.0036	1.53e-15	7301	TRUE	0.00863003	63.5389	Known	Carbohydrate	7746
rs4556997	A	C	A	C	-0.0189	-0.04712	0.1388	0.1271	0.04504	0.2955	43507	MOC	1,5-anhydroglucitol (1,5-AG)	0.0042	6.4e-06	7301	TRUE	0.00276592	20.2445	Known	Carbohydrate	7746
rs4671111	T	C	T	C	-0.0126	-0.0442	0.5592	0.5892	0.03353	0.1875	43507	MOC	1,5-anhydroglucitol (1,5-AG)	0.0027	2e-06	7301	TRUE	0.00297398	21.7718	Known	Carbohydrate	7746
rs4742351	T	C	T	C	-0.0125	-0.01179	0.393	0.3977	0.03139	0.707301	43507	MOC	1,5-anhydroglucitol (1,5-AG)	0.0027	2.81e-06	7301	TRUE	0.0029271	21.4276	Known	Carbohydrate	7746
rs4791715	T	G	T	G	-0.0126	-0.02436	0.594	0.5758	0.03112	0.4337	43507	MOC	1,5-anhydroglucitol (1,5-AG)	0.0026	1.66e-06	7301	TRUE	0.0032064	23.4788	Known	Carbohydrate	7746
rs4954573	T	G	T	G	0.0219	0.04083	0.7291	0.6963	0.03476	0.2401	43507	MOC	1,5-anhydroglucitol (1,5-AG)	0.0033	2.53e-11	7301	TRUE	0.00599606	44.0293	Known	Carbohydrate	7746
rs5027944	T	C	T	C	0.0122	-0.00837	0.5795	0.5901	0.03023	0.7819	43507	MOC	1,5-anhydroglucitol (1,5-AG)	0.0027	3.93e-06	7301	TRUE	0.00278867	20.4114	Known	Carbohydrate	7746
rs5757568	A	G	A	G	0.0122	0.02741	0.388	0.3592	0.03115	0.3788	43507	MOC	1,5-anhydroglucitol (1,5-AG)	0.0027	5.1e-06	7301	TRUE	0.00278867	20.4114	Known	Carbohydrate	7746
rs5998272	A	C	A	C	0.0261	0.02269	0.9257	0.93276	0.05794	0.6953	43507	MOC	1,5-anhydroglucitol (1,5-AG)	0.0053	1.08e-06	7301	TRUE	0.0033106	24.2443	Known	Carbohydrate	7746
rs618900	C	G	C	G	-0.016	0.01126	0.8136	0.8206	0.03872	0.771299	43507	MOC	1,5-anhydroglucitol (1,5-AG)	0.0035	6e-06	7301	TRUE	0.00285417	20.8922	Known	Carbohydrate	7746
rs7570971	A	C	A	C	-0.0373	-0.0504	0.3255	0.4121	0.03488	0.1485	43507	MOC	1,5-anhydroglucitol (1,5-AG)	0.0027	7.86e-45	7301	TRUE	0.0254742	190.797	Known	Carbohydrate	7746
rs7915784	A	G	A	G	0.0247	0.05685	0.0662	0.06743	0.06049	0.3502	43507	MOC	1,5-anhydroglucitol (1,5-AG)	0.0053	2.65e-06	7301	TRUE	0.00296599	21.7132	Known	Carbohydrate	7746
rs9556974	C	G	C	G	0.0135	-0.01652	0.3426	0.3452	0.03171	0.6024	43507	MOC	1,5-anhydroglucitol (1,5-AG)	0.0027	5.36e-07	7301	TRUE	0.0034125	24.9932	Known	Carbohydrate	7746
rs9756306	A	G	A	G	-0.0158	0.04751	0.3332	0.3264	0.032	0.1376	43507	MOC	1,5-anhydroglucitol (1,5-AG)	0.0027	3.64e-09	7301	TRUE	0.00466844	34.2348	Known	Carbohydrate	7746
rs12066643	T	C	T	C	-0.0482	-0.01966	0.0891	0.1025	0.04987	0.6934	43507	MOC	ADpSGEGDFXAEGGGVR*	0.0106	4.94e-06	3845	TRUE	0.00534881	20.666	Known	Peptide	3939
rs601338	A	G	A	G	0.0413	0.05142	0.4316	0.4601	0.03011	0.0877102	43507	MOC	ADpSGEGDFXAEGGGVR*	0.0062	2.52e-11	3845	TRUE	0.0114087	44.3497	Known	Peptide	3939
rs651007	T	C	T	C	0.0653	0.08545	0.2099	0.2187	0.03612	0.0186501	43507	MOC	ADpSGEGDFXAEGGGVR*	0.0071	6.34e-20	3845	TRUE	0.021526	84.5442	Known	Peptide	3939
rs6893667	T	C	T	C	0.0319	-0.01567	0.551	0.5417	0.03117	0.6152	43507	MOC	ADpSGEGDFXAEGGGVR*	0.0071	7.19e-06	1761	TRUE	0.0113333	20.1637	Known	Peptide	3939
rs7579137	A	G	A	G	-0.027	-0.02697	0.5493	0.5421	0.03115	0.3866	43507	MOC	ADpSGEGDFXAEGGGVR*	0.0059	4.77e-06	3845	TRUE	0.00541712	20.9314	Known	Peptide	3939
rs9308699	T	C	T	C	-0.0501	-0.1126	0.0742	0.07737	0.05883	0.0555495	43507	MOC	ADpSGEGDFXAEGGGVR*	0.0113	9.62e-06	3845	TRUE	0.00508637	19.6468	Known	Peptide	3939
rs9684934	T	G	T	G	0.0951	-0.02726	0.0187	0.0236	0.1089	0.8024	43507	MOC	ADpSGEGDFXAEGGGVR*	0.0209	5.17e-06	3845	TRUE	0.00535599	20.6939	Known	Peptide	3939
rs10004130	A	G	A	G	0.009	-0.01636	0.581	0.5946	0.01368	0.2317	66450	OC	4-acetamidobutanoate	0.002	6.8e-06	7824	TRUE	0.00258151	20.2448	Known	Amino acid	6930
rs1018070	A	T	A	T	0.0271	0.07636	0.0371	0.04943	0.02982	0.01046	66450	OC	4-acetamidobutanoate	0.0049	2.93e-08	7824	TRUE	0.00389424	30.5799	Known	Amino acid	6930
rs10416031	A	G	A	G	0.0085	-0.00039	0.3202	0.3003	0.01486	0.9791	66450	OC	4-acetamidobutanoate	0.0018	3.84e-06	7824	TRUE	0.00284203	22.2937	Known	Amino acid	6930
rs10496826	A	G	A	G	-0.008	-0.01128	0.2948	0.3194	0.01467	0.4423	66450	OC	4-acetamidobutanoate	0.0018	7.77e-06	7824	TRUE	0.00251832	19.748	Known	Amino acid	6930
rs10853651	A	G	A	G	0.009	-0.01087	0.5583	0.5416	0.01355	0.4228	66450	OC	4-acetamidobutanoate	0.0018	2.55e-07	7824	TRUE	0.00318512	24.9936	Known	Amino acid	6930
rs11127215	T	C	T	C	-0.0079	0.0158	0.69	0.7013	0.01448	0.2754	66450	OC	4-acetamidobutanoate	0.0018	9.16e-06	7824	TRUE	0.00245591	19.2574	Known	Amino acid	6930
rs11203956	T	C	T	C	-0.0113	0.006883	0.415	0.419	0.01388	0.62	66450	OC	4-acetamidobutanoate	0.0018	2.43e-10	7824	TRUE	0.00501188	39.4004	Known	Amino acid	6930
rs11645981	T	C	T	C	-0.0082	0.008872	0.275	0.2684	0.01489	0.5513	66450	OC	4-acetamidobutanoate	0.0018	4.7e-06	7824	TRUE	0.00264547	20.7478	Known	Amino acid	6930
rs11650615	C	G	C	G	0.0081	0.04055	0.6907	0.7109	0.01471	0.00581594	66450	OC	4-acetamidobutanoate	0.0018	5.99e-06	7824	TRUE	0.00258151	20.2448	Known	Amino acid	6930
rs13259283	T	C	T	C	0.0086	0.02075	0.3961	0.4052	0.01358	0.1264	66450	OC	4-acetamidobutanoate	0.0018	1.21e-06	7824	TRUE	0.00290909	22.8213	Known	Amino acid	6930
rs1353307	A	G	A	G	-0.0081	0.001799	0.6799	0.6467	0.01385	0.8967	66450	OC	4-acetamidobutanoate	0.0018	5.85e-06	7824	TRUE	0.00258151	20.2448	Known	Amino acid	6930
rs1493037	A	G	A	G	-0.0324	-0.04336	0.9403	0.9451	0.02908	0.1359	66450	OC	4-acetamidobutanoate	0.0044	1.11e-13	7824	TRUE	0.00688266	54.2093	Known	Amino acid	6930
rs1538330	T	G	T	G	-0.0306	0.03279	0.0213	0.01824	0.04924	0.5055	66450	OC	4-acetamidobutanoate	0.0064	1.73e-06	7824	TRUE	0.00291331	22.8545	Known	Amino acid	6930
rs1556880	T	C	T	C	0.0081	0.01357	0.2976	0.2987	0.01444	0.3473	66450	OC	4-acetamidobutanoate	0.0018	6.04e-06	7824	TRUE	0.00258151	20.2448	Known	Amino acid	6930
rs1562902	T	C	T	C	-0.0081	-0.009375	0.5509	0.5556	0.01327	0.4798	66450	OC	4-acetamidobutanoate	0.0018	4.28e-06	7824	TRUE	0.00258151	20.2448	Known	Amino acid	6930
rs1604290	A	C	A	C	-0.0079	0.00596	0.3851	0.3947	0.01389	0.667799	66450	OC	4-acetamidobutanoate	0.0018	8.13e-06	7824	TRUE	0.00245591	19.2574	Known	Amino acid	6930
rs164742	A	G	A	G	-0.0079	0.01912	0.4697	0.4602	0.01334	0.1518	66450	OC	4-acetamidobutanoate	0.0018	7.38e-06	7824	TRUE	0.00245591	19.2574	Known	Amino acid	6930
rs1648201	A	G	A	G	0.0085	-0.02369	0.252	0.2476	0.01566	0.1303	66450	OC	4-acetamidobutanoate	0.0018	2.19e-06	7824	TRUE	0.00284203	22.2937	Known	Amino acid	6930
rs16893796	T	C	T	C	-0.0244	-0.04111	0.9677	0.95659	0.03355	0.2204	66450	OC	4-acetamidobutanoate	0.0055	8.88e-06	7824	TRUE	0.0025092	19.6763	Known	Amino acid	6930
rs17642859	A	T	A	T	-0.0173	0.01534	0.1138	0.1399	0.02128	0.471	66450	OC	4-acetamidobutanoate	0.0033	1.16e-07	7824	TRUE	0.00350036	27.476	Known	Amino acid	6930
rs1812125	T	G	T	G	-0.0085	0.01645	0.7578	0.7539	0.01616	0.3087	66450	OC	4-acetamidobutanoate	0.0018	3.48e-06	7824	TRUE	0.00284203	22.2937	Known	Amino acid	6930
rs2144834	A	G	A	G	0.008	-0.02379	0.2535	0.2464	0.01548	0.1244	66450	OC	4-acetamidobutanoate	0.0018	7.97e-06	7824	TRUE	0.00251832	19.748	Known	Amino acid	6930
rs2252585	T	C	T	C	-0.0081	-0.01033	0.7349	0.7131	0.0249	0.6782	66450	OC	4-acetamidobutanoate	0.0018	5.97e-06	7824	TRUE	0.00258151	20.2448	Known	Amino acid	6930
rs2290156	C	G	C	G	0.0088	0.009304	0.2806	0.275	0.0149	0.532299	66450	OC	4-acetamidobutanoate	0.0018	1.05e-06	7824	TRUE	0.00304556	23.8951	Known	Amino acid	6930
rs3758197	C	G	C	G	0.011	-0.004146	0.3482	0.3619	0.01415	0.769501	66450	OC	4-acetamidobutanoate	0.0025	8.4e-06	7824	TRUE	0.00246833	19.3551	Known	Amino acid	6930
rs3813810	A	C	A	C	0.0117	0.00823	0.1334	0.1438	0.01993	0.6797	66450	OC	4-acetamidobutanoate	0.0026	5.73e-06	7824	TRUE	0.00258151	20.2448	Known	Amino acid	6930
rs4345600	A	G	A	G	-0.022	-0.02336	0.9598	0.8851	0.02106	0.2674	66450	OC	4-acetamidobutanoate	0.0049	6.81e-06	7824	TRUE	0.00256984	20.1531	Known	Amino acid	6930
rs4443239	T	G	T	G	0.02	0.01409	0.7446	0.7648	0.01612	0.382	66450	OC	4-acetamidobutanoate	0.0042	2.27e-06	7824	TRUE	0.00288985	22.6699	Known	Amino acid	6930
rs4687937	T	C	T	C	-0.0079	-0.009793	0.3741	0.3735	0.01421	0.490601	66450	OC	4-acetamidobutanoate	0.0018	9.47e-06	7824	TRUE	0.00245591	19.2574	Known	Amino acid	6930
rs4692012	A	G	A	G	-0.0082	0.013	0.5389	0.5465	0.01352	0.3361	66450	OC	4-acetamidobutanoate	0.0018	3.35e-06	7824	TRUE	0.00264547	20.7478	Known	Amino acid	6930
rs4921880	A	T	A	T	-0.014	-0.01395	0.7885	0.7624	0.01555	0.3696	66450	OC	4-acetamidobutanoate	0.0025	3.36e-08	7824	TRUE	0.00399218	31.352	Known	Amino acid	6930
rs541633	T	C	T	C	-0.0167	-0.08801	0.0626	0.0592	0.02889	0.00231398	66450	OC	4-acetamidobutanoate	0.0036	2.87e-06	7824	TRUE	0.00274288	21.5138	Known	Amino acid	6930
rs6483911	A	T	A	T	0.008	0.01328	0.2876	0.2965	0.01447	0.3586	66450	OC	4-acetamidobutanoate	0.0018	8.92e-06	7824	TRUE	0.00251832	19.748	Known	Amino acid	6930
rs685233	A	G	A	G	0.008	-0.009369	0.6889	0.7065	0.0143	0.5124	66450	OC	4-acetamidobutanoate	0.0018	7.72e-06	7824	TRUE	0.00251832	19.748	Known	Amino acid	6930
rs6991507	A	T	A	T	0.012	0.04488	0.6795	0.6791	0.01459	0.00209701	66450	OC	4-acetamidobutanoate	0.0024	5.29e-07	7824	TRUE	0.00318512	24.9936	Known	Amino acid	6930
rs7009490	A	G	A	G	-0.0181	-0.009639	0.9088	0.8773	0.02077	0.6426	66450	OC	4-acetamidobutanoate	0.0033	3.08e-08	7824	TRUE	0.00383031	30.0759	Known	Amino acid	6930
rs7734146	T	G	T	G	-0.0081	0.007096	0.2757	0.2802	0.01476	0.6306	66450	OC	4-acetamidobutanoate	0.0018	7.98e-06	7824	TRUE	0.00258151	20.2448	Known	Amino acid	6930
rs7817770	T	C	T	C	0.0094	0.01121	0.3971	0.4214	0.01462	0.4433	66450	OC	4-acetamidobutanoate	0.0018	9.42e-08	7824	TRUE	0.00347353	27.2646	Known	Amino acid	6930
rs7829368	C	G	C	G	0.0085	0.01137	0.3102	0.3313	0.01424	0.4243	66450	OC	4-acetamidobutanoate	0.0018	2.22e-06	7824	TRUE	0.00284203	22.2937	Known	Amino acid	6930
rs7943587	A	C	A	C	-0.0115	0.004222	0.1515	0.1833	0.01763	0.8108	66450	OC	4-acetamidobutanoate	0.0026	6.33e-06	7824	TRUE	0.00249423	19.5586	Known	Amino acid	6930
rs890984	A	G	A	G	-0.012	-0.002402	0.1092	0.1114	0.02106	0.9092	66450	OC	4-acetamidobutanoate	0.0027	6.91e-06	7824	TRUE	0.00251832	19.748	Known	Amino acid	6930
rs9354329	T	C	T	C	-0.0081	-0.009042	0.6322	0.6111	0.01355	0.5045	66450	OC	4-acetamidobutanoate	0.0018	5.1e-06	7824	TRUE	0.00258151	20.2448	Known	Amino acid	6930
rs9940567	T	C	T	C	0.0095	0.01399	0.7319	0.7358	0.01492	0.3486	66450	OC	4-acetamidobutanoate	0.0018	1.57e-07	7824	TRUE	0.00354756	27.8478	Known	Amino acid	6930
rs11151591	A	C	A	C	0.0213	-0.006207	0.7667	0.7408	0.016	0.698101	66450	OC	alpha-hydroxyisovalerate	0.0046	4.11e-06	7824	TRUE	0.00273291	21.4354	Known	Amino acid	7668
rs11953823	T	C	T	C	0.0326	0.02272	0.3065	0.2962	0.01456	0.1185	66450	OC	alpha-hydroxyisovalerate	0.0072	6.54e-06	7824	TRUE	0.00261339	20.4955	Known	Amino acid	7668
rs12291480	C	G	C	G	0.0262	0.01225	0.1626	0.167	0.01738	0.480799	66450	OC	alpha-hydroxyisovalerate	0.0051	3.12e-07	7824	TRUE	0.00336179	26.3846	Known	Amino acid	7668
rs16892052	C	G	C	G	0.0775	0.02583	0.0265	0.007998	0.07187	0.7193	66450	OC	alpha-hydroxyisovalerate	0.0168	3.81e-06	7824	TRUE	0.00271254	21.2752	Known	Amino acid	7668
rs17789027	A	G	A	G	-0.0188	-0.01685	0.5902	0.5842	0.01345	0.2103	66450	OC	alpha-hydroxyisovalerate	0.0036	1.64e-07	7824	TRUE	0.00347353	27.2646	Known	Amino acid	7668
rs17842195	A	T	A	T	-0.0414	0.03772	0.9558	0.94968	0.03138	0.2292	66450	OC	alpha-hydroxyisovalerate	0.009	4.39e-06	7824	TRUE	0.0026972	21.1546	Known	Amino acid	7668
rs1935248	T	C	T	C	-0.0179	0.002698	0.3877	0.3845	0.01422	0.8496	66450	OC	alpha-hydroxyisovalerate	0.0036	7.17e-07	7824	TRUE	0.00314994	24.7167	Known	Amino acid	7668
rs2045272	T	G	T	G	0.0251	0.008087	0.5105	0.5188	0.01331	0.543599	66450	OC	alpha-hydroxyisovalerate	0.0037	7.52e-12	7824	TRUE	0.00584747	46.008	Known	Amino acid	7668
rs2378733	A	G	A	G	0.0214	0.007876	0.1266	0.1093	0.02074	0.7042	66450	OC	alpha-hydroxyisovalerate	0.0047	5.07e-06	7824	TRUE	0.00264274	20.7263	Known	Amino acid	7668
rs2679896	T	C	T	C	0.0169	0.01922	0.2902	0.307	0.01502	0.2008	66450	OC	alpha-hydroxyisovalerate	0.0037	3.96e-06	7824	TRUE	0.00265941	20.8573	Known	Amino acid	7668
rs2896940	T	G	T	G	0.0162	-0.005639	0.4119	0.4161	0.01376	0.6819	66450	OC	alpha-hydroxyisovalerate	0.0036	5.96e-06	7824	TRUE	0.00258151	20.2448	Known	Amino acid	7668
rs3125596	A	G	A	G	-0.0542	-0.0263	0.9148	0.90193	0.02255	0.2435	66450	OC	alpha-hydroxyisovalerate	0.0115	2.39e-06	7824	TRUE	0.00283102	22.2071	Known	Amino acid	7668
rs320265	T	C	T	C	-0.0331	-0.02249	0.0748	0.1027	0.02211	0.3088	66450	OC	alpha-hydroxyisovalerate	0.007	2.45e-06	7824	TRUE	0.00284965	22.3537	Known	Amino acid	7668
rs3821477	T	C	T	C	-0.0288	-0.03541	0.927	0.9335	0.02611	0.1751	66450	OC	alpha-hydroxyisovalerate	0.0063	5.35e-06	7824	TRUE	0.00266389	20.8926	Known	Amino acid	7668
rs4150642	C	G	C	G	-0.0271	-0.003141	0.8431	0.8226	0.01793	0.8609	66450	OC	alpha-hydroxyisovalerate	0.0051	1.23e-07	7824	TRUE	0.00359588	28.2285	Known	Amino acid	7668
rs7092160	A	C	A	C	-0.0168	0.004163	0.7194	0.7153	0.0149	0.780001	66450	OC	alpha-hydroxyisovalerate	0.0037	5.47e-06	7824	TRUE	0.00262811	20.6112	Known	Amino acid	7668
rs7933681	A	G	A	G	0.0267	0.04039	0.094	0.1004	0.0229	0.0776998	66450	OC	alpha-hydroxyisovalerate	0.0059	5.57e-06	7824	TRUE	0.00261068	20.4742	Known	Amino acid	7668
rs10148180	C	G	C	G	-0.026	0.01469	0.9353	0.9031	0.02605	0.5728	66450	OC	asparagine	0.005	2.51e-07	7824	TRUE	0.00344413	27.0331	Known	Amino acid	7761
rs1028777	A	C	A	C	-0.0086	0.01448	0.6523	0.651	0.01412	0.3053	66450	OC	asparagine	0.0018	1.52e-06	7824	TRUE	0.00290909	22.8213	Known	Amino acid	7761
rs10454287	A	T	A	T	-0.008	0.002486	0.3319	0.3437	0.014	0.8591	66450	OC	asparagine	0.0018	7.96e-06	7824	TRUE	0.00251832	19.748	Known	Amino acid	7761
rs10503601	T	C	T	C	-0.0214	0.01753	0.9489	0.95214	0.03112	0.5732	66450	OC	asparagine	0.0047	6.17e-06	7824	TRUE	0.00264274	20.7263	Known	Amino acid	7761
rs11126005	A	G	A	G	0.0083	0.01375	0.3729	0.3565	0.01672	0.4109	66450	OC	asparagine	0.0018	2.61e-06	7824	TRUE	0.00271022	21.2569	Known	Amino acid	7761
rs11154277	T	G	T	G	-0.0079	0.02112	0.6022	0.5775	0.01376	0.1249	66450	OC	asparagine	0.0018	9.24e-06	7824	TRUE	0.00245591	19.2574	Known	Amino acid	7761
rs11778747	T	C	T	C	-0.0194	-0.00172	0.2583	0.2557	0.01625	0.9157	66450	OC	asparagine	0.0043	5.25e-06	7824	TRUE	0.00259483	20.3496	Known	Amino acid	7761
rs11801253	A	G	A	G	-0.0094	0.02553	0.5459	0.5479	0.01518	0.0927406	66450	OC	asparagine	0.0019	5.68e-07	7824	TRUE	0.00311862	24.4702	Known	Amino acid	7761
rs11828383	T	C	T	C	-0.0157	-0.01749	0.106	0.1092	0.02142	0.4142	66450	OC	asparagine	0.0033	1.47e-06	7824	TRUE	0.00288462	22.6287	Known	Amino acid	7761
rs11865240	T	G	T	G	-0.0085	-0.007563	0.5259	0.5076	0.01336	0.5713	66450	OC	asparagine	0.0018	2.38e-06	7824	TRUE	0.00284203	22.2937	Known	Amino acid	7761
rs12136030	T	C	T	C	-0.008	-0.01777	0.3726	0.3831	0.01394	0.2022	66450	OC	asparagine	0.0018	6.23e-06	7824	TRUE	0.00251832	19.748	Known	Amino acid	7761
rs12241172	T	C	T	C	0.0082	-0.02565	0.695	0.7138	0.01476	0.0821807	66450	OC	asparagine	0.0018	7.58e-06	7824	TRUE	0.00264547	20.7478	Known	Amino acid	7761
rs1229569	A	G	A	G	-0.0116	0.01098	0.2508	0.2416	0.01582	0.4876	66450	OC	asparagine	0.0025	2.65e-06	7824	TRUE	0.00274419	21.5241	Known	Amino acid	7761
rs12327010	A	G	A	G	-0.0105	-0.005478	0.6533	0.6687	0.01472	0.7098	66450	OC	asparagine	0.0024	8.45e-06	7824	TRUE	0.00244043	19.1357	Known	Amino acid	7761
rs12503034	A	G	A	G	0.0087	0.007803	0.42	0.4202	0.0134	0.5603	66450	OC	asparagine	0.0018	7.42e-07	7824	TRUE	0.00297694	23.3551	Known	Amino acid	7761
rs12934550	A	G	A	G	-0.0079	0.009749	0.3816	0.389	0.01368	0.4762	66450	OC	asparagine	0.0018	9.99e-06	7824	TRUE	0.00245591	19.2574	Known	Amino acid	7761
rs13174601	T	C	T	C	0.0604	-0.05861	0.9576	0.9331	0.02994	0.0502805	66450	OC	asparagine	0.0134	6.15e-06	7824	TRUE	0.00259006	20.312	Known	Amino acid	7761
rs1324707	A	G	A	G	-0.009	-0.005463	0.506	0.5128	0.01341	0.6836	66450	OC	asparagine	0.002	6.8e-06	7824	TRUE	0.00258151	20.2448	Known	Amino acid	7761
rs13259125	T	C	T	C	-0.0082	-0.03066	0.3366	0.3258	0.01432	0.0322701	66450	OC	asparagine	0.0018	4.02e-06	7824	TRUE	0.00264547	20.7478	Known	Amino acid	7761
rs13269603	T	C	T	C	-0.0114	-0.0197	0.1598	0.1801	0.01902	0.3002	66450	OC	asparagine	0.0026	9.61e-06	7824	TRUE	0.00245114	19.2199	Known	Amino acid	7761
rs1338571	A	G	A	G	0.0091	-0.02255	0.5069	0.5143	0.01331	0.0902007	66450	OC	asparagine	0.0018	3.07e-07	7824	TRUE	0.00325606	25.5521	Known	Amino acid	7761
rs1478872	A	G	A	G	0.0084	0.0001717	0.372	0.3957	0.01381	0.9901	66450	OC	asparagine	0.0018	1.99e-06	7824	TRUE	0.00277573	21.7722	Known	Amino acid	7761
rs1536873	A	G	A	G	-0.0093	0.004045	0.4478	0.4828	0.01362	0.7665	66450	OC	asparagine	0.0018	1.67e-07	7824	TRUE	0.00340026	26.6876	Known	Amino acid	7761
rs1785640	T	C	T	C	-0.0085	0.008924	0.3593	0.3564	0.01379	0.5176	66450	OC	asparagine	0.0018	2.25e-06	7824	TRUE	0.00284203	22.2937	Known	Amino acid	7761
rs1797387	A	G	A	G	-0.008	-0.02616	0.49	0.4956	0.01328	0.0488697	66450	OC	asparagine	0.0018	6.71e-06	7824	TRUE	0.00251832	19.748	Known	Amino acid	7761
rs188611	A	G	A	G	0.0085	-0.01833	0.4253	0.4522	0.01359	0.1775	66450	OC	asparagine	0.0018	1.67e-06	7824	TRUE	0.00284203	22.2937	Known	Amino acid	7761
rs1957025	A	G	A	G	-0.0079	0.009546	0.4666	0.4794	0.01356	0.4813	66450	OC	asparagine	0.0018	8.61e-06	7824	TRUE	0.00245591	19.2574	Known	Amino acid	7761
rs2113187	A	T	A	T	0.0117	-0.01248	0.83	0.8195	0.01739	0.4729	66450	OC	asparagine	0.0026	4.34e-06	7824	TRUE	0.00258151	20.2448	Known	Amino acid	7761
rs2245730	A	C	A	C	-0.0082	0.009058	0.5574	0.5603	0.01338	0.4984	66450	OC	asparagine	0.0018	3.82e-06	7824	TRUE	0.00264547	20.7478	Known	Amino acid	7761
rs2271101	A	G	A	G	-0.0088	0.02095	0.5211	0.54	0.01391	0.1319	66450	OC	asparagine	0.0018	5.48e-07	7824	TRUE	0.00304556	23.8951	Known	Amino acid	7761
rs2372474	A	G	A	G	0.0083	-0.01177	0.4893	0.4926	0.01382	0.3942	66450	OC	asparagine	0.0018	2.24e-06	7824	TRUE	0.00271022	21.2569	Known	Amino acid	7761
rs2628438	A	G	A	G	0.008	0.009859	0.6164	0.6189	0.01366	0.4704	66450	OC	asparagine	0.0018	8.12e-06	7824	TRUE	0.00251832	19.748	Known	Amino acid	7761
rs4305952	C	G	C	G	0.0084	-0.01626	0.6467	0.6461	0.0142	0.2522	66450	OC	asparagine	0.0018	2.65e-06	7824	TRUE	0.00277573	21.7722	Known	Amino acid	7761
rs4906356	T	C	T	C	-0.0111	0.005508	0.3237	0.3332	0.01416	0.697301	66450	OC	asparagine	0.0024	4.03e-06	7824	TRUE	0.00272652	21.3852	Known	Amino acid	7761
rs520306	T	C	T	C	0.0147	-0.007732	0.893	0.894	0.02152	0.719399	66450	OC	asparagine	0.0033	9.33e-06	7824	TRUE	0.00252975	19.8379	Known	Amino acid	7761
rs6679985	C	G	C	G	0.0083	-0.01979	0.6231	0.616	0.01361	0.146	66450	OC	asparagine	0.0018	2.72e-06	7824	TRUE	0.00271022	21.2569	Known	Amino acid	7761
rs6755681	T	C	T	C	-0.0211	-0.001233	0.0501	0.0521	0.02981	0.967	66450	OC	asparagine	0.0043	8.62e-07	7824	TRUE	0.00306807	24.0723	Known	Amino acid	7761
rs7161226	A	C	A	C	-0.0652	0.05694	0.9809	0.9793	0.04761	0.2317	66450	OC	asparagine	0.0134	1.1e-06	7824	TRUE	0.00301679	23.6687	Known	Amino acid	7761
rs716764	T	C	T	C	-0.0117	0.004725	0.8362	0.8238	0.0178	0.7906	66450	OC	asparagine	0.0026	6.46e-06	7824	TRUE	0.00258151	20.2448	Known	Amino acid	7761
rs735812	T	C	T	C	0.0116	0.002841	0.849	0.8379	0.01857	0.8784	66450	OC	asparagine	0.0026	8.37e-06	7824	TRUE	0.00253768	19.9002	Known	Amino acid	7761
rs7445640	T	G	T	G	0.008	0.02557	0.5795	0.5951	0.01357	0.0594895	66450	OC	asparagine	0.0018	6.95e-06	7824	TRUE	0.00251832	19.748	Known	Amino acid	7761
rs7681514	A	G	A	G	-0.0079	-0.01412	0.4723	0.4759	0.01333	0.2894	66450	OC	asparagine	0.0018	8.31e-06	7824	TRUE	0.00245591	19.2574	Known	Amino acid	7761
rs780094	T	C	T	C	-0.0081	-0.004198	0.3938	0.378	0.01344	0.7548	66450	OC	asparagine	0.0018	4.39e-06	7824	TRUE	0.00258151	20.2448	Known	Amino acid	7761
rs7840898	T	G	T	G	0.0115	-0.005996	0.8305	0.8239	0.01791	0.7377	66450	OC	asparagine	0.0026	8.23e-06	7824	TRUE	0.00249423	19.5586	Known	Amino acid	7761
rs941948	A	G	A	G	0.0128	0.01024	0.5104	0.4839	0.01441	0.4775	66450	OC	asparagine	0.0026	1.07e-06	7824	TRUE	0.00308817	24.2305	Known	Amino acid	7761
rs941954	A	G	A	G	0.0234	-0.01941	0.4256	0.4291	0.01391	0.1628	66450	OC	asparagine	0.0019	4.52e-35	7824	TRUE	0.0190177	151.64	Known	Amino acid	7761
rs11102783	A	G	A	G	0.0379	0.009303	0.1984	0.2061	0.01723	0.5892	66450	OC	X-13183--stearamide	0.0081	3.16e-06	7824	TRUE	0.0027904	21.8876	Identified	Lipid	2503
rs11752994	T	C	T	C	0.0927	-0.008992	0.0666	0.02721	0.04182	0.8297	66450	OC	X-13183--stearamide	0.0191	1.26e-06	7824	TRUE	0.00300164	23.5495	Identified	Lipid	2503
rs1384609	T	C	T	C	-0.046	0.008009	0.474	0.4928	0.01892	0.6721	66450	OC	X-13183--stearamide	0.01	4.23e-06	7824	TRUE	0.0026972	21.1546	Identified	Lipid	2503
rs16960359	A	G	A	G	-0.0433	0.008125	0.1019	0.108	0.02251	0.7181	66450	OC	X-13183--stearamide	0.0098	9.3e-06	7824	TRUE	0.00248893	19.517	Identified	Lipid	2503
rs16964257	T	C	T	C	-0.0669	-0.001216	0.9549	0.95405	0.03271	0.9703	66450	OC	X-13183--stearamide	0.0145	4.02e-06	7824	TRUE	0.00271336	21.2816	Identified	Lipid	2503
rs1859570	T	C	T	C	0.1451	0.06438	0.0272	0.0128	0.07593	0.3965	66450	OC	X-13183--stearamide	0.0309	2.65e-06	7824	TRUE	0.00281039	22.0448	Identified	Lipid	2503
rs2800903	T	C	T	C	-0.026	-0.01886	0.4619	0.462	0.01381	0.1721	66450	OC	X-13183--stearamide	0.0059	9.19e-06	7824	TRUE	0.00247592	19.4147	Identified	Lipid	2503
rs32281	T	C	T	C	-0.1422	-0.1347	0.9844	0.98372	0.05362	0.0120301	66450	OC	X-13183--stearamide	0.0293	1.22e-06	7824	TRUE	0.00300144	23.5479	Identified	Lipid	2503
rs7942717	A	G	A	G	-0.1094	-0.04691	0.9543	0.9252	0.02862	0.1013	66450	OC	X-13183--stearamide	0.0235	3.18e-06	7824	TRUE	0.00276229	21.6665	Identified	Lipid	2503
rs9344588	T	C	T	C	0.0389	0.01505	0.1831	0.1666	0.01858	0.418	66450	OC	X-13183--stearamide	0.0082	2.31e-06	7824	TRUE	0.00286811	22.4989	Identified	Lipid	2503
rs9924628	A	C	A	C	-0.0313	-0.01917	0.3336	0.3308	0.01447	0.1853	66450	OC	X-13183--stearamide	0.0068	3.56e-06	7824	TRUE	0.00270065	21.1817	Identified	Lipid	2503
rs11906890	A	G	A	G	-0.0801	-0.02565	0.0804	0.09586	0.02367	0.2785	66450	OC	3-(3-hydroxyphenyl)propionate	0.0173	3.73e-06	7824	TRUE	0.00273247	21.432	Known	Amino acid	1163
rs12537257	A	G	A	G	0.0912	-0.01163	0.1088	0.1725	0.01828	0.5247	66450	OC	3-(3-hydroxyphenyl)propionate	0.0194	2.48e-06	7824	TRUE	0.00281665	22.094	Known	Amino acid	1163
rs17059417	A	G	A	G	0.1061	0.0231	0.3922	0.3827	0.01427	0.1056	66450	OC	3-(3-hydroxyphenyl)propionate	0.0227	2.86e-06	7824	TRUE	0.00278445	21.8408	Known	Amino acid	1163
rs17384314	C	G	C	G	0.0503	0.02638	0.4147	0.4153	0.01338	0.0486295	66450	OC	3-(3-hydroxyphenyl)propionate	0.0109	4.11e-06	7824	TRUE	0.0027144	21.2898	Known	Amino acid	1163
rs2278997	A	G	A	G	0.0533	-0.009421	0.2751	0.2835	0.01464	0.52	66450	OC	3-(3-hydroxyphenyl)propionate	0.0115	3.48e-06	7824	TRUE	0.00273804	21.4757	Known	Amino acid	1163
rs2459791	T	C	T	C	0.0552	-0.005257	0.4055	0.388	0.01534	0.731799	66450	OC	3-(3-hydroxyphenyl)propionate	0.0121	5.24e-06	7824	TRUE	0.00265292	20.8064	Known	Amino acid	1163
rs3846659	C	G	C	G	0.0691	0.03604	0.1357	0.1372	0.01948	0.0642303	66450	OC	3-(3-hydroxyphenyl)propionate	0.0155	8.64e-06	7824	TRUE	0.00253374	19.8693	Known	Amino acid	1163
rs4796899	T	G	T	G	0.093	-0.01152	0.098	0.08093	0.02859	0.686901	66450	OC	3-(3-hydroxyphenyl)propionate	0.0201	3.55e-06	7824	TRUE	0.00272872	21.4024	Known	Amino acid	1163
rs6500859	A	T	A	T	-0.0511	-0.01687	0.699	0.6992	0.01445	0.2431	66450	OC	3-(3-hydroxyphenyl)propionate	0.0111	4.56e-06	7824	TRUE	0.00270142	21.1877	Known	Amino acid	1163
rs7110135	C	G	C	G	0.0523	0.002137	0.6932	0.7164	0.01437	0.8818	66450	OC	3-(3-hydroxyphenyl)propionate	0.0113	4e-06	7824	TRUE	0.00273042	21.4159	Known	Amino acid	1163
rs883595	A	G	A	G	-0.1659	-0.02959	0.8953	0.894	0.02189	0.1764	66450	OC	3-(3-hydroxyphenyl)propionate	0.0341	1.14e-06	7824	TRUE	0.00301608	23.6632	Known	Amino acid	1163
rs10153066	T	G	T	G	0.0085	0.03047	0.4356	0.445	0.04078	0.4549	42307	OCCC	betaine	0.0018	2.12e-06	7357	TRUE	0.00302188	22.2933	Known	Amino acid	7806
rs11943623	A	G	A	G	-0.0115	-0.01345	0.1709	0.1692	0.05972	0.8217	42307	OCCC	betaine	0.0026	8.4e-06	7357	TRUE	0.00265213	19.5583	Known	Amino acid	7806
rs12151827	T	C	T	C	-0.0141	0.04544	0.8159	0.8046	0.05097	0.3727	42307	OCCC	betaine	0.0026	6.35e-08	7357	TRUE	0.00398161	29.4018	Known	Amino acid	7806
rs12190141	A	G	A	G	0.0616	0.02857	0.9723	0.9755	0.1294	0.8253	42307	OCCC	betaine	0.0139	9.9e-06	1759	TRUE	0.0110419	19.6172	Known	Amino acid	7806
rs12569219	A	C	A	C	-0.0118	-0.1401	0.1612	0.1549	0.05657	0.0132599	42307	OCCC	betaine	0.0026	5.82e-06	7357	TRUE	0.00279192	20.592	Known	Amino acid	7806
rs1535039	T	C	T	C	0.0175	-0.05176	0.912	0.8999	0.06576	0.4312	42307	OCCC	betaine	0.0035	4.49e-07	7357	TRUE	0.00338662	24.9932	Known	Amino acid	7806
rs164372	T	C	T	C	0.012	0.01063	0.8036	0.7871	0.04954	0.83	42307	OCCC	betaine	0.0025	2.64e-06	7357	TRUE	0.00312193	23.0337	Known	Amino acid	7806
rs16876394	T	C	T	C	0.0304	-0.1102	0.8993	0.8859	0.06409	0.0856702	42307	OCCC	betaine	0.0034	1.49e-19	7357	TRUE	0.0107497	79.9229	Known	Amino acid	7806
rs17595065	A	G	A	G	0.0347	0.1415	0.9724	0.97782	0.1496	0.3443	42307	OCCC	betaine	0.0078	9.73e-06	7357	TRUE	0.00268289	19.7857	Known	Amino acid	7806
rs17750747	T	C	T	C	0.0164	-0.0521	0.9165	0.90492	0.06759	0.4409	42307	OCCC	betaine	0.0035	2.89e-06	7357	TRUE	0.00297548	21.9499	Known	Amino acid	7806
rs2396726	T	C	T	C	-0.0179	0.01993	0.5395	0.5208	0.04056	0.6231	42307	OCCC	betaine	0.0039	4.52e-06	1759	TRUE	0.0118343	21.0418	Known	Amino acid	7806
rs2851391	T	C	T	C	-0.0121	-0.0467	0.4582	0.4283	0.04028	0.2463	42307	OCCC	betaine	0.0018	1.15e-11	7357	TRUE	0.00610472	45.176	Known	Amino acid	7806
rs3797248	A	G	A	G	0.012	-0.03107	0.1651	0.1771	0.05395	0.5647	42307	OCCC	betaine	0.0026	4.62e-06	7357	TRUE	0.00288708	21.296	Known	Amino acid	7806
rs4327704	A	C	A	C	-0.0219	0.04025	0.9547	0.95242	0.09819	0.6819	42307	OCCC	betaine	0.005	9.94e-06	7357	TRUE	0.00260086	19.1792	Known	Amino acid	7806
rs4646359	T	C	T	C	-0.0083	0.06649	0.5297	0.527	0.04021	0.0982291	42307	OCCC	betaine	0.0018	3.2e-06	7357	TRUE	0.00288176	21.2566	Known	Amino acid	7806
rs567754	T	C	T	C	0.0162	-0.1292	0.3247	0.3441	0.0432	0.00278503	42307	OCCC	betaine	0.0025	4.96e-11	7357	TRUE	0.00567515	41.979	Known	Amino acid	7806
rs6908726	C	G	C	G	0.0155	-0.03951	0.9098	0.9001	0.06675	0.5556	42307	OCCC	betaine	0.0035	7.17e-06	7357	TRUE	0.00265871	19.6069	Known	Amino acid	7806
rs7126003	T	C	T	C	0.0185	0.002669	0.6259	0.6165	0.04318	0.9507	42307	OCCC	betaine	0.0039	2.58e-06	1759	TRUE	0.0126307	22.4761	Known	Amino acid	7806
rs715	T	C	T	C	0.0221	-0.05517	0.713	0.6835	0.04321	0.2016	42307	OCCC	betaine	0.0025	2.08e-19	7357	TRUE	0.0105103	78.1244	Known	Amino acid	7806
rs7668550	T	G	T	G	-0.0368	0.2358	0.0157	0.01946	0.1402	0.0926808	42307	OCCC	betaine	0.0081	5.54e-06	7357	TRUE	0.00279774	20.6351	Known	Amino acid	7806
rs7781104	T	C	T	C	0.0208	-0.05647	0.2683	0.2937	0.04631	0.2227	42307	OCCC	betaine	0.0047	7.76e-06	1759	TRUE	0.0110117	19.5631	Known	Amino acid	7806
rs7896866	A	C	A	C	0.0108	-0.03498	0.2982	0.2971	0.04498	0.4367	42307	OCCC	betaine	0.0024	8.34e-06	7357	TRUE	0.00274493	20.2445	Known	Amino acid	7806
rs9462856	T	C	T	C	-0.0093	-0.002652	0.4711	0.4772	0.04015	0.9473	42307	OCCC	betaine	0.0018	2e-07	7357	TRUE	0.00361532	26.6872	Known	Amino acid	7806
rs9886534	T	C	T	C	-0.0079	-0.03582	0.5101	0.5107	0.04008	0.3715	42307	OCCC	betaine	0.0018	8.74e-06	7357	TRUE	0.0026114	19.2571	Known	Amino acid	7806
rs1026775	T	C	T	C	-0.0591	-0.04568	0.4495	0.4476	0.04088	0.2638	42307	OCCC	estrone 3-sulfate	0.0119	6.4e-07	917	TRUE	0.026193	24.6112	Known	Lipid	957
rs10515456	A	G	A	G	0.0868	0.0435	0.1032	0.1005	0.06459	0.5006	42307	OCCC	estrone 3-sulfate	0.0194	7.98e-06	917	TRUE	0.0213643	19.975	Known	Lipid	957
rs11736691	A	C	A	C	-0.24	0.01653	0.9602	0.95509	0.09768	0.8656	42307	OCCC	estrone 3-sulfate	0.0491	1.04e-06	257	TRUE	0.0850589	23.7065	Known	Lipid	957
rs11854497	A	G	A	G	0.0869	-0.1109	0.0972	0.09555	0.06995	0.1128	42307	OCCC	estrone 3-sulfate	0.0192	6.16e-06	917	TRUE	0.0218511	20.4404	Known	Lipid	957
rs12483707	C	G	C	G	0.0849	-0.03003	0.3543	0.3449	0.04272	0.4821	42307	OCCC	estrone 3-sulfate	0.0192	9.19e-06	257	TRUE	0.0707025	19.4008	Known	Lipid	957
rs12526152	A	C	A	C	0.4507	0.2148	0.0139	0.0272	0.1166	0.0655904	42307	OCCC	estrone 3-sulfate	0.0939	1.61e-06	257	TRUE	0.0822673	22.8587	Known	Lipid	957
rs12905081	A	G	A	G	-0.0574	-0.01102	0.4166	0.469	0.04045	0.785301	42307	OCCC	estrone 3-sulfate	0.0122	2.58e-06	917	TRUE	0.0235709	22.088	Known	Lipid	957
rs1599081	T	G	T	G	-0.0691	-0.1087	0.788	0.7829	0.0508	0.0323303	42307	OCCC	estrone 3-sulfate	0.0145	1.9e-06	917	TRUE	0.0241672	22.6606	Known	Lipid	957
rs16904525	T	C	T	C	0.1461	-0.02278	0.0297	0.03058	0.1118	0.8385	42307	OCCC	estrone 3-sulfate	0.033	9.4e-06	917	TRUE	0.0209275	19.558	Known	Lipid	957
rs2912546	T	C	T	C	0.2679	0.1267	0.0501	0.0405	0.1104	0.251	42307	OCCC	estrone 3-sulfate	0.0469	1.15e-08	257	TRUE	0.112657	32.3748	Known	Lipid	957
rs4877694	T	C	T	C	0.0579	0.0735	0.301	0.3074	0.04287	0.0863993	42307	OCCC	estrone 3-sulfate	0.013	8.74e-06	917	TRUE	0.0211742	19.7935	Known	Lipid	957
rs7279572	T	C	T	C	-0.2727	-0.1541	0.9644	0.97469	0.1255	0.2197	42307	OCCC	estrone 3-sulfate	0.0585	3.09e-06	257	TRUE	0.0779606	21.5608	Known	Lipid	957
rs7546527	A	G	A	G	0.4654	-0.02044	0.012	0.01891	0.1497	0.8914	42307	OCCC	estrone 3-sulfate	0.0991	2.64e-06	257	TRUE	0.0790343	21.8833	Known	Lipid	957
rs1010069	A	G	A	G	0.0081	0.04143	0.4623	0.4523	0.02887	0.1515	43751	OCED	arachidonate (20:4n6)	0.0018	8.58e-06	7367	TRUE	0.00274121	20.2445	Known	Lipid	7816
rs10241964	A	G	A	G	0.0182	0.04073	0.0952	0.099	0.04755	0.3917	43751	OCED	arachidonate (20:4n6)	0.0035	2.25e-07	7367	TRUE	0.003657	27.0327	Known	Lipid	7816
rs10514491	T	C	T	C	0.012	-0.02833	0.6782	0.6703	0.03141	0.367	43751	OCED	arachidonate (20:4n6)	0.0026	2.86e-06	7367	TRUE	0.00288318	21.296	Known	Lipid	7816
rs12352829	A	G	A	G	-0.0134	0.002564	0.1506	0.1415	0.04238	0.9518	43751	OCED	arachidonate (20:4n6)	0.0027	5.84e-07	7367	TRUE	0.00333228	24.6243	Known	Lipid	7816
rs12532113	T	C	T	C	-0.028	-0.1927	0.961	0.97132	0.07728	0.0126299	43751	OCED	arachidonate (20:4n6)	0.006	3.06e-06	5601	TRUE	0.00387314	21.77	Known	Lipid	7816
rs1430209	T	C	T	C	-0.0086	0.02417	0.5313	0.4881	0.02929	0.4093	43751	OCED	arachidonate (20:4n6)	0.0018	1.87e-06	7367	TRUE	0.003089	22.821	Known	Lipid	7816
rs17099239	A	G	A	G	-0.012	-0.0143	0.8327	0.8265	0.0387	0.7117	43751	OCED	arachidonate (20:4n6)	0.0027	6.74e-06	7367	TRUE	0.00267412	19.7477	Known	Lipid	7816
rs174548	C	G	C	G	0.0488	-0.08409	0.7005	0.6944	0.031	0.00688494	43751	OCED	arachidonate (20:4n6)	0.0025	1.43e-84	7367	TRUE	0.0491777	380.927	Known	Lipid	7816
rs180022	T	C	T	C	0.0117	-0.03947	0.8328	0.8207	0.04002	0.3241	43751	OCED	arachidonate (20:4n6)	0.0026	9.43e-06	7367	TRUE	0.00274121	20.2445	Known	Lipid	7816
rs2275351	T	C	T	C	0.012	0.0167	0.1657	0.1431	0.04038	0.679301	43751	OCED	arachidonate (20:4n6)	0.0027	7.06e-06	7367	TRUE	0.00267412	19.7477	Known	Lipid	7816
rs3798211	A	C	A	C	-0.0083	-0.02097	0.4247	0.4214	0.0289	0.4681	43751	OCED	arachidonate (20:4n6)	0.0018	4.58e-06	7367	TRUE	0.00287785	21.2566	Known	Lipid	7816
rs4739402	T	C	T	C	-0.0085	0.001964	0.5172	0.5236	0.02945	0.9468	43751	OCED	arachidonate (20:4n6)	0.0019	5.61e-06	7367	TRUE	0.00270933	20.0084	Known	Lipid	7816
rs4982495	T	C	T	C	-0.0084	-0.01076	0.4275	0.4335	0.02954	0.7157	43751	OCED	arachidonate (20:4n6)	0.0018	3.27e-06	7367	TRUE	0.00294741	21.7719	Known	Lipid	7816
rs532098	A	G	A	G	0.009	0.005506	0.461	0.4339	0.02867	0.8477	43751	OCED	arachidonate (20:4n6)	0.002	6.8e-06	5601	TRUE	0.0036024	20.2428	Known	Lipid	7816
rs6535974	A	G	A	G	-0.0122	-0.001332	0.8465	0.8553	0.04093	0.974	43751	OCED	arachidonate (20:4n6)	0.0027	5.8e-06	7367	TRUE	0.00276376	20.4115	Known	Lipid	7816
rs6568389	T	C	T	C	0.0157	-0.04263	0.8061	0.6947	0.03089	0.1675	43751	OCED	arachidonate (20:4n6)	0.0033	2.16e-06	7367	TRUE	0.00306301	22.6284	Known	Lipid	7816
rs712916	T	C	T	C	-0.0456	0.001883	0.9875	0.98023	0.1172	0.9872	43751	OCED	arachidonate (20:4n6)	0.0102	8.19e-06	7367	TRUE	0.00270559	19.9807	Known	Lipid	7816
rs7169869	A	G	A	G	-0.0194	0.02733	0.5404	0.5197	0.02933	0.3515	43751	OCED	arachidonate (20:4n6)	0.0043	6.59e-06	1766	TRUE	0.0113946	20.3317	Known	Lipid	7816
rs8123073	A	G	A	G	-0.0372	0.07291	0.983	0.9846	0.1069	0.4952	43751	OCED	arachidonate (20:4n6)	0.0082	5.94e-06	7367	TRUE	0.00278584	20.575	Known	Lipid	7816
rs9679675	A	C	A	C	0.0092	-0.02735	0.4732	0.4957	0.02952	0.3542	43751	OCED	arachidonate (20:4n6)	0.0018	4.17e-07	7367	TRUE	0.00353348	26.1164	Known	Lipid	7816
rs10128501	A	G	A	G	0.0108	-0.05551	0.5803	0.583	0.02973	0.06188	43751	OCED	propionylcarnitine	0.0018	5.06e-09	7364	TRUE	0.00486487	35.9902	Known	Lipid	7813
rs10818924	T	C	T	C	-0.0087	0.02835	0.6238	0.6312	0.03036	0.3505	43751	OCED	propionylcarnitine	0.0018	2.35e-06	7364	TRUE	0.00316231	23.3548	Known	Lipid	7813
rs11004179	T	C	T	C	0.0274	0.1317	0.9683	0.96345	0.0799	0.0992499	43751	OCED	propionylcarnitine	0.0061	8.15e-06	7364	TRUE	0.00273237	20.1708	Known	Lipid	7813
rs11239545	A	T	A	T	-0.0132	-0.01215	0.2416	0.2606	0.0331	0.7136	43751	OCED	propionylcarnitine	0.0026	5.22e-07	7364	TRUE	0.00348795	25.7681	Known	Lipid	7813
rs1125232	C	G	C	G	-0.0126	0.03323	0.1533	0.1453	0.03946	0.3996	43751	OCED	propionylcarnitine	0.0027	2.44e-06	7364	TRUE	0.00294861	21.7719	Known	Lipid	7813
rs11873891	A	G	A	G	0.0085	-0.0321	0.6166	0.611	0.03005	0.2854	43751	OCED	propionylcarnitine	0.0018	3.34e-06	7364	TRUE	0.00301902	22.2933	Known	Lipid	7813
rs12029258	A	C	A	C	0.0132	0.03866	0.1421	0.139	0.04361	0.377	43751	OCED	propionylcarnitine	0.0028	1.57e-06	7364	TRUE	0.00300891	22.2185	Known	Lipid	7813
rs12202350	T	C	T	C	0.0191	-0.08142	0.9123	0.8974	0.04772	0.0879407	43751	OCED	propionylcarnitine	0.0036	1.14e-07	7364	TRUE	0.00380795	28.1413	Known	Lipid	7813
rs12356193	A	G	A	G	0.0328	-0.04881	0.836	0.8526	0.03896	0.2103	43751	OCED	propionylcarnitine	0.0027	1.96e-33	7364	TRUE	0.0196467	147.537	Known	Lipid	7813
rs1389939	C	G	C	G	0.0098	-0.02492	0.4085	0.4114	0.02954	0.399	43751	OCED	propionylcarnitine	0.0018	1.13e-07	7364	TRUE	0.00400912	29.6339	Known	Lipid	7813
rs1417985	A	G	A	G	0.0315	-0.07581	0.9726	0.9685	0.09107	0.4052	43751	OCED	propionylcarnitine	0.0062	4.65e-07	7364	TRUE	0.00349305	25.8059	Known	Lipid	7813
rs1420139	C	G	C	G	-0.0125	0.01508	0.1735	0.1932	0.03684	0.6824	43751	OCED	propionylcarnitine	0.0027	3.28e-06	7364	TRUE	0.00290213	21.4276	Known	Lipid	7813
rs1500394	T	C	T	C	-0.0088	-0.0002625	0.5727	0.5673	0.03001	0.993	43751	OCED	propionylcarnitine	0.0018	1.45e-06	7364	TRUE	0.00323519	23.8947	Known	Lipid	7813
rs17015424	C	G	C	G	-0.022	-0.04169	0.5942	0.6076	0.02917	0.1529	43751	OCED	propionylcarnitine	0.0048	4.1e-06	1766	TRUE	0.0117554	20.9832	Known	Lipid	7813
rs2164187	T	G	T	G	0.0082	-0.02309	0.4788	0.4387	0.02892	0.4246	43751	OCED	propionylcarnitine	0.0018	9.33e-06	7364	TRUE	0.00281026	20.7475	Known	Lipid	7813
rs2643926	A	G	A	G	0.0084	0.009335	0.4333	0.4368	0.0309	0.7626	43751	OCED	propionylcarnitine	0.0019	5.61e-06	7364	TRUE	0.0026472	19.5404	Known	Lipid	7813
rs2715311	A	G	A	G	-0.0107	0.07375	0.3884	0.4006	0.02948	0.01236	43751	OCED	propionylcarnitine	0.0018	6.57e-09	7364	TRUE	0.00477562	35.3268	Known	Lipid	7813
rs3766553	A	G	A	G	0.0089	-0.04699	0.5153	0.5105	0.02924	0.108	43751	OCED	propionylcarnitine	0.0018	1.05e-06	7364	TRUE	0.00330889	24.4409	Known	Lipid	7813
rs3806851	T	C	T	C	-0.0081	0.02152	0.4918	0.4838	0.02888	0.4561	43751	OCED	propionylcarnitine	0.0018	9.85e-06	7364	TRUE	0.00274232	20.2445	Known	Lipid	7813
rs3829681	C	G	C	G	-0.0141	-0.01983	0.8259	0.8069	0.03755	0.5975	43751	OCED	propionylcarnitine	0.0027	1.68e-07	7364	TRUE	0.0036897	27.2642	Known	Lipid	7813
rs4458381	C	G	C	G	-0.0343	0.1015	0.967	0.9461	0.07719	0.1887	43751	OCED	propionylcarnitine	0.0076	6.25e-06	7364	TRUE	0.00275834	20.3631	Known	Lipid	7813
rs6102466	T	C	T	C	-0.0264	-0.009628	0.7812	0.7895	0.03446	0.7799	43751	OCED	propionylcarnitine	0.0056	2.68e-06	1766	TRUE	0.0124282	22.1993	Known	Lipid	7813
rs6560147	T	C	T	C	0.0126	0.00464	0.1449	0.1396	0.04078	0.9094	43751	OCED	propionylcarnitine	0.0027	4.2e-06	7364	TRUE	0.00294861	21.7719	Known	Lipid	7813
rs662138	C	G	C	G	0.0206	-0.04167	0.8299	0.8148	0.03692	0.2591	43751	OCED	propionylcarnitine	0.0027	3.15e-14	7364	TRUE	0.00784284	58.1954	Known	Lipid	7813
rs6881997	A	G	A	G	-0.0127	0.07806	0.8282	0.8219	0.03842	0.0422105	43751	OCED	propionylcarnitine	0.0027	2.06e-06	7364	TRUE	0.00299546	22.1188	Known	Lipid	7813
rs7028146	A	G	A	G	0.0082	0.001789	0.6217	0.6283	0.03001	0.9525	43751	OCED	propionylcarnitine	0.0018	7.77e-06	7364	TRUE	0.00281026	20.7475	Known	Lipid	7813
rs7542755	A	G	A	G	0.0085	-0.04933	0.4451	0.45	0.02989	0.0988508	43751	OCED	propionylcarnitine	0.0018	4.11e-06	7364	TRUE	0.00301902	22.2933	Known	Lipid	7813
rs7545139	A	G	A	G	0.0081	0.008629	0.5822	0.5596	0.02944	0.7694	43751	OCED	propionylcarnitine	0.0018	9.14e-06	7364	TRUE	0.00274232	20.2445	Known	Lipid	7813
rs7587616	A	G	A	G	-0.0084	0.04798	0.4743	0.4671	0.0291	0.0992499	43751	OCED	propionylcarnitine	0.0018	4.71e-06	7364	TRUE	0.00294861	21.7719	Known	Lipid	7813
rs7727544	T	C	T	C	-0.0148	0.01895	0.5553	0.5437	0.02865	0.508401	43751	OCED	propionylcarnitine	0.0018	6.61e-16	7364	TRUE	0.00909695	67.5866	Known	Lipid	7813
rs8181126	T	C	T	C	0.0094	0.03945	0.4188	0.4219	0.02936	0.1791	43751	OCED	propionylcarnitine	0.0018	2.73e-07	7364	TRUE	0.0036897	27.2642	Known	Lipid	7813
rs842636	A	G	A	G	-0.009	0.01231	0.4429	0.4366	0.02895	0.6707	43751	OCED	propionylcarnitine	0.0018	9.72e-07	7364	TRUE	0.00338341	24.9932	Known	Lipid	7813
rs9399110	T	C	T	C	0.0267	0.03467	0.0497	0.05	0.06618	0.6003	43751	OCED	propionylcarnitine	0.0053	4.29e-07	7364	TRUE	0.0034345	25.3719	Known	Lipid	7813
rs9450092	A	G	A	G	0.037	0.01313	0.886	0.8949	0.04852	0.786799	43751	OCED	propionylcarnitine	0.0071	2.11e-07	1766	TRUE	0.015145	27.1266	Known	Lipid	7813
rs9503551	A	G	A	G	-0.0164	0.04122	0.0954	0.1168	0.0504	0.4151	43751	OCED	propionylcarnitine	0.0036	3.75e-06	7364	TRUE	0.00281026	20.7475	Known	Lipid	7813
rs10758151	T	C	T	C	-0.0222	-0.05362	0.1408	0.1678	0.04018	0.182	43751	OCED	1-linoleoylglycerophosphoethanolamine*	0.0049	6.21e-06	7369	TRUE	0.00277778	20.5209	Known	Lipid	7817
rs10924919	T	C	T	C	-0.0158	-0.0008011	0.3733	0.4006	0.02988	0.9786	43751	OCED	1-linoleoylglycerophosphoethanolamine*	0.0035	5.48e-06	7369	TRUE	0.00275785	20.3732	Known	Lipid	7817
rs11574452	A	C	A	C	-0.0379	0.02106	0.0424	0.03975	0.07297	0.772899	43751	OCED	1-linoleoylglycerophosphoethanolamine*	0.008	1.96e-06	7369	TRUE	0.00303647	22.4378	Known	Lipid	7817
rs1260326	T	C	T	C	0.0179	-0.007323	0.4078	0.3907	0.02936	0.8031	43751	OCED	1-linoleoylglycerophosphoethanolamine*	0.0034	1.64e-07	7369	TRUE	0.00374722	27.7096	Known	Lipid	7817
rs174535	T	C	T	C	-0.044	-0.08171	0.6677	0.6606	0.03006	0.00671599	43751	OCED	1-linoleoylglycerophosphoethanolamine*	0.0035	2.82e-36	7369	TRUE	0.0209964	157.998	Known	Lipid	7817
rs2070895	A	G	A	G	0.0257	-0.008027	0.21	0.2119	0.03482	0.8177	43751	OCED	1-linoleoylglycerophosphoethanolamine*	0.0042	1.22e-09	7369	TRUE	0.00505543	37.4326	Known	Lipid	7817
rs2828209	T	C	T	C	-0.0361	-0.04449	0.051	0.054	0.06371	0.485	43751	OCED	1-linoleoylglycerophosphoethanolamine*	0.0076	1.78e-06	7369	TRUE	0.00305247	22.5564	Known	Lipid	7817
rs551488	T	C	T	C	0.0157	0.04364	0.7412	0.7504	0.033	0.1859	43751	OCED	1-linoleoylglycerophosphoethanolamine*	0.0035	7.41e-06	7369	TRUE	0.00272314	20.1162	Known	Lipid	7817
rs7210933	A	T	A	T	0.0163	-0.01515	0.7569	0.7397	0.03243	0.6407	43751	OCED	1-linoleoylglycerophosphoethanolamine*	0.0036	8.17e-06	7369	TRUE	0.00277431	20.4952	Known	Lipid	7817
rs7529462	C	G	C	G	0.0164	0.06924	0.7318	0.7096	0.03317	0.0368799	43751	OCED	1-linoleoylglycerophosphoethanolamine*	0.0036	4.93e-06	7369	TRUE	0.00280836	20.7475	Known	Lipid	7817
rs9570044	A	C	A	C	0.0246	-0.03151	0.1057	0.1143	0.04621	0.4953	43751	OCED	1-linoleoylglycerophosphoethanolamine*	0.0052	2.38e-06	7369	TRUE	0.00302788	22.3741	Known	Lipid	7817
rs11236516	T	C	T	C	0.0283	-0.03785	0.897	0.9044	0.04747	0.4252	43751	OCED	stearidonate (18:4n3)	0.0058	1.24e-06	7330	TRUE	0.00323746	23.8012	Known	Lipid	7775
rs12583004	T	C	T	C	-0.0314	0.0662	0.0726	0.06967	0.05496	0.2283	43751	OCED	stearidonate (18:4n3)	0.0071	9.9e-06	7330	TRUE	0.00266122	19.5535	Known	Lipid	7775
rs174601	T	C	T	C	-0.0336	0.08148	0.3398	0.368	0.02991	0.00656402	43751	OCED	stearidonate (18:4n3)	0.0042	7.93e-16	7330	TRUE	0.00865567	63.9825	Known	Lipid	7775
rs2265047	A	G	A	G	0.0335	0.03969	0.2807	0.2855	0.03142	0.2065	43751	OCED	stearidonate (18:4n3)	0.0075	8.71e-06	1760	TRUE	0.0112088	19.9284	Known	Lipid	7775
rs2427612	T	C	T	C	-0.0286	0.001483	0.364	0.3674	0.02986	0.9604	43751	OCED	stearidonate (18:4n3)	0.0061	3.01e-06	7330	TRUE	0.00298998	21.9763	Known	Lipid	7775
rs3750045	T	C	T	C	0.0266	-0.03963	0.9018	0.8975	0.04962	0.4263	43751	OCED	stearidonate (18:4n3)	0.006	9.08e-06	7330	TRUE	0.0026742	19.6491	Known	Lipid	7775
rs4529031	T	C	T	C	-0.0841	0.1926	0.9555	0.9662	0.0827	0.0198898	43751	OCED	stearidonate (18:4n3)	0.0186	6.41e-06	1760	TRUE	0.0114825	20.4208	Known	Lipid	7775
rs4811800	A	G	A	G	-0.0212	0.02131	0.484	0.4837	0.02984	0.4751	43751	OCED	stearidonate (18:4n3)	0.0045	2.52e-06	7330	TRUE	0.00301877	22.1885	Known	Lipid	7775
rs6473533	T	G	T	G	-0.0217	0.06184	0.807	0.7982	0.0375	0.0991402	43751	OCED	stearidonate (18:4n3)	0.0049	9.08e-06	7330	TRUE	0.00266847	19.6069	Known	Lipid	7775
rs6986249	T	C	T	C	-0.0177	-0.01416	0.4413	0.4179	0.02917	0.627401	43751	OCED	stearidonate (18:4n3)	0.0036	6.3e-07	7330	TRUE	0.00328706	24.167	Known	Lipid	7775
rs7142028	A	C	A	C	-0.0161	0.002307	0.5693	0.5842	0.02959	0.9379	43751	OCED	stearidonate (18:4n3)	0.0035	4.06e-06	7330	TRUE	0.00287846	21.1542	Known	Lipid	7775
rs12461874	A	C	A	C	0.0569	-0.009535	0.2704	0.2809	0.03214	0.7666	43751	OCED	3-(3-hydroxyphenyl)propionate	0.0121	2.7e-06	1098	TRUE	0.019742	22.073	Known	Amino acid	1163
rs12480837	A	G	A	G	-0.081	-0.01125	0.0804	0.09492	0.05142	0.8268	43751	OCED	3-(3-hydroxyphenyl)propionate	0.0173	2.89e-06	1098	TRUE	0.0195745	21.882	Known	Amino acid	1163
rs12537257	A	G	A	G	0.0912	0.01261	0.1088	0.1725	0.03933	0.7485	43751	OCED	3-(3-hydroxyphenyl)propionate	0.0194	2.48e-06	1098	TRUE	0.0197301	22.0594	Known	Amino acid	1163
rs17059417	A	G	A	G	0.1061	0.08178	0.3922	0.3827	0.03075	0.00782096	43751	OCED	3-(3-hydroxyphenyl)propionate	0.0227	2.86e-06	274	TRUE	0.0738436	21.6869	Known	Amino acid	1163
rs17384314	C	G	C	G	0.0503	0.02638	0.4147	0.4153	0.02904	0.3636	43751	OCED	3-(3-hydroxyphenyl)propionate	0.0109	4.11e-06	1098	TRUE	0.0190256	21.2565	Known	Amino acid	1163
rs2459791	T	C	T	C	0.0552	0.0006825	0.4055	0.388	0.03328	0.9836	43751	OCED	3-(3-hydroxyphenyl)propionate	0.0121	5.24e-06	1098	TRUE	0.0186016	20.7738	Known	Amino acid	1163
rs3846659	C	G	C	G	0.0691	0.03798	0.1357	0.1372	0.04204	0.3663	43751	OCED	3-(3-hydroxyphenyl)propionate	0.0155	8.64e-06	1098	TRUE	0.0177787	19.8381	Known	Amino acid	1163
rs4796899	T	G	T	G	0.093	0.04364	0.098	0.08093	0.06068	0.472	43751	OCED	3-(3-hydroxyphenyl)propionate	0.0201	3.55e-06	824	TRUE	0.0253226	21.3559	Known	Amino acid	1163
rs6500859	A	T	A	T	-0.0511	-0.0234	0.699	0.6992	0.03141	0.4562	43751	OCED	3-(3-hydroxyphenyl)propionate	0.0111	4.56e-06	1098	TRUE	0.0189361	21.1546	Known	Amino acid	1163
rs7110135	C	G	C	G	0.0523	-0.008985	0.6932	0.7164	0.03102	0.772101	43751	OCED	3-(3-hydroxyphenyl)propionate	0.0113	4e-06	1098	TRUE	0.0191361	21.3823	Known	Amino acid	1163
rs883595	A	G	A	G	-0.1659	-0.09253	0.8953	0.894	0.04675	0.0478002	43751	OCED	3-(3-hydroxyphenyl)propionate	0.0341	1.14e-06	274	TRUE	0.0795152	23.4965	Known	Amino acid	1163
rs10886877	T	C	T	C	-0.1704	0.02598	0.9072	0.8557	0.02235	0.245	54990	SOC	2-hydroxyhippurate (salicylurate)	0.0356	1.75e-06	2433	TRUE	0.00932882	22.8919	Known	Xenobiotics	2592
rs11824477	T	C	T	C	0.0951	0.002191	0.5787	0.5703	0.01537	0.8866	54990	SOC	2-hydroxyhippurate (salicylurate)	0.0215	9.59e-06	2433	TRUE	0.00797744	19.5491	Known	Xenobiotics	2592
rs1484976	T	C	T	C	-0.3427	0.04118	0.9823	0.9756	0.05907	0.4857	54990	SOC	2-hydroxyhippurate (salicylurate)	0.0774	9.53e-06	2433	TRUE	0.00799317	19.588	Known	Xenobiotics	2592
rs17021783	A	G	A	G	-0.3999	-0.0646	0.9857	0.96891	0.04889	0.1864	54990	SOC	2-hydroxyhippurate (salicylurate)	0.0838	1.84e-06	2433	TRUE	0.00927314	22.754	Known	Xenobiotics	2592
rs17682068	A	G	A	G	-0.1836	-0.009589	0.9239	0.93251	0.03145	0.7604	54990	SOC	2-hydroxyhippurate (salicylurate)	0.0349	1.45e-07	2433	TRUE	0.0112471	27.6527	Known	Xenobiotics	2592
rs1951656	T	C	T	C	-0.42	0.04765	0.986	0.966	0.04059	0.2405	54990	SOC	2-hydroxyhippurate (salicylurate)	0.0887	2.2e-06	2078	TRUE	0.0106744	22.3992	Known	Xenobiotics	2592
rs219633	A	G	A	G	0.1483	-0.01168	0.121	0.1383	0.02406	0.6273	54990	SOC	2-hydroxyhippurate (salicylurate)	0.0297	5.96e-07	2433	TRUE	0.0101438	24.9122	Known	Xenobiotics	2592
rs37058	A	T	A	T	0.1894	-0.02852	0.0686	0.1366	0.02485	0.251	54990	SOC	2-hydroxyhippurate (salicylurate)	0.0416	5.25e-06	2433	TRUE	0.00844786	20.7117	Known	Xenobiotics	2592
rs3800052	T	C	T	C	0.1715	-0.03672	0.0846	0.09799	0.02811	0.1914	54990	SOC	2-hydroxyhippurate (salicylurate)	0.0377	5.46e-06	2433	TRUE	0.00843384	20.677	Known	Xenobiotics	2592
rs7016707	T	G	T	G	0.1439	-0.03173	0.099	0.08622	0.02712	0.2419	54990	SOC	2-hydroxyhippurate (salicylurate)	0.0317	5.81e-06	2433	TRUE	0.00839843	20.5895	Known	Xenobiotics	2592
rs735507	A	G	A	G	-0.1128	-0.008667	0.8134	0.8065	0.01937	0.6546	54990	SOC	2-hydroxyhippurate (salicylurate)	0.0246	4.6e-06	2433	TRUE	0.00856779	21.0083	Known	Xenobiotics	2592
rs7663798	A	G	A	G	0.1966	-0.00481	0.0486	0.05414	0.03682	0.8961	54990	SOC	2-hydroxyhippurate (salicylurate)	0.0438	7.23e-06	2433	TRUE	0.00821287	20.1308	Known	Xenobiotics	2592
rs919028	A	T	A	T	-0.5485	0.0562	0.9514	0.93361	0.03334	0.0918798	54990	SOC	2-hydroxyhippurate (salicylurate)	0.1233	8.69e-06	355	TRUE	0.0528008	19.6777	Known	Xenobiotics	2592
rs10495052	A	G	A	G	-0.0872	0.04675	0.9683	0.97295	0.04435	0.2918	54990	SOC	DSGEGDFXAEGGGVR*	0.0186	2.77e-06	5229	TRUE	0.00418569	21.9706	Known	Peptide	5371
rs10799701	A	G	A	G	0.0308	-0.02541	0.435	0.442	0.01574	0.1063	54990	SOC	DSGEGDFXAEGGGVR*	0.0066	2.69e-06	5229	TRUE	0.00414753	21.7694	Known	Peptide	5371
rs11564552	A	G	A	G	0.0303	0.004938	0.4808	0.4643	0.0156	0.7516	54990	SOC	DSGEGDFXAEGGGVR*	0.0066	3.87e-06	5229	TRUE	0.0040145	21.0684	Known	Peptide	5371
rs11933242	A	G	A	G	-0.0341	0.01508	0.3129	0.3073	0.01707	0.3771	54990	SOC	DSGEGDFXAEGGGVR*	0.0075	5.31e-06	5229	TRUE	0.0039378	20.6643	Known	Peptide	5371
rs12206258	T	C	T	C	-0.0317	-0.008251	0.6865	0.6668	0.01658	0.6186	54990	SOC	DSGEGDFXAEGGGVR*	0.0071	8.64e-06	5229	TRUE	0.00379779	19.9267	Known	Peptide	5371
rs13105073	A	T	A	T	-0.1258	0.07153	0.9776	0.98227	0.05771	0.2152	54990	SOC	DSGEGDFXAEGGGVR*	0.0281	7.43e-06	1764	TRUE	0.0112342	20.0196	Known	Peptide	5371
rs16828992	A	C	A	C	-0.0687	0.03101	0.0715	0.065	0.03021	0.3048	54990	SOC	DSGEGDFXAEGGGVR*	0.0154	8.21e-06	1764	TRUE	0.0111558	19.8783	Known	Peptide	5371
rs2274629	A	G	A	G	0.0333	0.01151	0.2873	0.2742	0.01702	0.4991	54990	SOC	DSGEGDFXAEGGGVR*	0.0071	3.01e-06	5229	TRUE	0.00418919	21.989	Known	Peptide	5371
rs2327511	A	T	A	T	0.035	-0.02696	0.2333	0.2389	0.01825	0.1397	54990	SOC	DSGEGDFXAEGGGVR*	0.0075	3.44e-06	5229	TRUE	0.00414753	21.7694	Known	Peptide	5371
rs388600	A	C	A	C	0.0448	-0.00842	0.868	0.8754	0.02277	0.7116	54990	SOC	DSGEGDFXAEGGGVR*	0.0097	4e-06	5229	TRUE	0.0040628	21.3229	Known	Peptide	5371
rs4699296	A	G	A	G	0.0483	-0.02021	0.1693	0.1816	0.01989	0.3097	54990	SOC	DSGEGDFXAEGGGVR*	0.0106	4.78e-06	1764	TRUE	0.0116333	20.7391	Known	Peptide	5371
rs4957657	T	C	T	C	0.0482	-0.04024	0.1104	0.09961	0.02655	0.1296	54990	SOC	DSGEGDFXAEGGGVR*	0.0105	4.53e-06	5229	TRUE	0.00401375	21.0644	Known	Peptide	5371
rs6879079	T	G	T	G	-0.0388	-0.01339	0.8273	0.8116	0.01993	0.501601	54990	SOC	DSGEGDFXAEGGGVR*	0.0087	7.53e-06	5229	TRUE	0.00378929	19.8819	Known	Peptide	5371
rs11102783	A	G	A	G	0.0379	0.01178	0.1984	0.2061	0.01983	0.5523	54990	SOC	X-13183--stearamide	0.0081	3.16e-06	2474	TRUE	0.00877167	21.8755	Identified	Lipid	2503
rs11752994	T	C	T	C	0.0927	-0.02687	0.0666	0.02721	0.04828	0.5774	54990	SOC	X-13183--stearamide	0.0191	1.26e-06	1763	TRUE	0.0131849	23.5288	Identified	Lipid	2503
rs1384609	T	C	T	C	-0.046	-0.003343	0.474	0.4928	0.02189	0.8786	54990	SOC	X-13183--stearamide	0.01	4.23e-06	711	TRUE	0.0289008	21.1005	Identified	Lipid	2503
rs16960359	A	G	A	G	-0.0433	-0.007338	0.1019	0.108	0.02615	0.778999	54990	SOC	X-13183--stearamide	0.0098	9.3e-06	2474	TRUE	0.00782907	19.5062	Identified	Lipid	2503
rs16964257	T	C	T	C	-0.0669	0.04407	0.9549	0.95405	0.03821	0.2487	54990	SOC	X-13183--stearamide	0.0145	4.02e-06	2474	TRUE	0.00853092	21.2699	Identified	Lipid	2503
rs1859570	T	C	T	C	0.1451	0.07626	0.0272	0.0128	0.08793	0.3858	54990	SOC	X-13183--stearamide	0.0309	2.65e-06	1763	TRUE	0.0123529	22.0255	Identified	Lipid	2503
rs2800903	T	C	T	C	-0.026	-0.02136	0.4619	0.462	0.01595	0.1805	54990	SOC	X-13183--stearamide	0.0059	9.19e-06	2474	TRUE	0.00778838	19.404	Identified	Lipid	2503
rs32281	T	C	T	C	-0.1422	-0.1524	0.9844	0.98372	0.06195	0.0138899	54990	SOC	X-13183--stearamide	0.0293	1.22e-06	1763	TRUE	0.013184	23.5272	Identified	Lipid	2503
rs7942717	A	G	A	G	-0.1094	-0.06756	0.9543	0.9252	0.03279	0.0397796	54990	SOC	X-13183--stearamide	0.0235	3.18e-06	1763	TRUE	0.0121434	21.6474	Identified	Lipid	2503
rs9344588	T	C	T	C	0.0389	0.01845	0.1831	0.1666	0.02142	0.389	54990	SOC	X-13183--stearamide	0.0082	2.31e-06	2474	TRUE	0.00901445	22.4864	Identified	Lipid	2503
rs9924628	A	C	A	C	-0.0313	-0.01335	0.3336	0.3308	0.01671	0.4244	54990	SOC	X-13183--stearamide	0.0068	3.56e-06	2474	TRUE	0.00849117	21.1699	Identified	Lipid	2503
