# Supplementary material for: Exploring the causal role of multiple metabolites on ovarian cancer: a two sample Mendelian randomization study
Source: J Ovarian Res. 2024 Jan 23;17:22. doi: 10.1186/s13048-023-01340-w (PMC10804794; doi:10.1186/s13048-023-01340-w)
Supplement: Supplementary file 7 — Additional file 7: Table S4. The total R2 and the median F-statistic (and range) for each metabolite. [file 13048_2023_1340_MOESM7_ESM.xlsx]

## Sheet: Metabolite Statistics
Table. S3 The total R2 and the median F-statistic (and range) for each metabolite
Metabolite	Total R2	Median F Statistic	Min F Statistic	Max F Statistic
alpha-hydroxyisovalerate	0.0516517	21.2752	20.2448	46.008
1-linoleoylglycerophosphoethanolamine*	0.0527573	22.3741	20.1162	157.998
stearidonate (18:4n3)	0.0547626	21.1542	19.5535	63.9825
ADpSGEGDFXAEGGGVR*	0.0654762	20.6939	19.6468	84.5442
DSGEGDFXAEGGGVR*	0.0743092	21.0644	19.8783	21.989
arachidonate (20:4n6)	0.115226	20.9158	19.7477	380.927
betaine	0.126971	21.2763	19.1792	79.9229
4-acetamidobutanoate	0.127353	20.2448	19.2574	54.2093
asparagine	0.141863	20.7478	19.1357	151.64
1,5-anhydroglucitol (1,5-AG)	0.149505	21.7132	19.0949	190.797
X-13183--stearamide	0.160502	21.6569	19.404	23.5495
2-hydroxyhippurate (salicylurate)	0.161499	20.7117	19.5491	27.6527
propionylcarnitine	0.170101	22.2933	19.5404	147.537
3-(3-hydroxyphenyl)propionate	0.361355	21.4091	19.8381	23.6632
estrone 3-sulfate	0.666929	21.8833	19.4008	32.3748
