# Supplementary material for: Exploring the causal role of multiple metabolites on ovarian cancer: a two sample Mendelian randomization study
Source: J Ovarian Res. 2024 Jan 23;17:22. doi: 10.1186/s13048-023-01340-w (PMC10804794; doi:10.1186/s13048-023-01340-w)
Supplement: Supplementary file 8 — Additional file 8: Table S5. [file 13048_2023_1340_MOESM8_ESM.xlsx]

## Sheet: OC res
	id.exposure	id.outcome	outcome	exposure	nsnp	b_Inverse.variance.weighted	se_Inverse.variance.weighted	pval_Inverse.variance.weighted	FDR	b_Weighted.median	se_Weighted.median	pval_Weighted.median	b_MR.Egger	se_MR.Egger	pval_MR.Egger	Q_MR.Egger	Q_df_MR.Egger	Q_pval_MR.Egger	Q_Inverse.variance.weighted	Q_df_Inverse.variance.weighted	Q_pval_Inverse.variance.weighted	egger_intercept	se	pval
424	V9WZhE	ieu-a-1120	Ovarian cancer || id:ieu-a-1120	M35327.metabolites.txt	18	-1.3366	0.420596	0.00148365	0.447645	-0.91605	0.58759	0.118998	-0.520601	1.18822	0.667147	17.4765	16	0.355431	18.0677	17	0.38458	-0.00864273	0.011747	0.472539
316	nZW7D9	ieu-a-1120	Ovarian cancer || id:ieu-a-1120	M33675.metabolites.txt	8	-0.472837	0.151697	0.00182712	0.447645	-0.520119	0.191328	0.00655863	-0.764623	0.544567	0.209879	1.07418	6	0.982643	1.38543	7	0.986013	0.00984618	0.0176487	0.5971
206	0Dcv5e	ieu-a-1120	Ovarian cancer || id:ieu-a-1120	M32587.metabolites.txt	14	0.56571	0.197362	0.00415232	0.659567	0.566674	0.286115	0.0476385	0.345708	0.587118	0.566899	11.7119	12	0.469086	11.8702	13	0.538315	0.0054772	0.0137664	0.697715
402	3gBDed	ieu-a-1120	Ovarian cancer || id:ieu-a-1120	M34878.metabolites.txt	11	0.337578	0.127568	0.00813858	0.659567	0.402039	0.179453	0.0250676	0.399018	0.259275	0.158194	7.56431	9	0.578577	7.6384	10	0.66411	-0.00354893	0.0130382	0.791613
111	X9M1em	ieu-a-1120	Ovarian cancer || id:ieu-a-1120	M18394.xenobiotics.txt	15	-0.307837	0.122087	0.0116872	0.659567	-0.15879	0.161454	0.325362	-0.373867	0.277211	0.200468	18.1415	13	0.15222	18.2414	14	0.196005	0.0030555	0.0114179	0.793201
242	xptoBu	ieu-a-1120	Ovarian cancer || id:ieu-a-1120	M32846.metabolites.txt	12	-0.303216	0.12227	0.0131426	0.659567	-0.0939679	0.158178	0.552468	-0.190814	0.283436	0.516065	12.5178	10	0.251892	12.7642	11	0.30902	-0.00532613	0.012007	0.666785
333	Xjh0Lu	ieu-a-1120	Ovarian cancer || id:ieu-a-1120	M33910.metabolites.txt	13	0.31281	0.129178	0.0154548	0.659567	0.345443	0.180532	0.0556877	0.44873	0.221532	0.0677639	10.5025	11	0.485833	11.0729	12	0.522685	-0.00631587	0.00836278	0.465972
336	fu4z3c	ieu-a-1120	Ovarian cancer || id:ieu-a-1120	M33937.metabolites.txt	17	0.397506	0.164571	0.0157178	0.659567	0.471591	0.223812	0.03511	0.56339	0.475124	0.254155	10.0616	15	0.815846	10.2001	16	0.85597	-0.00452843	0.0121673	0.714965
216	YxfMps	ieu-a-1120	Ovarian cancer || id:ieu-a-1120	M32675.metabolites.txt	22	1.00325	0.41574	0.0158143	0.659567	0.61527	0.54184	0.256158	-0.0177479	0.886138	0.984219	25.1583	20	0.195443	27.2805	21	0.161759	0.0135696	0.010447	0.208755
74	aB51Fl	ieu-a-1120	Ovarian cancer || id:ieu-a-1120	M12768.metabolites.txt	19	-0.478503	0.199682	0.0165604	0.659567	-0.168589	0.298198	0.571829	-0.204673	0.323193	0.534976	15.0215	17	0.593936	16.1825	18	0.57981	-0.00642615	0.00596377	0.296296
129	oHOArL	ieu-a-1120	Ovarian cancer || id:ieu-a-1120	M20675.metabolites.txt	40	0.361583	0.151162	0.0167554	0.659567	0.429055	0.223174	0.0545412	0.79693	0.412084	0.0605987	28.7824	38	0.859751	30.072	39	0.846895	-0.00799128	0.00703697	0.26323
439	bVxIFK	ieu-a-1120	Ovarian cancer || id:ieu-a-1120	M35635.metabolites.txt	11	0.153291	0.0647776	0.0179613	0.659567	0.186255	0.0906357	0.0398806	0.145776	0.17572	0.428226	9.81362	9	0.365784	9.81596	10	0.456786	0.000630337	0.013603	0.964053
190	aaIEjK	ieu-a-1120	Ovarian cancer || id:ieu-a-1120	M32418.metabolites.txt	13	0.429509	0.182451	0.0185677	0.659567	0.287307	0.250056	0.250569	0.158539	0.627993	0.805346	8.40569	11	0.676568	8.60903	12	0.735911	0.00702487	0.0155784	0.660794
153	6gv7eR	ieu-a-1120	Ovarian cancer || id:ieu-a-1120	M25599.metabolites.txt	21	-0.421975	0.179672	0.0188448	0.659567	-0.50245	0.266681	0.0595532	-0.616022	0.313572	0.0642653	20.4271	19	0.369299	21.0466	20	0.394392	0.00483297	0.00636677	0.457111
359	XJqBTx	ieu-a-1120	Ovarian cancer || id:ieu-a-1120	M34283.metabolites.txt	46	-0.429801	0.190864	0.0243306	0.772322	-0.82411	0.289442	0.00440999	-0.877794	0.386658	0.0281456	44.0424	44	0.469847	45.8095	45	0.438386	0.00609544	0.00458759	0.190804
40	4mr0PE	ieu-a-1120	Ovarian cancer || id:ieu-a-1120	M01558.metabolites.txt	43	0.574688	0.25819	0.0260254	0.772322	0.756244	0.335452	0.024171	1.86479	0.664116	0.00760043	50.9524	41	0.137143	56.4046	42	0.0678409	-0.0151141	0.00721582	0.0424303
121	L4RVC0	ieu-a-1120	Ovarian cancer || id:ieu-a-1120	M19362.metabolites.txt	21	0.690234	0.314815	0.0283428	0.772322	0.852404	0.44026	0.0528507	1.22159	0.684127	0.0901323	19.6714	19	0.414592	20.4662	20	0.429125	-0.00674042	0.0076927	0.39186
158	ukMOMx	ieu-a-1120	Ovarian cancer || id:ieu-a-1120	M27513.metabolites.txt	22	-0.430796	0.198762	0.0302042	0.772322	-0.461563	0.257467	0.07302	-0.263727	0.370518	0.484821	26.308	20	0.15588	26.6889	21	0.181391	-0.00428632	0.00796547	0.596438
307	78hJ82	ieu-a-1120	Ovarian cancer || id:ieu-a-1120	M33610.metabolites.txt	29	0.058585	0.0271485	0.0309322	0.772322	0.0595031	0.0388151	0.125278	0.0459582	0.0418384	0.281698	37.8761	27	0.07984	38.1019	28	0.0964866	0.00302782	0.00754734	0.691448
368	wvjVKg	ieu-a-1120	Ovarian cancer || id:ieu-a-1120	M34339.metabolites.txt	20	0.106179	0.0499168	0.0334105	0.772322	0.127612	0.0700274	0.0684068	0.0855245	0.0959895	0.384696	20.0059	18	0.332489	20.0778	19	0.389911	0.00255966	0.0100629	0.802095
452	5XdqNz	ieu-a-1120	Ovarian cancer || id:ieu-a-1120	M36099.xenobiotics.txt	7	0.284699	0.134181	0.0338586	0.772322	0.265006	0.179706	0.140302	0.173085	0.354004	0.645579	1.41605	5	0.92255	1.53214	6	0.957331	0.00584388	0.0171518	0.747167
99	5iE4Mx	ieu-a-1120	Ovarian cancer || id:ieu-a-1120	M17799.xenobiotics.txt	125	-0.0436013	0.0208788	0.0367709	0.772322	-0.0508432	0.0317101	0.108852	-0.0644577	0.0568346	0.258946	107.092	123	0.845804	107.248	124	0.858362	0.00224332	0.00568569	0.693854
406	B9GTIp	ieu-a-1120	Ovarian cancer || id:ieu-a-1120	M35127.metabolites.txt	20	0.450666	0.218461	0.0391209	0.772322	0.366837	0.31496	0.244137	0.732456	0.631066	0.26094	18.3298	18	0.434132	18.5611	19	0.485299	-0.00472923	0.00992378	0.639413
285	Z4dY35	ieu-a-1120	Ovarian cancer || id:ieu-a-1120	M33390.metabolites.txt	14	-0.187036	0.0920227	0.0421037	0.772322	-0.176272	0.122882	0.151436	-0.237681	0.176187	0.202234	4.59649	12	0.970119	4.71012	13	0.981033	0.00353665	0.0104918	0.741875
184	7GX3v9	ieu-a-1120	Ovarian cancer || id:ieu-a-1120	M32348.metabolites.txt	44	-0.464853	0.229314	0.0426478	0.772322	-0.242915	0.325909	0.456062	0.298095	0.730076	0.685123	37.6978	42	0.6602	38.9094	43	0.649276	-0.00807089	0.0073323	0.277282
91	W503I2	ieu-a-1120	Ovarian cancer || id:ieu-a-1120	M15990.metabolites.txt	18	-0.234568	0.117155	0.0452631	0.772322	-0.154731	0.152385	0.309917	-0.0841454	0.159179	0.604324	15.3336	16	0.500352	17.2494	17	0.437599	-0.00677396	0.00489412	0.185331
214	YTsU4t	ieu-a-1120	Ovarian cancer || id:ieu-a-1120	M32654.metabolites.txt	32	-0.402315	0.202037	0.046449	0.772322	-0.461231	0.271014	0.0887791	-0.231522	0.477813	0.631518	33.6395	30	0.295474	33.815	31	0.333088	-0.00337565	0.00853192	0.695163
288	iLk263	ieu-a-1120	Ovarian cancer || id:ieu-a-1120	M33415.metabolites.txt	24	-0.164609	0.083304	0.048154	0.772322	-0.218692	0.105285	0.0377894	-0.312487	0.153153	0.0534966	28.2342	22	0.16805	29.9237	23	0.151604	0.00858095	0.00747865	0.263544
384	NWKhbw	ieu-a-1120	Ovarian cancer || id:ieu-a-1120	M34420.metabolites.txt	29	0.0890849	0.0452963	0.0492158	0.772322	0.0393371	0.0642763	0.540538	0.127191	0.129987	0.336521	28.9037	27	0.365585	29.0089	28	0.412077	-0.00294777	0.00940351	0.756329
425	apalUT	ieu-a-1120	Ovarian cancer || id:ieu-a-1120	M35331.metabolites.txt	8	0.491523	0.250693	0.0499195	0.772322	0.646016	0.321228	0.0443169	0.934028	0.393029	0.0550314	2.34122	6	0.885797	4.47832	7	0.723327	-0.0155927	0.0106662	0.194088
223	SGsNAO	ieu-a-1120	Ovarian cancer || id:ieu-a-1120	M32740.metabolites.txt	52	-0.475772	0.244988	0.0521342	0.772322	-0.360218	0.321068	0.26189	0.150633	0.735313	0.838516	63.2164	50	0.0992619	64.249	51	0.100693	-0.00633168	0.00700628	0.37048
320	PNBOfN	ieu-a-1120	Ovarian cancer || id:ieu-a-1120	M33801.metabolites.txt	10	0.539666	0.280972	0.0547679	0.772322	0.272094	0.24695	0.270539	1.28753	0.848732	0.16774	37.5309	8	9.19e-06	41.629	9	3.84e-06	-0.0319842	0.0342213	0.377328
180	SpTNQV	ieu-a-1120	Ovarian cancer || id:ieu-a-1120	M32328.metabolites.txt	26	0.241485	0.126749	0.0567518	0.772322	0.203939	0.188408	0.279059	0.237327	0.250488	0.352848	22.8014	24	0.531548	22.8017	25	0.589139	0.000125899	0.00654204	0.984805
77	pHa8es	ieu-a-1120	Ovarian cancer || id:ieu-a-1120	M15140.metabolites.txt	38	0.520139	0.273883	0.0575476	0.772322	0.631014	0.356617	0.0768193	0.441552	0.604975	0.470194	57.3945	36	0.0131811	57.4285	37	0.0172255	0.000999255	0.00683493	0.88458
83	7BLYlT	ieu-a-1120	Ovarian cancer || id:ieu-a-1120	M15630.metabolites.txt	27	-0.146615	0.077812	0.0595347	0.772322	-0.155875	0.104721	0.136623	-0.120792	0.125902	0.346538	26.6212	25	0.375071	26.6953	26	0.425441	-0.00142661	0.00540508	0.793991
263	9OEvVJ	ieu-a-1120	Ovarian cancer || id:ieu-a-1120	M33165.metabolites.txt	15	0.240493	0.127746	0.0597558	0.772322	0.222281	0.178399	0.212773	-0.0256819	0.262708	0.923616	5.50176	13	0.962426	6.84622	14	0.940477	0.010227	0.0088201	0.267102
412	8cRRwa	ieu-a-1120	Ovarian cancer || id:ieu-a-1120	M35189.metabolites.txt	24	0.231085	0.12409	0.0625686	0.772322	0.367346	0.161293	0.0227563	0.112207	0.324295	0.732627	33.2268	22	0.0587544	33.4661	23	0.0732823	0.00436426	0.0109635	0.694415
70	qncBvR	ieu-a-1120	Ovarian cancer || id:ieu-a-1120	M12129.metabolites.txt	23	0.358613	0.193473	0.0638034	0.772322	0.301088	0.259903	0.246675	0.00889689	0.453099	0.984519	10.4501	21	0.972456	11.1786	22	0.972107	0.00668049	0.00782664	0.402982
396	cvkhmJ	ieu-a-1120	Ovarian cancer || id:ieu-a-1120	M34534.metabolites.txt	14	-0.348251	0.188634	0.0648673	0.772322	-0.211797	0.244263	0.385896	0.0541254	0.538102	0.92154	18.4092	12	0.103819	19.3911	13	0.111467	-0.0114402	0.0142996	0.439242
212	tsEjhl	ieu-a-1120	Ovarian cancer || id:ieu-a-1120	M32644.metabolites.txt	40	-0.426919	0.232083	0.06584	0.772322	-0.340394	0.356064	0.339078	-0.12626	0.66816	0.851124	27.2469	38	0.902395	27.4771	39	0.916763	-0.00329544	0.00686752	0.634079
154	G9gifp	ieu-a-1120	Ovarian cancer || id:ieu-a-1120	M27256.metabolites.txt	31	0.615793	0.335448	0.066397	0.772322	0.543214	0.435308	0.212073	1.11685	0.987237	0.267202	38.4562	29	0.112523	38.8436	30	0.129272	-0.00567007	0.0104905	0.592982
281	gEDIOZ	ieu-a-1120	Ovarian cancer || id:ieu-a-1120	M33364.metabolites.txt	9	0.474122	0.2593	0.0674795	0.772322	0.618256	0.336603	0.0662471	-0.24402	0.696388	0.73634	4.31858	7	0.742438	5.55321	8	0.697138	0.0196284	0.0176651	0.303211
201	zGuP7K	ieu-a-1120	Ovarian cancer || id:ieu-a-1120	M32557.metabolites.txt	14	0.246416	0.135364	0.0686989	0.772322	0.174825	0.188644	0.354058	0.0265026	0.485764	0.957388	10.3334	12	0.586739	10.5556	13	0.647993	0.0080339	0.017043	0.645817
304	ohi3Bp	ieu-a-1120	Ovarian cancer || id:ieu-a-1120	M33531.metabolites.txt	9	-0.247271	0.136666	0.070403	0.772322	-0.286188	0.192286	0.13666	-0.276647	0.389661	0.500684	4.03534	7	0.775699	4.04182	8	0.853331	0.00130512	0.0162126	0.938092
314	gOQlx5	ieu-a-1120	Ovarian cancer || id:ieu-a-1120	M33658.metabolites.txt	7	0.287921	0.159831	0.0716376	0.772322	0.399179	0.189448	0.0351118	0.831075	0.322044	0.0493948	5.23911	5	0.387402	8.8517	6	0.182092	-0.0294147	0.0158416	0.122473
370	8bqAe5	ieu-a-1120	Ovarian cancer || id:ieu-a-1120	M34350.metabolites.txt	14	0.117805	0.0655951	0.0725037	0.772322	0.119822	0.0951734	0.208034	0.0701894	0.122688	0.577818	5.63792	12	0.933224	5.84883	13	0.951482	0.00391545	0.00852572	0.654262
137	3uZbkI	ieu-a-1120	Ovarian cancer || id:ieu-a-1120	M21188.metabolites.txt	23	0.386525	0.218726	0.0772007	0.773277	0.165389	0.314524	0.598999	-0.574627	0.698746	0.420107	18.3254	21	0.628331	20.423	22	0.556597	0.0156161	0.0107822	0.162293
19	ISICD3	ieu-a-1120	Ovarian cancer || id:ieu-a-1120	M01110.metabolites.txt	28	-0.343699	0.194556	0.0772985	0.773277	-0.509234	0.286817	0.0758205	-0.502037	0.373712	0.190759	27.5753	26	0.37967	27.8392	27	0.419297	0.00299701	0.00600722	0.622044
410	cVIN8Y	ieu-a-1120	Ovarian cancer || id:ieu-a-1120	M35186.metabolites.txt	28	-0.319323	0.182066	0.0794495	0.773277	-0.48243	0.255332	0.058835	-0.587175	0.555998	0.300649	23.8601	26	0.583967	24.12	27	0.623651	0.00468909	0.00919681	0.61445
192	9WqP0j	ieu-a-1120	Ovarian cancer || id:ieu-a-1120	M32445.xenobiotics.txt	15	0.206607	0.117893	0.0796899	0.773277	0.171299	0.166562	0.303743	0.0296733	0.295455	0.921533	13.1686	13	0.434876	13.6017	14	0.479785	0.00696296	0.0106484	0.524576
392	xxS9SY	ieu-a-1120	Ovarian cancer || id:ieu-a-1120	M34516.metabolites.txt	18	0.0437343	0.0250213	0.0804839	0.773277	0.0418468	0.0338422	0.216262	0.010247	0.050018	0.84026	8.07523	16	0.946595	8.67308	17	0.949963	0.007219	0.00933647	0.450674
360	8TODmM	ieu-a-1120	Ovarian cancer || id:ieu-a-1120	M34289.metabolites.txt	14	0.318447	0.183643	0.0829085	0.781254	0.153432	0.23753	0.518313	0.0847209	0.461261	0.857337	16.7808	12	0.158032	17.212	13	0.189793	0.00810634	0.0145975	0.588876
107	UaVzYR	ieu-a-1120	Ovarian cancer || id:ieu-a-1120	M18349.metabolites.txt	18	0.384837	0.224068	0.0858867	0.794046	0.355738	0.324834	0.273457	-0.313231	0.514468	0.551175	13.4515	16	0.639502	15.7236	17	0.543505	0.0139298	0.00924127	0.151211
104	cTDa1j	ieu-a-1120	Ovarian cancer || id:ieu-a-1120	M18281.xenobiotics.txt	13	-0.0506255	0.0297121	0.0884053	0.800692	-0.0317343	0.0421224	0.45122	-0.022088	0.0566561	0.704082	9.10507	11	0.612194	9.45503	12	0.663652	-0.00704538	0.0119096	0.566096
16	mYQ4O9	ieu-a-1120	Ovarian cancer || id:ieu-a-1120	M00606.metabolites.txt	22	-0.641419	0.383396	0.0943282	0.800692	-1.06754	0.534831	0.0459301	-1.22724	1.19526	0.316793	21.274	20	0.381165	21.56	21	0.425232	0.00645293	0.0124444	0.609772
141	Khoa1d	ieu-a-1120	Ovarian cancer || id:ieu-a-1120	M22116.metabolites.txt	13	0.555428	0.332684	0.0950104	0.800692	-0.080365	0.456774	0.860341	0.941855	1.23005	0.459967	11.4149	11	0.40919	11.5257	12	0.484483	-0.00574518	0.0175799	0.749951
14	gM2WOy	ieu-a-1120	Ovarian cancer || id:ieu-a-1120	M00584.metabolites.txt	29	-0.350964	0.210543	0.0955246	0.800692	-0.259246	0.280779	0.355845	-0.336563	0.566403	0.557317	38.8797	27	0.0649717	38.8808	28	0.0828599	-0.000302999	0.0110304	0.978287
144	H2qVpE	ieu-a-1120	Ovarian cancer || id:ieu-a-1120	M22175.metabolites.txt	8	-0.660099	0.397013	0.0963796	0.800692	-0.129262	0.275209	0.638578	-0.426091	1.09964	0.71177	33.7087	6	7.66e-06	34.0083	7	1.72e-05	-0.00809366	0.0350497	0.82505
264	z8V05G	ieu-a-1120	Ovarian cancer || id:ieu-a-1120	M33173.xenobiotics.txt	48	0.0113411	0.00682169	0.0964098	0.800692	0.0184707	0.0105981	0.081363	0.0058467	0.012559	0.643742	38.8557	46	0.763253	39.1272	47	0.785976	0.00372204	0.00714323	0.604826
168	jbxgXZ	ieu-a-1120	Ovarian cancer || id:ieu-a-1120	M31453.metabolites.txt	19	-0.418596	0.253254	0.0983576	0.803254	-0.508716	0.312095	0.103101	-0.69268	0.465349	0.15493	27.8278	17	0.0469905	28.6445	18	0.0529007	0.00741812	0.0105024	0.489553
138	E5dKhI	ieu-a-1120	Ovarian cancer || id:ieu-a-1120	M21630.metabolites.txt	26	0.38964	0.23698	0.100137	0.804382	1.05712	0.26892	8.46e-05	0.794778	0.428642	0.0760437	46.4927	24	0.00386082	48.973	25	0.00284643	-0.00940495	0.00831177	0.269015
389	O6usg7	ieu-a-1120	Ovarian cancer || id:ieu-a-1120	M34481.metabolites.txt	27	0.147529	0.0911885	0.105695	0.817445	0.0538868	0.126737	0.670701	0.095901	0.148746	0.524975	14.7683	25	0.946633	14.9613	26	0.958038	0.00241563	0.00549845	0.664198
204	ybZYYn	ieu-a-1120	Ovarian cancer || id:ieu-a-1120	M32578.metabolites.txt	20	-0.187635	0.116318	0.106716	0.817445	-0.181899	0.15355	0.236167	-0.361785	0.319394	0.272194	14.2517	18	0.712539	14.5945	19	0.747998	0.00571176	0.0097561	0.56551
113	M5frIT	ieu-a-1120	Ovarian cancer || id:ieu-a-1120	M18474.metabolites.txt	13	0.0716783	0.0445002	0.107236	0.817445	0.0806082	0.0628908	0.199942	0.0805927	0.0672254	0.255778	7.8272	11	0.728694	7.8585	12	0.796088	-0.00148372	0.00838674	0.862792
341	ULnVRE	ieu-a-1120	Ovarian cancer || id:ieu-a-1120	M33960.metabolites.txt	18	-0.392844	0.244956	0.108773	0.817445	-0.457844	0.334407	0.170961	-0.50203	0.594559	0.410909	14.036	16	0.59603	14.0766	17	0.661669	0.00188275	0.0093417	0.842814
354	SGgp7c	ieu-a-1120	Ovarian cancer || id:ieu-a-1120	M34123.metabolites.txt	23	0.363846	0.227728	0.110105	0.817445	0.324162	0.302499	0.283895	-0.309976	0.637798	0.631993	26.1736	21	0.199908	27.7651	22	0.183598	0.0125672	0.0111214	0.271214
50	hJd5dA	ieu-a-1120	Ovarian cancer || id:ieu-a-1120	M01644.metabolites.txt	34	0.38168	0.241682	0.114276	0.829454	0.186982	0.35851	0.601982	-0.067243	0.737093	0.927881	28.1625	32	0.661301	28.5781	33	0.687076	0.0049062	0.00761022	0.523727
444	10uVBR	ieu-a-1120	Ovarian cancer || id:ieu-a-1120	M35754.metabolites.txt	42	-0.332832	0.211235	0.115108	0.829454	-0.409613	0.29488	0.164807	-0.0364317	0.429218	0.932781	53.6264	40	0.073378	54.4725	41	0.0774814	-0.00434414	0.00546827	0.431635
482	VsQvli	ieu-a-1120	Ovarian cancer || id:ieu-a-1120	M37202.metabolites.txt	22	0.112019	0.0723877	0.121744	0.85732	0.145339	0.104601	0.164694	0.161154	0.192857	0.413242	21.8968	20	0.346136	21.9802	21	0.400654	-0.002708	0.00981463	0.785444
66	hhubah	ieu-a-1120	Ovarian cancer || id:ieu-a-1120	M11438.metabolites.txt	5	1.08094	0.703979	0.124667	0.85732	0.425658	0.747149	0.568874	1.14111	1.33554	0.455677	6.89423	3	0.0753465	6.90164	4	0.141179	-0.00106069	0.0186876	0.958306
375	gI3Py1	ieu-a-1120	Ovarian cancer || id:ieu-a-1120	M34389.xenobiotics.txt	17	-0.298196	0.194416	0.125079	0.85732	-0.329327	0.229353	0.151032	-1.40002	0.484458	0.011223	18.0354	15	0.26081	25.1293	16	0.0675776	0.029936	0.0123244	0.0281792
227	tJSdwU	ieu-a-1120	Ovarian cancer || id:ieu-a-1120	M32757.metabolites.txt	26	0.174819	0.115099	0.128799	0.85732	0.264195	0.116094	0.0228636	0.287186	0.271042	0.29989	52.0422	24	0.000772532	52.5002	25	0.00103568	-0.00488564	0.010631	0.649963
43	JRWtpq	ieu-a-1120	Ovarian cancer || id:ieu-a-1120	M01572.metabolites.txt	16	-0.681364	0.450515	0.130429	0.85732	-0.749143	0.483086	0.120963	0.760684	1.44216	0.606133	29.3263	14	0.00943765	31.6454	15	0.0071927	-0.0216408	0.0205673	0.310533
308	RuYbo2	ieu-a-1120	Ovarian cancer || id:ieu-a-1120	M33627.metabolites.txt	11	-0.365021	0.241636	0.130885	0.85732	-0.319264	0.324959	0.325867	0.826425	0.826368	0.343405	8.39478	9	0.494903	10.6549	10	0.385029	-0.0264086	0.0175663	0.166996
377	N4mfdK	ieu-a-1120	Ovarian cancer || id:ieu-a-1120	M34395.xenobiotics.txt	19	-0.219223	0.146246	0.133874	0.85732	-0.106786	0.168227	0.525574	-0.0106074	0.234719	0.964481	31.297	17	0.0183729	33.6514	18	0.0139032	-0.0104533	0.00924374	0.273817
387	rDCYeo	ieu-a-1120	Ovarian cancer || id:ieu-a-1120	M34456.metabolites.txt	25	0.297109	0.19896	0.135355	0.85732	0.419374	0.29596	0.156484	0.207905	0.641033	0.748621	20.1861	23	0.630663	20.2075	24	0.684918	0.00142558	0.00973853	0.884892
245	DONd50	ieu-a-1120	Ovarian cancer || id:ieu-a-1120	M32855.metabolites.txt	15	0.303621	0.204273	0.137187	0.85732	0.278576	0.250914	0.266893	-0.186054	0.481325	0.705345	17.3653	13	0.183139	19.0449	14	0.163241	0.0149206	0.0133061	0.282434
150	bzwZBw	ieu-a-1120	Ovarian cancer || id:ieu-a-1120	M22842.metabolites.txt	9	0.12699	0.0861524	0.140476	0.85732	0.160877	0.109112	0.140366	-0.176042	0.177851	0.35523	6.585	7	0.473328	10.1471	8	0.254851	0.022874	0.0121196	0.101067
394	OPo3Tg	ieu-a-1120	Ovarian cancer || id:ieu-a-1120	M34530.metabolites.txt	10	0.129247	0.0877312	0.140693	0.85732	0.00563175	0.119934	0.962548	0.138041	0.13357	0.33161	4.71427	8	0.787633	4.72189	9	0.857846	-0.000991927	0.0113609	0.932571
258	ZGevyw	ieu-a-1120	Ovarian cancer || id:ieu-a-1120	M33138.metabolites.txt	23	0.184461	0.126077	0.143444	0.85732	0.0232077	0.18594	0.900672	-0.0379175	0.387981	0.923073	23.4472	21	0.320608	23.8587	22	0.354679	0.00699866	0.0115277	0.550281
167	gdKE5B	ieu-a-1120	Ovarian cancer || id:ieu-a-1120	M30805.metabolites.txt	17	-0.392921	0.268783	0.143782	0.85732	-0.63963	0.373152	0.0865057	-0.563709	0.835472	0.510121	13.8278	15	0.538624	13.8745	16	0.608066	0.0030614	0.0141798	0.831975
418	bFjFJv	ieu-a-1120	Ovarian cancer || id:ieu-a-1120	M35257.metabolites.txt	21	0.311256	0.213142	0.144202	0.85732	0.160872	0.310933	0.604887	0.490918	0.762106	0.527173	15.3662	19	0.699056	15.4265	20	0.751506	-0.00330829	0.0134734	0.80867
299	oMcjST	ieu-a-1120	Ovarian cancer || id:ieu-a-1120	M33507.metabolites.txt	43	-0.0625231	0.0430371	0.146287	0.85732	-0.0299179	0.0592387	0.613531	-0.00699779	0.0594361	0.906851	38.827	41	0.567618	40.6616	42	0.529731	-0.00484623	0.00357789	0.182996
188	dOmalX	ieu-a-1120	Ovarian cancer || id:ieu-a-1120	M32405.metabolites.txt	19	-0.190543	0.132155	0.149357	0.85732	-0.189546	0.188233	0.313946	-0.281033	0.278843	0.327656	13.8118	17	0.680378	13.9476	18	0.7325	0.00282227	0.00765797	0.717019
449	uvZp9a	ieu-a-1120	Ovarian cancer || id:ieu-a-1120	M36095.xenobiotics.txt	4	0.144397	0.100676	0.151493	0.85732	0.171191	0.123378	0.16528	0.262949	0.289126	0.459106	0.668668	2	0.715815	0.859996	3	0.835069	-0.0115875	0.0264912	0.704515
18	yd2ZVu	ieu-a-1120	Ovarian cancer || id:ieu-a-1120	M01107.metabolites.txt	16	0.242231	0.169707	0.15348	0.85732	0.140293	0.191372	0.463503	0.27959	0.33049	0.411786	23.8268	14	0.0480771	23.8571	15	0.06756	-0.00135272	0.0101387	0.895759
67	ufgBBA	ieu-a-1120	Ovarian cancer || id:ieu-a-1120	M12017.metabolites.txt	15	-0.475785	0.335493	0.156142	0.85732	-0.297672	0.353334	0.399528	1.11137	0.841283	0.209268	20.4613	13	0.0842893	26.9024	14	0.019824	-0.0295609	0.0146128	0.0641458
31	myEX9s	ieu-a-1120	Ovarian cancer || id:ieu-a-1120	M01358.metabolites.txt	42	-0.360417	0.25428	0.156366	0.85732	-0.626843	0.368678	0.0890844	0.537235	0.660983	0.421154	44.1671	40	0.29992	46.5459	41	0.254712	-0.00971213	0.00661681	0.149979
89	j8yXGA	ieu-a-1120	Ovarian cancer || id:ieu-a-1120	M15778.xenobiotics.txt	41	0.392618	0.278014	0.157884	0.85732	0.270855	0.382219	0.478548	-0.534416	0.849212	0.532816	47.1535	39	0.17359	48.7657	40	0.161147	0.0102449	0.00887209	0.255226
78	JWinOd	ieu-a-1120	Ovarian cancer || id:ieu-a-1120	M15335.metabolites.txt	12	0.104277	0.0738894	0.158171	0.85732	-0.024519	0.102513	0.810966	-0.164891	0.196617	0.421265	8.83043	10	0.548268	11.0124	11	0.442226	0.0207508	0.0140479	0.170423
390	CgxoMP	ieu-a-1120	Ovarian cancer || id:ieu-a-1120	M34499.metabolites.txt	7	-0.191174	0.136538	0.161469	0.85732	-0.174943	0.146623	0.232812	-0.0675511	0.230803	0.781525	8.36082	5	0.137439	9.13981	6	0.165867	-0.00990968	0.0145189	0.525232
101	nVQAlp	ieu-a-1120	Ovarian cancer || id:ieu-a-1120	M17807.metabolites.txt	24	0.159033	0.113881	0.162568	0.85732	0.261164	0.15709	0.0964115	0.35846	0.27063	0.198921	24.988	22	0.297648	25.7399	23	0.313297	-0.00682503	0.00838842	0.424579
429	Ms854G	ieu-a-1120	Ovarian cancer || id:ieu-a-1120	M35439.metabolites.txt	45	0.211259	0.151772	0.163937	0.85732	0.0461193	0.19778	0.815617	-0.147173	0.472285	0.756837	52.2327	43	0.157961	53.0136	44	0.165494	0.00652184	0.00813381	0.427067
173	rZYtmn	ieu-a-1120	Ovarian cancer || id:ieu-a-1120	M31555.metabolites.txt	11	0.206612	0.148619	0.164465	0.85732	0.205924	0.204593	0.314173	0.147154	0.24619	0.564759	5.77402	9	0.762305	5.8658	10	0.826409	0.0028662	0.00946126	0.76882
478	H99c7z	ieu-a-1120	Ovarian cancer || id:ieu-a-1120	M37097.metabolites.txt	15	-0.0899752	0.0652485	0.167907	0.866045	-0.0594034	0.0883916	0.501553	0.11495	0.176141	0.525385	7.37615	13	0.881741	8.94496	14	0.83456	-0.0167122	0.0133429	0.232444
142	c3c9U3	ieu-a-1120	Ovarian cancer || id:ieu-a-1120	M22130.metabolites.txt	19	0.28212	0.206729	0.172351	0.877784	0.383141	0.291853	0.189254	0.404452	0.584747	0.498482	12.0947	17	0.794367	12.1448	18	0.839675	-0.00239507	0.0107091	0.825696
209	0zvtKt	ieu-a-1120	Ovarian cancer || id:ieu-a-1120	M32632.metabolites.txt	30	-0.190647	0.1402	0.173885	0.877784	-0.208497	0.196912	0.289675	-0.202036	0.254035	0.433125	29.8361	28	0.371094	29.8393	29	0.422061	0.000310558	0.00573169	0.957174
10	d8cqjG	ieu-a-1120	Ovarian cancer || id:ieu-a-1120	M00553.xenobiotics.txt	17	0.0477651	0.036159	0.18651	0.877784	0.0400221	0.044026	0.363321	-0.0125536	0.0608597	0.839352	23.1146	15	0.0817377	25.4165	16	0.0628114	0.0127256	0.0104118	0.240482
481	tRyqsv	ieu-a-1120	Ovarian cancer || id:ieu-a-1120	M37190.metabolites.txt	21	-0.109186	0.0828254	0.187414	0.877784	-0.179545	0.114527	0.11695	-0.154211	0.18164	0.406453	22.966	19	0.238843	23.061	20	0.285811	0.00244225	0.00871278	0.782271
295	S06k97	ieu-a-1120	Ovarian cancer || id:ieu-a-1120	M33447.metabolites.txt	11	0.260686	0.197935	0.187829	0.877784	0.296989	0.261461	0.256007	0.0963086	0.456261	0.837525	7.68433	9	0.566244	7.84421	10	0.644051	0.0045786	0.0114506	0.698586
300	9qccng	ieu-a-1120	Ovarian cancer || id:ieu-a-1120	M33508.metabolites.txt	19	-0.103537	0.0788122	0.188941	0.877784	-0.0580302	0.109045	0.594611	0.0670562	0.146601	0.653171	18.9379	17	0.332109	21.0205	18	0.27838	-0.0117554	0.00859754	0.18934
136	Gu8ZMP	ieu-a-1120	Ovarian cancer || id:ieu-a-1120	M21184.metabolites.txt	16	0.167013	0.127198	0.189177	0.877784	0.244627	0.173251	0.157955	0.692994	0.483551	0.173772	11.0631	14	0.681075	12.3342	15	0.653576	-0.0182766	0.0162106	0.278504
163	2B2Y5j	ieu-a-1120	Ovarian cancer || id:ieu-a-1120	M27718.metabolites.txt	10	0.224946	0.171975	0.190869	0.877784	0.163574	0.214598	0.445921	0.0518445	0.409991	0.902494	2.018	8	0.980455	2.23432	9	0.987197	0.00615931	0.0132429	0.654255
135	0YJNM5	ieu-a-1120	Ovarian cancer || id:ieu-a-1120	M21151.xenobiotics.txt	9	0.0842455	0.064576	0.192031	0.877784	0.111118	0.0859602	0.196127	0.161049	0.117559	0.213027	4.83615	7	0.67995	5.44742	8	0.708859	-0.0102236	0.0130764	0.459934
381	Z9KdNc	ieu-a-1120	Ovarian cancer || id:ieu-a-1120	M34409.metabolites.txt	6	0.58761	0.451478	0.193079	0.877784	0.587187	0.49055	0.231308	-0.366245	3.83181	0.928451	7.52293	4	0.110702	7.6415	5	0.177131	0.0165581	0.065946	0.814119
344	lwh7qo	ieu-a-1120	Ovarian cancer || id:ieu-a-1120	M33969.metabolites.txt	11	-0.244289	0.188011	0.193831	0.877784	0.0817438	0.256059	0.749546	0.608574	0.479526	0.236236	7.23431	9	0.612739	10.916	10	0.364097	-0.0252279	0.0131479	0.0872262
12	IAVOZd	ieu-a-1120	Ovarian cancer || id:ieu-a-1120	M00575.metabolites.txt	4	0.221747	0.170838	0.19429	0.877784	0.148743	0.13995	0.287858	0.0837365	0.375512	0.844245	6.1745	2	0.0456272	6.75669	3	0.0800708	0.0136512	0.0314359	0.706462
476	w1ItgU	ieu-a-1120	Ovarian cancer || id:ieu-a-1120	M37004.metabolites.txt	8	-0.271512	0.210613	0.197345	0.877784	-0.267692	0.294547	0.363441	0.14666	0.489352	0.774515	5.56875	6	0.473186	6.46502	7	0.486617	-0.0153927	0.0162591	0.380336
366	WbEs7w	ieu-a-1120	Ovarian cancer || id:ieu-a-1120	M34336.metabolites.txt	20	-0.109288	0.0851894	0.199532	0.877784	-0.162164	0.10121	0.1091	-0.226827	0.100661	0.0369441	16.1969	18	0.578811	20.3233	19	0.375364	0.0101821	0.00501245	0.0572512
61	A2mlD6	ieu-a-1120	Ovarian cancer || id:ieu-a-1120	M02734.metabolites.txt	50	-0.280346	0.218947	0.200394	0.877784	-0.498942	0.31409	0.112167	-0.848251	0.71658	0.242341	50.9358	48	0.358862	51.6714	49	0.369867	0.00594321	0.00713817	0.409196
148	GayGfA	ieu-a-1120	Ovarian cancer || id:ieu-a-1120	M22548.metabolites.txt	14	0.365921	0.286247	0.20113	0.877784	0.401386	0.409597	0.327109	0.157762	1.12147	0.890461	8.08984	12	0.77807	8.1267	13	0.835249	0.00321751	0.0167603	0.850975
124	wtP4c6	ieu-a-1120	Ovarian cancer || id:ieu-a-1120	M19396.metabolites.txt	7	-0.325525	0.255201	0.20211	0.877784	-0.370127	0.313319	0.23748	0.0470968	0.864727	0.958674	6.71603	5	0.242631	6.99327	6	0.32147	-0.01105	0.0243222	0.668643
342	4MZQnd	ieu-a-1120	Ovarian cancer || id:ieu-a-1120	M33961.metabolites.txt	12	0.310891	0.245339	0.205087	0.877784	0.250485	0.337924	0.458544	-0.732672	0.573387	0.230186	6.82378	10	0.74197	10.8785	11	0.453497	0.024072	0.0119545	0.0717381
448	jpktwO	ieu-a-1120	Ovarian cancer || id:ieu-a-1120	M36009.metabolites.txt	14	0.174219	0.137494	0.205118	0.877784	0.253505	0.176043	0.149862	0.162922	0.427351	0.709691	9.88159	12	0.626348	9.88237	13	0.703524	0.000422505	0.0151334	0.978186
211	qACakk	ieu-a-1120	Ovarian cancer || id:ieu-a-1120	M32635.metabolites.txt	15	0.338442	0.268873	0.208123	0.877784	0.149948	0.26908	0.577349	-0.416264	0.85621	0.634938	26.2376	13	0.0157941	27.9791	14	0.0143189	0.0183342	0.0197372	0.369859
351	yXf9gl	ieu-a-1120	Ovarian cancer || id:ieu-a-1120	M34106.metabolites.txt	19	0.1333	0.106448	0.210477	0.877784	0.0157992	0.147243	0.91455	-0.0335521	0.307917	0.914506	18.6516	17	0.348893	19.0194	18	0.390631	0.00670297	0.011577	0.57019
356	zvvKfw	ieu-a-1120	Ovarian cancer || id:ieu-a-1120	M34221.metabolites.txt	14	-0.192243	0.154064	0.212101	0.877784	-0.158834	0.222389	0.475093	-0.568877	0.488852	0.267162	11.9285	12	0.451436	12.5876	13	0.480148	0.0112415	0.0138473	0.432706
329	f6DiMM	ieu-a-1120	Ovarian cancer || id:ieu-a-1120	M33884.metabolites.txt	14	-0.209324	0.167765	0.212132	0.877784	-0.150792	0.205031	0.462061	0.293064	0.344816	0.41201	13.1889	12	0.355459	16.1405	13	0.241625	-0.0183501	0.0111976	0.127199
234	vPOqL4	ieu-a-1120	Ovarian cancer || id:ieu-a-1120	M32787.metabolites.txt	21	0.155056	0.125173	0.215444	0.877784	0.320708	0.196812	0.103205	0.412286	0.215567	0.0709989	13.8728	19	0.791056	16.021	20	0.715319	-0.00992796	0.00677359	0.159088
48	1dz87N	ieu-a-1120	Ovarian cancer || id:ieu-a-1120	M01638.metabolites.txt	21	-0.312189	0.252244	0.215846	0.877784	-0.665146	0.339326	0.0499728	-1.04279	0.88092	0.25111	20.9633	19	0.338835	21.7909	20	0.351965	0.0102726	0.0118608	0.397243
76	HCXP4A	ieu-a-1120	Ovarian cancer || id:ieu-a-1120	M15122.metabolites.txt	18	-0.27151	0.219811	0.216759	0.877784	-0.27368	0.351087	0.435673	0.0378464	0.421748	0.92961	16.3188	16	0.43094	17.0766	17	0.44919	-0.00719416	0.00834643	0.401452
102	KNYq0j	ieu-a-1120	Ovarian cancer || id:ieu-a-1120	M17945.metabolites.txt	33	0.3118	0.254031	0.219668	0.880923	0.274161	0.389911	0.481971	0.332335	0.57611	0.5682	33.425	31	0.350284	33.4267	32	0.397852	-0.000246771	0.00618962	0.968454
166	zlJyjZ	ieu-a-1120	Ovarian cancer || id:ieu-a-1120	M27738.metabolites.txt	17	-0.196318	0.160452	0.22113	0.880923	-0.21882	0.22489	0.33055	-0.192387	0.288315	0.514727	14.5086	15	0.487358	14.5089	16	0.56086	-0.000127681	0.00778085	0.987124
41	tsYPEi	ieu-a-1120	Ovarian cancer || id:ieu-a-1120	M01561.metabolites.txt	11	0.281967	0.232105	0.224433	0.880932	0.0416392	0.326259	0.898445	0.834814	0.557009	0.16817	4.89579	9	0.843297	6.08789	10	0.807826	-0.0161583	0.0147992	0.30327
283	vAkPrC	ieu-a-1120	Ovarian cancer || id:ieu-a-1120	M33384.xenobiotics.txt	12	-0.0401386	0.0331661	0.226191	0.880932	-0.0349006	0.0418858	0.404713	-0.0269902	0.0604201	0.664603	2.0493	10	0.995948	2.11708	11	0.99804	-0.00341919	0.0131333	0.799879
447	BHXcsh	ieu-a-1120	Ovarian cancer || id:ieu-a-1120	M35978.metabolites.txt	17	0.166247	0.137467	0.226525	0.880932	0.21236	0.190611	0.265235	0.209373	0.371102	0.580963	11.9264	15	0.684591	11.9421	16	0.747959	-0.00140113	0.0111991	0.902097
268	DXtJlK	ieu-a-1120	Ovarian cancer || id:ieu-a-1120	M33192.metabolites.txt	13	-0.0857841	0.0733372	0.242113	0.927085	-0.0379397	0.103933	0.715083	-0.12637	0.198147	0.536682	10.4533	11	0.490128	10.502	12	0.572013	0.00305766	0.0138681	0.829535
228	Dz68sA	ieu-a-1120	Ovarian cancer || id:ieu-a-1120	M32758.metabolites.txt	23	0.118732	0.101519	0.242177	0.927085	0.00293468	0.145444	0.983902	-0.151944	0.236013	0.526679	22.3691	21	0.378513	24.0779	22	0.343159	0.0103426	0.00816589	0.21918
489	NXGUK8	ieu-a-1120	Ovarian cancer || id:ieu-a-1120	M38178.metabolites.txt	16	0.199098	0.171951	0.246914	0.937891	0.20663	0.209799	0.324677	0.205546	0.358998	0.576026	20.1915	14	0.124218	20.1921	15	0.164685	-0.000213179	0.0103072	0.983791
395	XupFgz	ieu-a-1120	Ovarian cancer || id:ieu-a-1120	M34533.metabolites.txt	16	0.178748	0.156301	0.252784	0.940925	0.0943756	0.177664	0.595278	-0.178638	0.270287	0.519392	26.3124	14	0.0236168	31.0323	15	0.00869796	0.0177386	0.0111937	0.135358
282	Ui9q0r	ieu-a-1120	Ovarian cancer || id:ieu-a-1120	M33380.metabolites.txt	38	-0.244488	0.215346	0.256238	0.940925	-0.274961	0.356254	0.440226	0.0547382	0.364399	0.881433	38.8636	36	0.341974	39.9815	37	0.339147	-0.00500174	0.00491499	0.315635
453	OCOg2M	ieu-a-1120	Ovarian cancer || id:ieu-a-1120	M36103.metabolites.txt	14	0.117461	0.103662	0.257165	0.940925	0.0991127	0.140036	0.479091	0.209361	0.160837	0.217453	10.8354	12	0.543076	11.3939	13	0.577859	-0.00607035	0.00812288	0.469265
332	2qkX7H	ieu-a-1120	Ovarian cancer || id:ieu-a-1120	M33901.metabolites.txt	19	0.154648	0.137897	0.262088	0.940925	0.115986	0.17545	0.508563	0.092677	0.29349	0.756016	23.1307	17	0.145043	23.2098	18	0.182655	0.00235082	0.00975073	0.812367
471	YSMPL5	ieu-a-1120	Ovarian cancer || id:ieu-a-1120	M36756.metabolites.txt	11	0.198783	0.177433	0.262574	0.940925	0.225632	0.243387	0.3539	0.704603	0.564101	0.243148	9.60495	9	0.383403	10.5584	10	0.392942	-0.0144565	0.0152948	0.369245
119	9ZYfZ2	ieu-a-1120	Ovarian cancer || id:ieu-a-1120	M19323.metabolites.txt	7	0.303864	0.272773	0.265287	0.940925	0.233952	0.330057	0.478435	-0.411515	0.55989	0.495349	4.85488	5	0.433846	6.91116	6	0.329141	0.0229308	0.0159911	0.211035
343	QLaH05	ieu-a-1120	Ovarian cancer || id:ieu-a-1120	M33968.metabolites.txt	18	-0.156365	0.14065	0.266255	0.940925	-0.114242	0.207474	0.581886	0.0801263	0.31835	0.804483	13.935	16	0.60356	14.6207	17	0.622785	-0.00839297	0.0101356	0.419812
222	YSFeuc	ieu-a-1120	Ovarian cancer || id:ieu-a-1120	M32739.metabolites.txt	7	0.550066	0.499587	0.270879	0.940925	-0.249739	0.548414	0.648833	2.16494	1.27066	0.149146	8.2587	5	0.142543	11.3431	6	0.0783333	-0.0399643	0.0292453	0.23002
197	FRI5XX	ieu-a-1120	Ovarian cancer || id:ieu-a-1120	M32504.metabolites.txt	11	-0.21088	0.191537	0.2709	0.940925	-0.143953	0.27314	0.598171	-0.00384481	0.475379	0.993723	10.6853	9	0.297898	10.9586	10	0.360756	-0.00721218	0.0150334	0.642853
479	dePzO6	ieu-a-1120	Ovarian cancer || id:ieu-a-1120	M37104.metabolites.txt	15	0.139706	0.127233	0.272191	0.940925	0.130324	0.156093	0.403765	-0.0240475	0.241377	0.922161	18.7567	13	0.130841	19.6856	14	0.140369	0.00777297	0.00968759	0.436766
487	cu2KPM	ieu-a-1120	Ovarian cancer || id:ieu-a-1120	M37506.metabolites.txt	48	0.283447	0.260491	0.276539	0.940925	0.37847	0.341272	0.26743	0.693611	0.962526	0.474792	57.6043	46	0.117202	57.85	47	0.133372	-0.00403006	0.00909809	0.659873
357	B1ETjP	ieu-a-1120	Ovarian cancer || id:ieu-a-1120	M34244.metabolites.txt	21	-0.242321	0.222732	0.276617	0.940925	0.0930811	0.270917	0.731163	0.00254846	0.522812	0.996162	29.9101	19	0.0529538	30.3356	20	0.0645954	-0.00526379	0.0101248	0.609146
23	evLdEA	ieu-a-1120	Ovarian cancer || id:ieu-a-1120	M01125.metabolites.txt	16	0.590086	0.546778	0.280496	0.940925	0.706238	0.769496	0.358727	1.13169	1.30005	0.398709	18.7563	14	0.174472	19.0422	15	0.211829	-0.00604045	0.0130761	0.651218
280	HtgPa2	ieu-a-1120	Ovarian cancer || id:ieu-a-1120	M33363.metabolites.txt	9	0.229034	0.212736	0.281655	0.940925	0.260957	0.279795	0.350989	0.47152	0.457203	0.336703	3.70773	7	0.812759	4.06675	8	0.851052	-0.00763716	0.012746	0.567928
490	bbixfr	ieu-a-1120	Ovarian cancer || id:ieu-a-1120	M38768.metabolites.txt	12	-0.321449	0.300629	0.284954	0.940925	-0.296025	0.403575	0.463249	-0.458779	0.676243	0.512897	11.8571	10	0.294732	11.9195	11	0.369723	0.0028847	0.0125755	0.82319
279	Rfbx4j	ieu-a-1120	Ovarian cancer || id:ieu-a-1120	M33359.metabolites.txt	9	0.122141	0.11428	0.285169	0.940925	0.187135	0.102512	0.0679269	0.164334	0.209119	0.457732	18.414	7	0.0102352	18.5759	8	0.0172999	-0.00426284	0.0171856	0.811217
151	j8QxF9	ieu-a-1120	Ovarian cancer || id:ieu-a-1120	M24074.metabolites.txt	20	0.234085	0.2209	0.289286	0.940925	0.396541	0.300531	0.187013	-0.145339	0.520407	0.783213	9.03756	18	0.958866	9.68596	19	0.960272	0.00735586	0.00913504	0.431193
461	GUcaLy	ieu-a-1120	Ovarian cancer || id:ieu-a-1120	M36468.metabolites.txt	16	0.0973502	0.092359	0.291864	0.940925	0.0661397	0.121927	0.587506	0.00967378	0.33403	0.977305	11.3886	14	0.655278	11.4632	15	0.719125	0.00416217	0.0152389	0.788742
97	mqOWKT	ieu-a-1120	Ovarian cancer || id:ieu-a-1120	M16822.metabolites.txt	23	0.258454	0.247009	0.295407	0.940925	0.125172	0.34598	0.71751	0.536518	1.04506	0.613041	14.9999	21	0.822959	15.0748	22	0.859006	-0.00409385	0.0149502	0.786888
270	Rvz1XP	ieu-a-1120	Ovarian cancer || id:ieu-a-1120	M33195.metabolites.txt	7	0.0944416	0.0903934	0.296123	0.940925	0.0194333	0.105176	0.85341	-0.0434905	0.184728	0.823213	7.20722	5	0.205679	8.27895	6	0.218371	0.0144601	0.0167698	0.427949
232	pPSwfk	ieu-a-1120	Ovarian cancer || id:ieu-a-1120	M32769.metabolites.txt	6	-0.171663	0.164518	0.296751	0.940925	-0.142584	0.216479	0.510121	0.228739	0.609052	0.726307	2.87396	4	0.579134	3.34018	5	0.647696	-0.0152389	0.0223182	0.532227
415	4dRkfM	ieu-a-1120	Ovarian cancer || id:ieu-a-1120	M35253.metabolites.txt	24	0.218835	0.209949	0.297262	0.940925	0.16557	0.296234	0.57622	0.0468033	0.358334	0.897268	27.5159	22	0.192284	27.9616	23	0.217238	0.00369897	0.00619665	0.556647
110	fqJ6BJ	ieu-a-1120	Ovarian cancer || id:ieu-a-1120	M18392.xenobiotics.txt	5	-0.300813	0.29055	0.300518	0.940925	-0.173373	0.313203	0.579889	1.82167	1.8744	0.402799	5.35105	3	0.147824	7.69028	4	0.103606	-0.0707346	0.0617667	0.335209
334	iDsZDd	ieu-a-1120	Ovarian cancer || id:ieu-a-1120	M33935.xenobiotics.txt	10	0.109677	0.106194	0.301699	0.940925	0.0855558	0.145058	0.555323	-0.186734	0.247068	0.471434	6.82244	8	0.555905	8.58792	9	0.476148	0.0165151	0.0124294	0.220591
42	byuHZg	ieu-a-1120	Ovarian cancer || id:ieu-a-1120	M01564.metabolites.txt	50	-0.224035	0.217307	0.302559	0.940925	-0.175313	0.301426	0.560829	-0.361835	0.61048	0.556161	25.6502	48	0.996625	25.7085	49	0.997544	0.00150348	0.00622443	0.810162
34	sYAZ4L	ieu-a-1120	Ovarian cancer || id:ieu-a-1120	M01365.metabolites.txt	23	-0.210322	0.205006	0.304922	0.940925	-0.297503	0.300555	0.32225	-0.0819899	0.397734	0.838665	18.8285	21	0.596138	18.9703	22	0.64716	-0.00263971	0.00701063	0.710301
240	UyoWgD	ieu-a-1120	Ovarian cancer || id:ieu-a-1120	M32836.metabolites.txt	8	0.160496	0.158155	0.310201	0.940925	0.237599	0.199876	0.234546	0.461934	0.715429	0.54238	1.91655	6	0.927211	2.1032	7	0.953908	-0.0116886	0.0270552	0.680816
331	17C9iv	ieu-a-1120	Ovarian cancer || id:ieu-a-1120	M33892.metabolites.txt	30	-0.167703	0.165281	0.310273	0.940925	0.100184	0.253277	0.692436	-0.162373	0.263886	0.543316	40.3116	28	0.0620169	40.3126	29	0.0789546	-0.000143915	0.00549064	0.979275
155	rVRITy	ieu-a-1120	Ovarian cancer || id:ieu-a-1120	M27273.metabolites.txt	13	0.339805	0.335439	0.311053	0.940925	0.34668	0.439946	0.430694	-0.612658	0.94551	0.530299	10.3939	11	0.495344	11.5547	12	0.482067	0.0168082	0.0156002	0.304346
195	xEMSqc	ieu-a-1120	Ovarian cancer || id:ieu-a-1120	M32492.metabolites.txt	46	-0.170956	0.169642	0.313576	0.940925	-0.022257	0.291657	0.939171	-0.21237	0.295532	0.476185	44.5771	44	0.447365	44.607	45	0.488492	0.000672912	0.00391935	0.864469
292	D4aml8	ieu-a-1120	Ovarian cancer || id:ieu-a-1120	M33441.metabolites.txt	20	-0.124209	0.123906	0.31613	0.940925	-0.136683	0.173921	0.431933	0.0592141	0.287167	0.838948	12.2376	18	0.834733	12.7389	19	0.851667	-0.00585798	0.00827359	0.487993
441	bc8jMf	ieu-a-1120	Ovarian cancer || id:ieu-a-1120	M35675.metabolites.txt	45	-0.204876	0.204884	0.317329	0.940925	-0.117211	0.312241	0.707373	-0.196692	0.402645	0.627677	45.2332	43	0.37888	45.2337	44	0.420237	-0.000108535	0.0045782	0.981196
434	kslzWI	ieu-a-1120	Ovarian cancer || id:ieu-a-1120	M35527.xenobiotics.txt	10	0.167835	0.168575	0.319439	0.940925	0.285586	0.222946	0.200206	0.434176	0.555156	0.456689	2.96904	8	0.936285	3.22259	9	0.954812	-0.00806618	0.0160191	0.628158
21	oM1sgH	ieu-a-1120	Ovarian cancer || id:ieu-a-1120	M01121.metabolites.txt	9	0.359013	0.363252	0.322991	0.940925	0.151417	0.435124	0.72785	0.779237	1.31065	0.570859	11.4634	7	0.119646	11.6476	8	0.167632	-0.00882117	0.0262973	0.747122
383	T5GlzN	ieu-a-1120	Ovarian cancer || id:ieu-a-1120	M34419.metabolites.txt	15	-0.361754	0.366746	0.323944	0.940925	-0.768036	0.465258	0.0987843	-2.76016	0.981951	0.0147196	12.9848	13	0.448986	19.6104	14	0.142912	0.0383517	0.0148995	0.0231172
199	GQcVTo	ieu-a-1120	Ovarian cancer || id:ieu-a-1120	M32549.metabolites.txt	10	-0.128075	0.130225	0.325369	0.940925	-0.0772366	0.180744	0.669141	0.012887	0.603254	0.98348	8.87384	8	0.35305	8.93771	9	0.443044	-0.00530111	0.0220923	0.816401
156	69YNhq	ieu-a-1120	Ovarian cancer || id:ieu-a-1120	M27278.metabolites.txt	24	0.298734	0.304397	0.326396	0.940925	0.0231334	0.337007	0.945273	1.43843	0.645869	0.036488	45.019	22	0.00263918	52.9579	23	0.000371332	-0.0231364	0.0117463	0.0615939
15	Igk0DQ	ieu-a-1120	Ovarian cancer || id:ieu-a-1120	M00599.metabolites.txt	13	0.260181	0.265275	0.326694	0.940925	-0.0267266	0.314913	0.932365	-0.855731	0.691087	0.241403	16.5894	11	0.120621	21.0907	12	0.0490679	0.0294713	0.0170589	0.111988
54	8bQm8s	ieu-a-1120	Ovarian cancer || id:ieu-a-1120	M01712.metabolites.txt	13	-0.21407	0.218905	0.328117	0.940925	-0.230178	0.300675	0.443953	0.2582	0.534072	0.638252	11.6443	11	0.390964	12.6402	12	0.395725	-0.0110137	0.011355	0.352918
126	xWKEBU	ieu-a-1120	Ovarian cancer || id:ieu-a-1120	M19415.metabolites.txt	5	-0.396931	0.406327	0.32863	0.940925	-0.100106	0.332139	0.763111	0.210164	0.577156	0.739907	5.92079	3	0.115528	9.60538	4	0.0476263	-0.0217367	0.0159085	0.265228
337	3CjLkw	ieu-a-1120	Ovarian cancer || id:ieu-a-1120	M33939.metabolites.txt	13	-0.284416	0.291841	0.329779	0.940925	-0.223902	0.420156	0.594101	1.71966	0.851132	0.0683644	6.16428	11	0.862181	12.419	12	0.412643	-0.0375024	0.0149953	0.029457
164	YTXXHW	ieu-a-1120	Ovarian cancer || id:ieu-a-1120	M27722.metabolites.txt	7	0.282029	0.291412	0.333143	0.940925	0.175455	0.390694	0.653369	-0.591826	0.809407	0.497478	4.25767	5	0.512945	5.59685	6	0.469829	0.0216313	0.0186923	0.299456
462	O0rq5d	ieu-a-1120	Ovarian cancer || id:ieu-a-1120	M36515.metabolites.txt	10	-0.878221	0.913002	0.336097	0.940925	-1.28912	1.2824	0.31478	-2.76305	2.03533	0.211661	4.51156	8	0.808275	5.58517	9	0.78061	0.012634	0.0121932	0.330434
250	9LT3sE	ieu-a-1120	Ovarian cancer || id:ieu-a-1120	M32910.metabolites.txt	64	-0.158606	0.164919	0.336188	0.940925	-0.315741	0.245036	0.197554	0.00694881	0.353737	0.98439	51.6394	62	0.82308	51.9193	63	0.839265	-0.00229326	0.00433484	0.598673
289	c23Pfx	ieu-a-1120	Ovarian cancer || id:ieu-a-1120	M33420.metabolites.txt	11	0.128231	0.133531	0.3369	0.940925	0.206754	0.174548	0.23621	0.310521	0.269147	0.278332	8.79077	9	0.456808	9.39926	10	0.494677	-0.00832843	0.0106767	0.45538
88	pScBlp	ieu-a-1120	Ovarian cancer || id:ieu-a-1120	M15753.xenobiotics.txt	14	0.134064	0.1397	0.337228	0.940925	0.174441	0.188491	0.354727	0.171512	0.329735	0.612419	16.0129	12	0.190646	16.0343	13	0.247285	-0.00162115	0.0128134	0.901416
450	ODYjSh	ieu-a-1120	Ovarian cancer || id:ieu-a-1120	M36097.xenobiotics.txt	29	0.0086111	0.00899893	0.338616	0.940925	-0.0014008	0.01154	0.903385	-0.0158654	0.0218375	0.473771	33.2688	27	0.188343	35.1267	28	0.16621	0.0129806	0.0105712	0.230076
417	AMpokT	ieu-a-1120	Ovarian cancer || id:ieu-a-1120	M35255.metabolites.txt	13	-0.185465	0.194327	0.339885	0.940925	-0.151536	0.261166	0.561759	-0.29434	0.891528	0.747487	6.25917	11	0.855524	6.27483	12	0.901599	0.00250988	0.0200581	0.902678
393	xKu4qf	ieu-a-1120	Ovarian cancer || id:ieu-a-1120	M34527.metabolites.txt	17	-0.192649	0.202818	0.342181	0.941959	-0.231041	0.286265	0.419616	1.50066	0.753811	0.0650466	10.7076	15	0.77303	16.1437	16	0.442978	-0.0336174	0.0144186	0.0340786
296	tzVrUE	ieu-a-1120	Ovarian cancer || id:ieu-a-1120	M33453.metabolites.txt	18	-0.148938	0.159958	0.351797	0.955572	-0.228777	0.242962	0.34639	-0.0574451	0.357117	0.874219	13.7846	16	0.614757	13.8667	17	0.676514	-0.00237284	0.00828064	0.778132
378	hrmQ5M	ieu-a-1120	Ovarian cancer || id:ieu-a-1120	M34400.xenobiotics.txt	12	-0.127767	0.138036	0.354651	0.955572	0.00733433	0.182598	0.96796	0.0587926	0.244203	0.814611	10.1476	10	0.427637	11.0231	11	0.441326	-0.00881945	0.00949499	0.374842
115	cFDz63	ieu-a-1120	Ovarian cancer || id:ieu-a-1120	M18477.metabolites.txt	6	-0.0798667	0.0866086	0.356447	0.955572	-0.0920714	0.105062	0.380839	-0.26191	0.315441	0.453054	0.533705	4	0.970138	0.89391	5	0.970661	0.0166455	0.0277345	0.580738
68	frOJST	ieu-a-1120	Ovarian cancer || id:ieu-a-1120	M12035.metabolites.txt	35	-0.276537	0.299954	0.356564	0.955572	-0.417253	0.383039	0.276011	-1.41738	0.865151	0.110859	51.5998	33	0.0206437	54.6786	34	0.0137395	0.0126919	0.00904486	0.169893
56	cxRBTZ	ieu-a-1120	Ovarian cancer || id:ieu-a-1120	M01898.metabolites.txt	38	0.200126	0.21868	0.360108	0.955572	0.0757767	0.298714	0.799745	0.226016	0.429678	0.602105	47.407	36	0.0966802	47.4135	37	0.117309	-0.000406104	0.00577359	0.944314
457	GvwiAI	ieu-a-1120	Ovarian cancer || id:ieu-a-1120	M36230.metabolites.txt	20	-0.123173	0.134649	0.360311	0.955572	0.0174928	0.136209	0.897812	-0.0422396	0.407774	0.918643	39.7079	18	0.00228703	39.806	19	0.00346962	-0.0036228	0.0171734	0.835293
361	zdvepK	ieu-a-1120	Ovarian cancer || id:ieu-a-1120	M34306.metabolites.txt	32	0.083645	0.0915268	0.360777	0.955572	0.0261805	0.11517	0.820174	-0.00875331	0.117019	0.940868	27.4894	30	0.597476	29.0953	31	0.564271	0.00486346	0.00383782	0.214817
172	2cxEqy	ieu-a-1120	Ovarian cancer || id:ieu-a-1120	M31548.metabolites.txt	13	-0.108977	0.120446	0.365583	0.956527	-0.075103	0.1576	0.633688	-0.781876	0.380502	0.0644343	2.51068	11	0.995744	5.98637	12	0.916768	0.0285105	0.0152927	0.0891632
175	LEVEtK	ieu-a-1120	Ovarian cancer || id:ieu-a-1120	M31787.metabolites.txt	14	0.0714248	0.0793329	0.367952	0.956527	0.0435859	0.104223	0.675802	0.0591884	0.239035	0.808619	6.21015	12	0.90512	6.21309	13	0.938052	0.000727714	0.01341	0.957616
355	VwA7nO	ieu-a-1120	Ovarian cancer || id:ieu-a-1120	M34214.metabolites.txt	20	-0.177484	0.197906	0.36982	0.956527	0.0609286	0.28664	0.831669	-0.596943	0.357512	0.112274	19.7348	18	0.347945	21.8663	19	0.290961	0.0100908	0.00723711	0.180196
372	RCd5dX	ieu-a-1120	Ovarian cancer || id:ieu-a-1120	M34365.xenobiotics.txt	64	0.0105988	0.0118193	0.369858	0.956527	-0.00211156	0.0173792	0.903296	-0.0181397	0.0371652	0.627212	46.1355	62	0.9341	46.8007	63	0.936831	0.00543921	0.00666889	0.417846
269	cabcZ3	ieu-a-1120	Ovarian cancer || id:ieu-a-1120	M33194.metabolites.txt	13	-0.0526513	0.059076	0.372796	0.956527	-0.123485	0.0764059	0.106059	-0.076637	0.143075	0.602867	10.7398	11	0.465311	10.7737	12	0.548406	0.00197935	0.0107534	0.85731
81	JcB02G	ieu-a-1120	Ovarian cancer || id:ieu-a-1120	M15500.metabolites.txt	226	-0.167445	0.187899	0.37285	0.956527	-0.272713	0.357329	0.445345	-0.593659	0.469702	0.207577	225.275	224	0.463503	226.261	225	0.463848	0.00235574	0.00237931	0.323196
438	8CL27V	ieu-a-1120	Ovarian cancer || id:ieu-a-1120	M35631.metabolites.txt	27	-0.180463	0.205052	0.378815	0.966766	0.133498	0.253237	0.598078	-0.266882	0.400894	0.511688	37.5454	25	0.0512046	37.6411	26	0.0653628	0.00179801	0.00711968	0.802687
252	9Qw3fg	ieu-a-1120	Ovarian cancer || id:ieu-a-1120	M33009.metabolites.txt	7	0.145773	0.167076	0.382938	0.972227	0.309568	0.22635	0.171421	0.0545954	0.544254	0.923994	4.16776	5	0.525525	4.19874	6	0.649801	0.0038312	0.0217648	0.86718
170	rKkzgq	ieu-a-1120	Ovarian cancer || id:ieu-a-1120	M31536.metabolites.txt	27	-0.0230148	0.0273037	0.399275	0.988294	0.0183388	0.0392962	0.640728	0.0611258	0.0418473	0.156556	22.0285	25	0.634101	28.6205	26	0.328618	-0.0173642	0.00676305	0.016609
134	vpXX3i	ieu-a-1120	Ovarian cancer || id:ieu-a-1120	M21127.metabolites.txt	11	0.22782	0.272475	0.403092	0.988294	0.251853	0.382793	0.51058	0.300601	0.824126	0.723721	7.29183	9	0.606764	7.30059	10	0.696796	-0.00126239	0.0134907	0.927497
33	6uHkcs	ieu-a-1120	Ovarian cancer || id:ieu-a-1120	M01361.metabolites.txt	20	0.207724	0.249284	0.404687	0.988294	0.142706	0.356366	0.688825	-0.214186	0.66647	0.751628	13.2444	18	0.776855	13.7103	19	0.800308	0.00702302	0.0102886	0.503551
202	JLuqPr	ieu-a-1120	Ovarian cancer || id:ieu-a-1120	M32560.metabolites.txt	12	-0.0820595	0.0985819	0.405184	0.988294	-0.153011	0.111694	0.170713	-0.138427	0.179868	0.459329	18.3627	10	0.0491444	18.6302	11	0.0680636	0.00488158	0.0127914	0.71072
419	mgRIAD	ieu-a-1120	Ovarian cancer || id:ieu-a-1120	M35270.metabolites.txt	40	0.242051	0.292642	0.408166	0.988294	0.154283	0.415345	0.710297	1.14325	1.03773	0.277526	46.8605	38	0.153432	47.8713	39	0.155935	-0.00937988	0.0103604	0.370981
49	w0MlpW	ieu-a-1120	Ovarian cancer || id:ieu-a-1120	M01640.metabolites.txt	14	0.0361082	0.0437709	0.409408	0.988294	0.013692	0.0611137	0.822725	0.0505679	0.0750382	0.51315	5.73858	12	0.928682	5.79487	13	0.953301	-0.00186816	0.00787453	0.816472
221	oty8bB	ieu-a-1120	Ovarian cancer || id:ieu-a-1120	M32735.metabolites.txt	20	-0.0877524	0.106631	0.410536	0.988294	-0.0159717	0.142735	0.910905	-0.116264	0.330624	0.729183	24.5263	18	0.138532	24.5376	19	0.176331	0.00114374	0.0125139	0.928186
374	TqMskI	ieu-a-1120	Ovarian cancer || id:ieu-a-1120	M34384.xenobiotics.txt	6	0.0946135	0.115857	0.414133	0.988294	0.0699517	0.148774	0.638221	0.0649181	0.361744	0.866301	1.39653	4	0.844798	1.40404	5	0.923871	0.00195852	0.0226016	0.935111
39	AalV48	ieu-a-1120	Ovarian cancer || id:ieu-a-1120	M01515.xenobiotics.txt	18	-0.0148222	0.0181905	0.415169	0.988294	-0.0259759	0.024794	0.294792	-0.0204654	0.0241842	0.409902	8.70754	16	0.924967	8.83293	17	0.945358	0.00240211	0.00678366	0.727886
437	aGju95	ieu-a-1120	Ovarian cancer || id:ieu-a-1120	M35628.metabolites.txt	9	-0.23205	0.284899	0.415359	0.988294	-0.227769	0.404853	0.573709	-1.70419	2.91272	0.576854	5.74125	7	0.570266	5.99917	8	0.647325	0.0260268	0.0512485	0.627163
363	4lPIpe	ieu-a-1120	Ovarian cancer || id:ieu-a-1120	M34322.metabolites.txt	39	-0.017895	0.0223521	0.423366	0.988294	-0.0421017	0.033744	0.212148	-0.0205403	0.0419963	0.627659	29.5479	37	0.803292	29.5534	38	0.834883	0.000544462	0.00731773	0.94109
79	HkNuOo	ieu-a-1120	Ovarian cancer || id:ieu-a-1120	M15365.metabolites.txt	13	0.251187	0.318496	0.430308	0.988294	0.244803	0.420692	0.56063	0.553393	0.778362	0.491903	11.4708	11	0.404708	11.6612	12	0.473258	-0.00540166	0.0126397	0.677366
422	QDypjV	ieu-a-1120	Ovarian cancer || id:ieu-a-1120	M35322.xenobiotics.txt	17	0.043616	0.0553523	0.430714	0.988294	0.0662566	0.0793775	0.403885	0.0805851	0.109495	0.473102	14.6796	15	0.474733	14.8327	16	0.536922	-0.00354818	0.00906731	0.701067
435	tNf9KR	ieu-a-1120	Ovarian cancer || id:ieu-a-1120	M35551.metabolites.txt	12	0.119025	0.151206	0.431183	0.988294	-0.013556	0.177859	0.939246	-0.961569	0.526504	0.0977608	12.3014	10	0.265392	17.8292	11	0.0856304	0.0479632	0.0226262	0.0600425
261	o3TSzE	ieu-a-1120	Ovarian cancer || id:ieu-a-1120	M33150.metabolites.txt	10	0.0465578	0.0594336	0.433417	0.988294	0.0452207	0.0740337	0.541323	0.0466137	0.0870753	0.60698	5.18028	8	0.738145	5.18028	9	0.818318	-8.26e-06	0.00939219	0.99932
324	ykZqFu	ieu-a-1120	Ovarian cancer || id:ieu-a-1120	M33835.metabolites.txt	9	-0.0795284	0.101778	0.434571	0.988294	-0.0703041	0.113282	0.534856	-0.184858	0.278988	0.52879	11.2668	7	0.127396	11.5363	8	0.173123	0.0069485	0.0169827	0.694657
194	8WyEWl	ieu-a-1120	Ovarian cancer || id:ieu-a-1120	M32489.metabolites.txt	35	-0.227216	0.291163	0.435172	0.988294	-0.196306	0.397807	0.621679	-0.0449513	0.954967	0.96274	44.6741	33	0.0844565	44.7286	34	0.103126	-0.00183434	0.00913969	0.842165
205	eUgyu2	ieu-a-1120	Ovarian cancer || id:ieu-a-1120	M32586.metabolites.txt	19	0.0726378	0.0931326	0.435426	0.988294	0.00263187	0.119636	0.982449	-0.0408126	0.299084	0.893062	21.8665	17	0.189909	22.0725	18	0.228782	0.00497848	0.0124392	0.693975
120	CvWQ3q	ieu-a-1120	Ovarian cancer || id:ieu-a-1120	M19324.metabolites.txt	7	0.182992	0.235022	0.436205	0.988294	0.0388693	0.238965	0.870789	0.122128	0.425168	0.785448	10.8979	5	0.0534414	10.9682	6	0.089364	0.00358294	0.0199553	0.864557
362	n2JaDP	ieu-a-1120	Ovarian cancer || id:ieu-a-1120	M34314.metabolites.txt	12	-0.108907	0.140999	0.439882	0.988294	-0.18236	0.147555	0.216506	-0.214517	0.490889	0.671399	25.0179	10	0.00531164	25.1452	11	0.0086807	0.00593861	0.0263277	0.826083
455	zHdHst	ieu-a-1120	Ovarian cancer || id:ieu-a-1120	M36131.metabolites.txt	18	-0.109899	0.142776	0.441461	0.988294	-0.1584	0.173009	0.359898	-0.480802	0.566201	0.408312	27.7624	16	0.0337478	28.5594	17	0.0388117	0.0140676	0.0207577	0.507641
146	Dr55eN	ieu-a-1120	Ovarian cancer || id:ieu-a-1120	M22189.metabolites.txt	10	0.242093	0.315272	0.442553	0.988294	0.406981	0.339476	0.230587	1.06299	0.741785	0.189751	13.1864	8	0.105595	15.623	9	0.075185	-0.0203882	0.016769	0.258708
293	5PLGjh	ieu-a-1120	Ovarian cancer || id:ieu-a-1120	M33442.metabolites.txt	27	0.288241	0.375743	0.443008	0.988294	-0.0686026	0.52592	0.896216	-1.7267	1.15458	0.147296	18.2852	25	0.830046	21.6916	26	0.705447	0.0211852	0.0114785	0.0768206
256	jXVoDx	ieu-a-1120	Ovarian cancer || id:ieu-a-1120	M33132.metabolites.txt	39	-0.203592	0.265419	0.443046	0.988294	-0.555026	0.38375	0.148086	-0.0702769	0.546338	0.898345	41.5913	37	0.277613	41.6795	38	0.313788	-0.0019314	0.00689164	0.780845
350	tLKZHf	ieu-a-1120	Ovarian cancer || id:ieu-a-1120	M34062.metabolites.txt	28	0.261306	0.340811	0.44325	0.988294	-0.0522809	0.528357	0.921178	-0.286188	0.810239	0.726775	25.7455	26	0.477161	26.3002	27	0.50199	0.00692738	0.00930082	0.463064
20	FZcgce	ieu-a-1120	Ovarian cancer || id:ieu-a-1120	M01114.metabolites.txt	17	0.0724177	0.096484	0.452914	0.988294	0.0384808	0.129323	0.766042	0.357273	0.211488	0.111828	15.8693	15	0.39079	18.2478	16	0.309586	-0.0157311	0.0104916	0.154518
9	UzyYcP	ieu-a-1120	Ovarian cancer || id:ieu-a-1120	M00542.metabolites.txt	8	0.0576497	0.0778614	0.459049	0.988294	-0.00647114	0.0982972	0.947511	0.110546	0.120305	0.393598	7.20177	6	0.30259	7.63237	7	0.366124	-0.00785893	0.0131212	0.571112
105	2zBM6T	ieu-a-1120	Ovarian cancer || id:ieu-a-1120	M18283.metabolites.txt	8	0.126604	0.17181	0.461192	0.988294	0.2758	0.23015	0.230781	0.241731	0.535829	0.667739	4.30567	6	0.635386	4.35712	7	0.737846	-0.0037646	0.0165963	0.828084
484	AuwG3J	ieu-a-1120	Ovarian cancer || id:ieu-a-1120	M37253.metabolites.txt	13	0.178092	0.2417	0.461225	0.988294	-0.0283661	0.301911	0.925145	0.282403	0.551222	0.618556	16.5742	11	0.121116	16.6424	12	0.16355	-0.00276094	0.012977	0.835409
266	kcPxXm	ieu-a-1120	Ovarian cancer || id:ieu-a-1120	M33188.metabolites.txt	4	-0.0717612	0.0976865	0.462579	0.988294	-0.0627043	0.113007	0.578983	0.0383791	0.213018	0.873623	0.010784	2	0.994623	0.349315	3	0.950502	-0.0105466	0.0181265	0.619524
38	hemCYC	ieu-a-1120	Ovarian cancer || id:ieu-a-1120	M01508.metabolites.txt	27	0.165579	0.226062	0.463895	0.988294	0.0232285	0.276	0.932928	0.684034	0.478636	0.165343	37.4684	25	0.0520852	39.7196	26	0.0415538	-0.0103224	0.00842256	0.231781
28	G4RRV0	ieu-a-1120	Ovarian cancer || id:ieu-a-1120	M01303.metabolites.txt	16	0.195958	0.268855	0.466088	0.988294	0.330383	0.38875	0.395403	0.473694	0.608267	0.449085	16.1076	14	0.306845	16.4095	15	0.355367	-0.00491461	0.00959414	0.616461
472	vW3tFB	ieu-a-1120	Ovarian cancer || id:ieu-a-1120	M36776.metabolites.txt	16	0.247564	0.342056	0.469217	0.988294	0.13165	0.454058	0.771862	1.43285	1.07433	0.203591	15.902	14	0.319397	17.4366	15	0.293443	-0.0185054	0.0159207	0.264527
466	I35eOh	ieu-a-1120	Ovarian cancer || id:ieu-a-1120	M36585.metabolites.txt	11	0.118435	0.163642	0.469222	0.988294	0.0912786	0.190996	0.632715	-0.128043	0.532452	0.815348	14.2619	9	0.113309	14.6402	10	0.145742	0.0104462	0.0213817	0.636837
274	Jwf1xq	ieu-a-1120	Ovarian cancer || id:ieu-a-1120	M33221.metabolites.txt	17	-0.0962664	0.133242	0.469993	0.988294	-0.125886	0.188567	0.504396	-0.309134	0.270076	0.270304	3.79561	15	0.998333	4.61667	16	0.997354	0.00776947	0.00857438	0.379195
98	egbfm2	ieu-a-1120	Ovarian cancer || id:ieu-a-1120	M16823.metabolites.txt	10	-0.0445328	0.0624223	0.475591	0.988294	-0.0339863	0.0796138	0.669459	-0.0259694	0.123967	0.839304	1.21426	8	0.996499	1.2443	9	0.998637	-0.00219035	0.0126375	0.866704
80	5nAHfJ	ieu-a-1120	Ovarian cancer || id:ieu-a-1120	M15488.metabolites.txt	17	-0.377272	0.529337	0.476016	0.988294	-0.12048	0.60577	0.842351	1.0967	2.12695	0.613636	21.2792	15	0.128143	22.007	16	0.142966	-0.0133305	0.0186114	0.484839
443	szbPNv	ieu-a-1120	Ovarian cancer || id:ieu-a-1120	M35718.metabolites.txt	24	0.147098	0.208196	0.479853	0.988294	0.342705	0.301126	0.255089	0.443907	0.671877	0.515666	19.5118	22	0.613549	19.7277	23	0.658279	-0.00526468	0.0113309	0.646762
225	izOGzr	ieu-a-1120	Ovarian cancer || id:ieu-a-1120	M32754.metabolites.txt	14	0.0468773	0.0664247	0.480362	0.988294	0.0472313	0.0917974	0.60689	-0.031095	0.106612	0.775523	7.84709	12	0.796963	8.72137	13	0.793647	0.0081769	0.00874506	0.368208
2	QS1scS	ieu-a-1120	Ovarian cancer || id:ieu-a-1120	M00054.metabolites.txt	190	0.165002	0.235412	0.483361	0.988294	0.339888	0.344659	0.324056	0.896097	1.03381	0.38716	213.092	188	0.101226	213.69	189	0.105205	-0.00345166	0.00475228	0.468547
272	2ICA7P	ieu-a-1120	Ovarian cancer || id:ieu-a-1120	M33203.metabolites.txt	15	-0.0380452	0.0551518	0.490303	0.988294	0.00660608	0.0765148	0.931198	0.0219102	0.10759	0.841784	16.0772	13	0.244989	16.6061	14	0.277776	-0.00755603	0.0115536	0.524514
133	B5J3qg	ieu-a-1120	Ovarian cancer || id:ieu-a-1120	M21049.metabolites.txt	13	-0.0650139	0.0949323	0.493442	0.988294	0.0465564	0.136844	0.733695	-0.243476	0.182256	0.208563	13.0554	11	0.289717	14.6029	12	0.263876	0.0132604	0.0116132	0.277768
230	NUJwPU	ieu-a-1120	Ovarian cancer || id:ieu-a-1120	M32761.metabolites.txt	18	0.116608	0.170763	0.494692	0.988294	0.0938241	0.226593	0.678827	0.0135546	0.409832	0.974025	8.84233	16	0.919764	8.91884	17	0.942774	0.00264991	0.00958006	0.785623
335	KR0aOa	ieu-a-1120	Ovarian cancer || id:ieu-a-1120	M33936.metabolites.txt	26	0.0869668	0.128157	0.497394	0.988294	0.146008	0.170839	0.392743	0.317101	0.244008	0.2061	28.7523	24	0.229594	30.2189	25	0.216198	-0.00743312	0.00671803	0.279502
411	jMl88O	ieu-a-1120	Ovarian cancer || id:ieu-a-1120	M35187.metabolites.txt	5	-0.0979559	0.146197	0.502842	0.988294	-0.103454	0.18587	0.577806	0.217633	0.360108	0.588253	1.85971	3	0.602029	2.77931	4	0.59541	-0.0201315	0.0209931	0.408323
3	T0JY95	ieu-a-1120	Ovarian cancer || id:ieu-a-1120	M00059.metabolites.txt	8	0.588558	0.879448	0.503345	0.988294	0.316733	1.08122	0.769567	0.587512	1.66483	0.736233	9.373	6	0.153662	9.373	7	0.226974	9.98e-06	0.0130489	0.999415
24	wleKwc	ieu-a-1120	Ovarian cancer || id:ieu-a-1120	M01284.metabolites.txt	19	-0.185154	0.277895	0.505236	0.988294	-0.285204	0.370308	0.441193	-1.23727	1.01473	0.239372	12.1284	17	0.792299	13.2907	18	0.774024	0.0153463	0.014235	0.296064
11	HDnfVD	ieu-a-1120	Ovarian cancer || id:ieu-a-1120	M00569.xenobiotics.txt	13	0.0560888	0.0842564	0.505608	0.988294	0.123862	0.0960788	0.19734	0.12321	0.264951	0.650979	18.2286	11	0.0764246	18.3481	12	0.105523	-0.00487535	0.0181594	0.793301
185	g1IBAy	ieu-a-1120	Ovarian cancer || id:ieu-a-1120	M32379.metabolites.txt	12	0.0923594	0.140225	0.510119	0.988294	0.129241	0.207256	0.532904	-0.115514	0.221956	0.614088	7.80821	10	0.647565	9.26797	11	0.597173	0.0107485	0.00889622	0.254764
162	rYO5TC	ieu-a-1120	Ovarian cancer || id:ieu-a-1120	M27716.metabolites.txt	21	0.053963	0.0822022	0.511524	0.988294	0.00066502	0.111438	0.995239	-0.36973	0.211864	0.0971151	22.638	19	0.253665	28.1004	20	0.107044	0.0235998	0.0110219	0.0454387
186	yh4CsS	ieu-a-1120	Ovarian cancer || id:ieu-a-1120	M32388.metabolites.txt	6	-0.154654	0.236522	0.513198	0.988294	-0.142121	0.301311	0.637159	-0.679453	0.744399	0.413009	0.87111	4	0.928669	1.42394	5	0.921676	0.0163861	0.0220384	0.498463
193	T72zOa	ieu-a-1120	Ovarian cancer || id:ieu-a-1120	M32452.metabolites.txt	39	-0.119798	0.184086	0.515194	0.988294	-0.0300999	0.26587	0.909862	0.117589	0.398849	0.769778	28.7582	37	0.831739	29.2084	38	0.846288	-0.00365163	0.00544277	0.506441
477	4l3qDf	ieu-a-1120	Ovarian cancer || id:ieu-a-1120	M37058.metabolites.txt	49	0.120514	0.185747	0.516461	0.988294	0.280213	0.268041	0.295834	0.779416	0.470703	0.104414	46.502	47	0.493079	48.8158	48	0.440062	-0.00834731	0.00548762	0.13493
404	zu7U3X	ieu-a-1120	Ovarian cancer || id:ieu-a-1120	M35114.metabolites.txt	11	0.144717	0.223401	0.517122	0.988294	0.148551	0.312475	0.6345	-0.16646	0.531696	0.761359	11.0759	9	0.270543	11.5946	10	0.313103	0.00832712	0.0128261	0.532406
485	Q1P2IR	ieu-a-1120	Ovarian cancer || id:ieu-a-1120	M37459.metabolites.txt	3	0.093555	0.14642	0.522856	0.988294	0.0898628	0.174555	0.606685	-0.0658083	0.553272	0.924632	0.00393433	1	0.949986	0.0931484	2	0.954494	0.0251183	0.0840956	0.81522
106	306cvU	ieu-a-1120	Ovarian cancer || id:ieu-a-1120	M18335.xenobiotics.txt	6	0.079474	0.124968	0.524806	0.988294	0.154354	0.15859	0.330411	0.191678	0.343138	0.606224	2.1513	4	0.707955	2.27457	5	0.809994	-0.00703139	0.0200263	0.743221
103	bkDYKd	ieu-a-1120	Ovarian cancer || id:ieu-a-1120	M18254.xenobiotics.txt	13	0.0609013	0.0959514	0.525617	0.988294	0.0415035	0.138657	0.764692	0.27195	0.298036	0.381083	10.2845	11	0.504995	10.8439	12	0.542341	-0.0121507	0.0162453	0.470177
413	56VG5z	ieu-a-1120	Ovarian cancer || id:ieu-a-1120	M35193.metabolites.txt	29	0.104602	0.166262	0.52926	0.988294	0.111083	0.227611	0.625522	0.158235	0.404586	0.69879	13.1996	27	0.987915	13.2207	28	0.991859	-0.0010802	0.00742867	0.885468
210	QlAHvu	ieu-a-1120	Ovarian cancer || id:ieu-a-1120	M32634.metabolites.txt	43	0.15827	0.252979	0.531562	0.988294	0.417348	0.35138	0.234936	1.17238	0.64865	0.0780387	45.7155	41	0.28263	48.9056	42	0.215466	-0.0112066	0.00662546	0.0983408
426	tTf998	ieu-a-1120	Ovarian cancer || id:ieu-a-1120	M35397.metabolites.txt	31	-0.192918	0.311277	0.535415	0.988294	0.00240788	0.467385	0.995889	0.237895	0.905524	0.794627	29.4346	29	0.44261	29.6957	30	0.481317	-0.00440583	0.00868752	0.615888
63	1rdMFi	ieu-a-1120	Ovarian cancer || id:ieu-a-1120	M03141.metabolites.txt	28	-0.149537	0.243065	0.538413	0.988294	-0.30096	0.301205	0.317704	-1.14133	0.568953	0.055362	31.7998	26	0.199825	36.2573	27	0.109786	0.0163568	0.00856791	0.0673474
291	5SQaBj	ieu-a-1120	Ovarian cancer || id:ieu-a-1120	M33423.xenobiotics.txt	55	-0.00271438	0.00441995	0.539137	0.988294	0.00141465	0.00620967	0.819791	0.00762282	0.00803876	0.347302	57.9058	53	0.299145	60.4682	54	0.253745	-0.0107641	0.00702859	0.131601
423	VG1rS3	ieu-a-1120	Ovarian cancer || id:ieu-a-1120	M35326.metabolites.txt	43	-0.142082	0.232008	0.540272	0.988294	-0.118582	0.338749	0.726294	-0.0660057	0.599963	0.912933	38.4149	41	0.586135	38.4338	42	0.6283	-0.000850047	0.00618221	0.891309
152	tZ3BKl	ieu-a-1120	Ovarian cancer || id:ieu-a-1120	M25459.metabolites.txt	31	0.0878795	0.144317	0.54257	0.988294	0.0460799	0.212103	0.828011	-0.0582219	0.192475	0.764437	29.371	29	0.445873	30.6872	30	0.430898	0.00417102	0.00365882	0.263619
7	hKNUWh	ieu-a-1120	Ovarian cancer || id:ieu-a-1120	M00513.metabolites.txt	24	-0.27237	0.448887	0.544006	0.988294	-0.0443335	0.652495	0.94583	-0.313181	1.04372	0.766946	27.4221	22	0.195632	27.4244	23	0.238331	0.000388485	0.00892306	0.965666
100	0hoKhp	ieu-a-1120	Ovarian cancer || id:ieu-a-1120	M17805.metabolites.txt	9	0.246692	0.409194	0.546593	0.988294	0.526886	0.381066	0.166768	0.592257	1.37658	0.679957	21.2763	7	0.00338198	21.4892	8	0.00595551	-0.00779554	0.0294606	0.798933
451	kxwUxn	ieu-a-1120	Ovarian cancer || id:ieu-a-1120	M36098.xenobiotics.txt	10	-0.0670552	0.111329	0.546963	0.988294	-0.00421175	0.143146	0.976527	0.247846	0.287584	0.413871	4.19498	8	0.839117	5.60533	9	0.778676	-0.0177551	0.0149506	0.269059
349	fdLP1K	ieu-a-1120	Ovarian cancer || id:ieu-a-1120	M34040.metabolites.txt	20	-0.0715835	0.118874	0.547055	0.988294	-0.213621	0.178136	0.23045	-0.0840399	0.225758	0.714049	11.9036	18	0.852175	11.9078	19	0.889528	0.000490403	0.00755608	0.948968
470	168YMg	ieu-a-1120	Ovarian cancer || id:ieu-a-1120	M36754.metabolites.txt	9	0.139916	0.233942	0.549786	0.988294	0.469648	0.313291	0.133853	0.545612	0.443719	0.258556	7.73981	7	0.356095	9.01098	8	0.34137	-0.0126611	0.0118083	0.319188
421	8ZlkKd	ieu-a-1120	Ovarian cancer || id:ieu-a-1120	M35320.xenobiotics.txt	12	-0.138187	0.23113	0.549921	0.988294	0.0675395	0.267276	0.800504	-0.351209	0.426306	0.42924	23.762	10	0.0082577	24.6244	11	0.0103427	0.00728176	0.0120871	0.560294
442	UH7XyA	ieu-a-1120	Ovarian cancer || id:ieu-a-1120	M35678.metabolites.txt	22	0.0760923	0.127955	0.552058	0.988294	0.137616	0.184298	0.455242	0.010557	0.267728	0.968937	13.4896	20	0.855404	13.5673	21	0.887461	0.00221311	0.00794166	0.783359
128	kwp0Do	ieu-a-1120	Ovarian cancer || id:ieu-a-1120	M20489.metabolites.txt	39	-0.176889	0.298208	0.553065	0.988294	0.27386	0.434934	0.528918	-0.412895	0.614795	0.506012	48.0714	37	0.105087	48.3235	38	0.121757	0.00290345	0.00659207	0.662177
248	Tjr8vU	ieu-a-1120	Ovarian cancer || id:ieu-a-1120	M32867.metabolites.txt	18	0.310334	0.524039	0.55372	0.988294	0.298573	0.712907	0.675355	2.03419	1.99469	0.322996	14.038	16	0.59588	14.8403	17	0.606984	-0.0128366	0.0143316	0.383699
157	4MDUeH	ieu-a-1120	Ovarian cancer || id:ieu-a-1120	M27447.metabolites.txt	13	0.0787764	0.133129	0.554031	0.988294	0.085092	0.173946	0.624709	-0.168684	0.405054	0.685092	14.4385	11	0.209669	14.9912	12	0.241919	0.0104638	0.0161264	0.529741
95	aXsk87	ieu-a-1120	Ovarian cancer || id:ieu-a-1120	M16818.metabolites.txt	8	-0.259583	0.440203	0.555399	0.988294	-0.839935	0.41019	0.0405923	-0.772377	1.11232	0.513417	17.1173	6	0.00886159	17.8524	7	0.0126538	0.0133232	0.0262464	0.629836
208	qCt79O	ieu-a-1120	Ovarian cancer || id:ieu-a-1120	M32616.metabolites.txt	11	-0.0549297	0.0936657	0.557577	0.988294	-0.0507876	0.124168	0.682522	0.283404	0.453133	0.547218	7.01709	9	0.635341	7.59946	10	0.667896	-0.017422	0.0228295	0.464916
239	WxZi4C	ieu-a-1120	Ovarian cancer || id:ieu-a-1120	M32814.metabolites.txt	14	-0.179653	0.308575	0.560431	0.988294	-0.247234	0.403837	0.540398	-0.0516394	1.68421	0.976044	14.1398	12	0.291871	14.1468	13	0.363584	-0.00178875	0.023102	0.939559
340	X9NT0d	ieu-a-1120	Ovarian cancer || id:ieu-a-1120	M33957.metabolites.txt	9	-0.171692	0.295454	0.561165	0.988294	-0.184471	0.346039	0.59397	-0.997677	1.03085	0.365377	11.1903	7	0.130531	12.3124	8	0.137801	0.0214469	0.025599	0.429815
219	nju1Bj	ieu-a-1120	Ovarian cancer || id:ieu-a-1120	M32709.metabolites.txt	36	0.0933059	0.16057	0.561177	0.988294	0.0175728	0.217672	0.935656	0.44717	0.322385	0.174448	44.5213	34	0.106943	46.6079	35	0.0907711	-0.00816127	0.00646512	0.215412
94	Y9ulYu	ieu-a-1120	Ovarian cancer || id:ieu-a-1120	M16816.metabolites.txt	12	0.15052	0.259322	0.561621	0.988294	0.207349	0.35939	0.563975	0.520978	0.459179	0.283014	11.4247	10	0.3254	12.5186	11	0.325951	-0.00857913	0.00876765	0.350906
306	pxMP9k	ieu-a-1120	Ovarian cancer || id:ieu-a-1120	M33609.metabolites.txt	17	-0.0209682	0.0361485	0.561876	0.988294	-0.00205933	0.0501366	0.967237	-0.0382867	0.0584544	0.522396	5.35735	15	0.988644	5.49948	16	0.992657	0.00345379	0.00916112	0.71145
255	L3Lxnc	ieu-a-1120	Ovarian cancer || id:ieu-a-1120	M33131.metabolites.txt	13	-0.0986232	0.171382	0.56498	0.988294	-0.150918	0.211594	0.475695	-0.581532	0.726349	0.440299	15.0125	11	0.181923	15.6531	12	0.207646	0.0157676	0.0230151	0.507463
35	bxOlma	ieu-a-1120	Ovarian cancer || id:ieu-a-1120	M01444.metabolites.txt	15	0.101865	0.177032	0.565019	0.988294	0.175452	0.242694	0.469721	0.637431	0.467875	0.196211	9.55664	13	0.729725	11.0859	14	0.679278	-0.014746	0.0119244	0.238105
149	FzpWNh	ieu-a-1120	Ovarian cancer || id:ieu-a-1120	M22649.metabolites.txt	11	0.220405	0.384511	0.566504	0.988294	-0.0766371	0.518613	0.882522	-0.234598	0.891155	0.798285	10.5571	9	0.30729	10.9392	10	0.362275	0.00763109	0.0133712	0.582164
486	vkyzIf	ieu-a-1120	Ovarian cancer || id:ieu-a-1120	M37459.xenobiotics.txt	11	0.0750495	0.131191	0.567278	0.988294	0.0691496	0.161533	0.66859	-0.0975871	0.206496	0.647758	10.2531	9	0.330388	11.5742	10	0.314562	0.0109576	0.0101754	0.309551
85	oiHkB5	ieu-a-1120	Ovarian cancer || id:ieu-a-1120	M15676.metabolites.txt	34	0.149222	0.265444	0.574007	0.988294	-0.119926	0.372226	0.747311	0.356255	0.556678	0.526751	40.7603	32	0.1378	40.99	33	0.160018	-0.00260461	0.0061328	0.673896
117	m1MnvF	ieu-a-1120	Ovarian cancer || id:ieu-a-1120	M18497.metabolites.txt	17	-0.0310968	0.0553278	0.574085	0.988294	-0.0637523	0.0684532	0.351684	-0.043968	0.087243	0.621602	17.5755	15	0.285638	17.6201	16	0.346607	0.00132034	0.00676904	0.847967
64	u8EqnF	ieu-a-1120	Ovarian cancer || id:ieu-a-1120	M03147.metabolites.txt	5	-0.321608	0.574798	0.57581	0.988294	-0.914023	0.550925	0.0971016	-0.729562	1.53114	0.666283	7.76061	3	0.0512271	7.98528	4	0.0921189	0.01168	0.039633	0.787437
311	vdGoyt	ieu-a-1120	Ovarian cancer || id:ieu-a-1120	M33638.metabolites.txt	9	0.0951129	0.170898	0.577835	0.988294	-0.0260226	0.231861	0.910638	0.242614	0.322038	0.475798	7.94892	7	0.33712	8.29341	8	0.405346	-0.00710687	0.0129031	0.598909
114	HSMqKP	ieu-a-1120	Ovarian cancer || id:ieu-a-1120	M18476.metabolites.txt	8	0.0544788	0.0987468	0.581152	0.988294	-0.032423	0.133029	0.807441	0.015613	0.15222	0.921648	6.74224	6	0.345344	6.88122	7	0.441351	0.00371019	0.01055	0.737102
278	AjgQKy	ieu-a-1120	Ovarian cancer || id:ieu-a-1120	M33353.metabolites.txt	21	0.0266852	0.0486454	0.583304	0.988294	0.00537133	0.0705417	0.939304	0.133045	0.0914302	0.161949	18.8836	19	0.464327	20.7448	20	0.412288	-0.011352	0.00832103	0.188429
286	g0GjL7	ieu-a-1120	Ovarian cancer || id:ieu-a-1120	M33391.metabolites.txt	14	0.0192253	0.0350571	0.583418	0.988294	-0.0216969	0.0504065	0.666877	-0.0253456	0.0561045	0.659501	13.38	12	0.342034	14.5326	13	0.337435	0.0117784	0.0115851	0.329364
179	mdRvCd	ieu-a-1120	Ovarian cancer || id:ieu-a-1120	M32319.metabolites.txt	6	-0.123444	0.227319	0.5871	0.988294	0.00107428	0.293835	0.997083	-0.0629168	0.499812	0.9059	3.84641	4	0.427191	3.8649	5	0.569027	-0.00190365	0.0139997	0.898407
139	u84skf	ieu-a-1120	Ovarian cancer || id:ieu-a-1120	M22030.metabolites.txt	17	-0.174801	0.323281	0.588708	0.988294	0.130685	0.420114	0.755748	1.10566	1.17947	0.36339	19.1479	15	0.20711	20.7724	16	0.187426	-0.018288	0.0162115	0.277003
6	AmnYsD	ieu-a-1120	Ovarian cancer || id:ieu-a-1120	M00064.metabolites.txt	4	-0.897012	1.6616	0.589303	0.988294	-0.415523	1.32027	0.75297	1.49665	2.66112	0.630463	5.10318	2	0.0779577	8.32196	3	0.039806	-0.0322396	0.0287045	0.378082
229	oPiofT	ieu-a-1120	Ovarian cancer || id:ieu-a-1120	M32759.metabolites.txt	26	0.0510362	0.0954959	0.593042	0.988294	-1.9e-07	0.132373	0.999999	-0.0259391	0.205781	0.900741	27.7203	24	0.272012	27.9282	25	0.311167	0.00312459	0.00736465	0.675149
327	G5wrEG	ieu-a-1120	Ovarian cancer || id:ieu-a-1120	M33877.metabolites.txt	31	-0.0107865	0.0203784	0.59659	0.988294	-0.0251863	0.030376	0.407019	-0.026974	0.0378103	0.481298	15.7409	29	0.978334	15.9992	30	0.982749	0.0047448	0.00933535	0.615114
8	10Bc2x	ieu-a-1120	Ovarian cancer || id:ieu-a-1120	M00527.metabolites.txt	12	0.212488	0.404431	0.599306	0.988294	0.823036	0.453653	0.0696402	0.693182	1.34675	0.617941	16.4062	10	0.0885802	16.6379	11	0.119053	-0.00784809	0.0208847	0.714928
388	2HmoOO	ieu-a-1120	Ovarian cancer || id:ieu-a-1120	M34469.metabolites.txt	8	0.113803	0.217406	0.600655	0.988294	0.137801	0.289218	0.633746	-0.0327262	0.486677	0.948572	4.16291	6	0.654641	4.27616	7	0.747477	0.00433883	0.012893	0.747933
118	sHBBCC	ieu-a-1120	Ovarian cancer || id:ieu-a-1120	M18929.metabolites.txt	11	-0.137793	0.263391	0.600869	0.988294	-0.0158924	0.358579	0.964649	-0.206434	0.52141	0.701389	9.15842	9	0.422781	9.18224	10	0.5149	0.00162645	0.0106304	0.881774
69	7xA65f	ieu-a-1120	Ovarian cancer || id:ieu-a-1120	M12067.metabolites.txt	26	-0.222728	0.427101	0.602028	0.988294	0.0325865	0.525848	0.950587	0.338729	0.843989	0.691718	41.8914	24	0.0132707	42.9357	25	0.0142259	-0.00772791	0.00999123	0.446797
298	20PWwm	ieu-a-1120	Ovarian cancer || id:ieu-a-1120	M33488.metabolites.txt	16	0.0576973	0.110744	0.602368	0.988294	0.0169587	0.154919	0.912831	0.332122	0.222258	0.15729	10.7798	14	0.703245	12.8078	15	0.617144	-0.0140907	0.00989459	0.17633
259	agwlSH	ieu-a-1120	Ovarian cancer || id:ieu-a-1120	M33140.metabolites.txt	12	-0.146195	0.283527	0.606114	0.988294	-0.216838	0.366821	0.554435	0.100783	0.828612	0.905603	12.9455	10	0.226733	13.0773	11	0.2883	-0.0055839	0.0174991	0.75622
399	adKyPG	ieu-a-1120	Ovarian cancer || id:ieu-a-1120	M34674.metabolites.txt	12	-0.0802193	0.155766	0.606553	0.988294	0.127797	0.219793	0.560943	0.246854	0.377205	0.527598	10.3012	10	0.414479	11.2365	11	0.423665	-0.0142088	0.0149112	0.36311
284	KMD5QV	ieu-a-1120	Ovarian cancer || id:ieu-a-1120	M33389.metabolites.txt	57	-0.106295	0.207887	0.609135	0.988294	-0.152719	0.295819	0.605675	-0.489197	0.925543	0.599244	49.6567	55	0.678251	49.837	56	0.705938	0.0037793	0.00890183	0.672819
65	wkSRvV	ieu-a-1120	Ovarian cancer || id:ieu-a-1120	M10642.metabolites.txt	32	0.106628	0.20898	0.609891	0.988294	0.0809796	0.310891	0.794497	0.246407	0.349159	0.485809	27.2377	30	0.610765	27.4874	31	0.647486	-0.00238085	0.00476434	0.620916
249	L1ppRK	ieu-a-1120	Ovarian cancer || id:ieu-a-1120	M32869.metabolites.txt	17	-0.072139	0.141992	0.611418	0.988294	0.12182	0.192389	0.526605	-0.349725	0.585022	0.558893	15.9601	15	0.384709	16.2154	16	0.438029	0.00878473	0.0179325	0.631307
109	f1T3qw	ieu-a-1120	Ovarian cancer || id:ieu-a-1120	M18369.metabolites.txt	35	0.131201	0.258338	0.611549	0.988294	0.143216	0.366536	0.695998	0.85432	0.554785	0.133117	36.3015	33	0.317361	38.6664	34	0.266984	-0.00901314	0.00614718	0.152052
257	ZECfhR	ieu-a-1120	Ovarian cancer || id:ieu-a-1120	M33137.metabolites.txt	16	0.0342694	0.0678916	0.613723	0.988294	0.0311508	0.0975208	0.749403	-0.0498318	0.211814	0.817412	7.94089	14	0.892383	8.11659	15	0.919023	0.00531749	0.0126859	0.681455
440	SLURRW	ieu-a-1120	Ovarian cancer || id:ieu-a-1120	M35669.metabolites.txt	17	-0.0587928	0.11662	0.614163	0.988294	-0.0541681	0.151621	0.720897	0.0232258	0.202646	0.910272	19.3719	15	0.197372	19.6961	16	0.23422	-0.00433759	0.00865731	0.62362
62	k4mX8h	ieu-a-1120	Ovarian cancer || id:ieu-a-1120	M03127.metabolites.txt	22	0.110359	0.222441	0.619805	0.988294	0.113998	0.316807	0.718972	-0.202668	0.663594	0.76321	15.4941	20	0.747473	15.7448	21	0.783816	0.00514598	0.0102779	0.62206
382	6B2C89	ieu-a-1120	Ovarian cancer || id:ieu-a-1120	M34416.metabolites.txt	13	0.0928933	0.192714	0.629788	0.988294	-0.091474	0.243797	0.707507	-0.415682	0.414009	0.336935	11.4911	11	0.403084	13.4658	12	0.336113	0.0138259	0.0100561	0.196526
312	o6ZDIk	ieu-a-1120	Ovarian cancer || id:ieu-a-1120	M33652.metabolites.txt	8	-0.0717918	0.149433	0.630924	0.988294	0.0323945	0.193458	0.867016	-0.168079	0.284826	0.576651	7.26682	6	0.296875	7.46814	7	0.381815	0.00500429	0.0122744	0.697641
364	BxW8sr	ieu-a-1120	Ovarian cancer || id:ieu-a-1120	M34327.metabolites.txt	9	-0.0403478	0.0840491	0.631192	0.988294	-0.0704407	0.114423	0.538146	-0.109647	0.350526	0.763541	6.91269	7	0.438027	6.95416	8	0.541587	0.00540551	0.0265444	0.844428
403	569NBI	ieu-a-1120	Ovarian cancer || id:ieu-a-1120	M34912.metabolites.txt	45	-0.089693	0.187811	0.632957	0.988294	0.0984191	0.29145	0.735598	-0.397127	0.374419	0.294772	44.2919	43	0.416942	45.2205	44	0.420779	0.00436485	0.00459702	0.347675
253	UgCSjM	ieu-a-1120	Ovarian cancer || id:ieu-a-1120	M33009.xenobiotics .txt	19	0.0642877	0.137632	0.640429	0.988294	0.00539597	0.178471	0.97588	0.373644	0.408221	0.372837	20.2034	17	0.263956	20.9754	18	0.280654	-0.00978833	0.0121448	0.43139
220	rlzoAv	ieu-a-1120	Ovarian cancer || id:ieu-a-1120	M32729.metabolites.txt	47	0.101976	0.218728	0.641057	0.988294	-0.214408	0.322233	0.505806	-0.733522	0.615789	0.239824	46.1262	45	0.425461	48.2784	46	0.380937	0.00921167	0.00635726	0.154271
460	9pMDr6	ieu-a-1120	Ovarian cancer || id:ieu-a-1120	M36399.metabolites.txt	10	-0.104807	0.227201	0.644587	0.988294	0.105785	0.247505	0.669083	-1.12415	0.839645	0.217417	12.8403	8	0.117463	15.3806	9	0.080998	0.0304928	0.0242382	0.24385
247	4Y1LgQ	ieu-a-1120	Ovarian cancer || id:ieu-a-1120	M32863.metabolites.txt	12	-0.0357361	0.0775352	0.644869	0.988294	0.0133064	0.0924544	0.88556	0.0513628	0.165877	0.763188	17.2014	10	0.0700238	17.819	11	0.0858772	-0.00910318	0.0151931	0.562389
385	LdgCd6	ieu-a-1120	Ovarian cancer || id:ieu-a-1120	M34441.metabolites.txt	15	0.0559226	0.121663	0.645766	0.988294	-0.0246477	0.179396	0.89072	-0.322004	0.301667	0.305206	10.1804	13	0.679124	12.0547	14	0.601908	0.0140772	0.0102823	0.194166
213	5yewk1	ieu-a-1120	Ovarian cancer || id:ieu-a-1120	M32651.metabolites.txt	24	0.100298	0.218813	0.646683	0.988294	0.134775	0.309498	0.663226	0.712919	0.608465	0.253864	26.7034	22	0.222709	28.1151	23	0.21146	-0.0103047	0.00955511	0.292516
380	5EZ6Rd	ieu-a-1120	Ovarian cancer || id:ieu-a-1120	M34407.metabolites.txt	31	0.0674602	0.148422	0.649458	0.988294	0.0662086	0.196706	0.736429	0.219436	0.311791	0.487175	38.0334	29	0.121596	38.4391	30	0.138799	-0.0038857	0.00698642	0.582355
301	Jee4cO	ieu-a-1120	Ovarian cancer || id:ieu-a-1120	M33509.metabolites.txt	9	-0.104285	0.23072	0.651271	0.988294	-0.207606	0.288318	0.471487	-0.706045	0.666271	0.324472	2.4949	7	0.927481	3.42177	8	0.905175	0.0145377	0.0151003	0.367747
469	e5P2SK	ieu-a-1120	Ovarian cancer || id:ieu-a-1120	M36738.metabolites.txt	10	0.0725514	0.161568	0.653399	0.988294	0.0974477	0.171023	0.568817	-0.281761	0.417462	0.518742	15.8809	8	0.0441164	17.5679	9	0.0405312	0.0187341	0.0203225	0.38357
321	ZEqhwL	ieu-a-1120	Ovarian cancer || id:ieu-a-1120	M33821.metabolites.txt	20	-0.0889437	0.200587	0.657464	0.988294	0.0161045	0.250072	0.948652	-0.0396213	0.566405	0.945003	26.1881	18	0.0955347	26.2008	19	0.124691	-0.00119216	0.0127526	0.926552
215	MJ3W7u	ieu-a-1120	Ovarian cancer || id:ieu-a-1120	M32672.metabolites.txt	18	0.0590834	0.13339	0.657812	0.988294	0.0325845	0.191897	0.865166	-0.299738	0.359519	0.416713	11.139	16	0.800828	12.2941	17	0.782011	0.0113301	0.0105418	0.298418
433	iWaCCT	ieu-a-1120	Ovarian cancer || id:ieu-a-1120	M35527.metabolites.txt	7	-0.0624342	0.141383	0.658782	0.988294	-0.153178	0.182886	0.402277	0.779307	0.910408	0.4311	3.36013	5	0.644649	4.23609	6	0.644761	-0.0342431	0.0365872	0.392275
122	J19Tx5	ieu-a-1120	Ovarian cancer || id:ieu-a-1120	M19364.metabolites.txt	22	-0.080634	0.183156	0.659758	0.988294	-0.0240608	0.257179	0.925461	-0.106306	0.343549	0.760192	24.9132	20	0.20477	24.9232	21	0.250508	0.000649513	0.00728101	0.929805
339	ahNfOW	ieu-a-1120	Ovarian cancer || id:ieu-a-1120	M33955.metabolites.txt	34	0.136165	0.310559	0.661058	0.988294	0.426928	0.436859	0.328437	0.271924	0.924286	0.770506	39.631	32	0.166264	39.6612	33	0.197285	-0.00144779	0.00926596	0.876819
226	UIdr8l	ieu-a-1120	Ovarian cancer || id:ieu-a-1120	M32755.metabolites.txt	23	0.0592326	0.137017	0.665523	0.988294	0.0308605	0.188098	0.869679	0.0343817	0.275269	0.901789	23.7475	21	0.305455	23.7599	22	0.359939	0.000801598	0.00764113	0.917446
265	zDxHNl	ieu-a-1120	Ovarian cancer || id:ieu-a-1120	M33178.xenobiotics.txt	472	0.00233376	0.00543089	0.6674	0.988294	-0.000575848	0.00863861	0.946853	0.00212558	0.0155927	0.891628	437.025	470	0.859905	437.025	471	0.867126	6.34e-05	0.00445258	0.988642
90	AiqHua	ieu-a-1120	Ovarian cancer || id:ieu-a-1120	M15958.metabolites.txt	8	-0.0864019	0.202731	0.66997	0.988294	-0.201542	0.254402	0.428234	-0.665783	0.401298	0.148172	1.14903	6	0.979327	3.94778	7	0.785772	0.0239353	0.0143073	0.145366
25	pwsfUa	ieu-a-1120	Ovarian cancer || id:ieu-a-1120	M01299.metabolites.txt	35	0.127649	0.300047	0.670523	0.988294	0.115095	0.441721	0.794432	-0.484185	1.21497	0.692817	28.1907	33	0.705488	28.4608	34	0.735659	0.00590724	0.0113671	0.606758
47	Jm3nCp	ieu-a-1120	Ovarian cancer || id:ieu-a-1120	M01605.metabolites.txt	10	0.0468289	0.110719	0.672331	0.988294	0.0962137	0.148604	0.517341	0.149627	0.233148	0.538975	4.89067	8	0.769195	5.14168	9	0.821787	-0.00615103	0.0122773	0.629857
177	WePy30	ieu-a-1120	Ovarian cancer || id:ieu-a-1120	M32198.metabolites.txt	22	-0.0896807	0.213813	0.674898	0.988294	-0.0707788	0.315839	0.822681	-0.0948068	0.540643	0.862561	20.0131	20	0.45711	20.0132	21	0.520424	9.91e-05	0.00960002	0.991865
44	4gnJqy	ieu-a-1120	Ovarian cancer || id:ieu-a-1120	M01573.metabolites.txt	11	-0.0479166	0.114764	0.676297	0.988294	-0.17754	0.160802	0.269554	0.369241	0.324545	0.284619	6.94829	9	0.642503	8.83656	10	0.547682	-0.024685	0.0179639	0.202646
305	hYpN2y	ieu-a-1120	Ovarian cancer || id:ieu-a-1120	M33587.metabolites.txt	12	-0.106666	0.256425	0.67743	0.988294	-0.188721	0.279817	0.500028	-0.00898365	0.777563	0.991009	17.0419	10	0.073441	17.0725	11	0.10575	-0.00250329	0.018699	0.896159
328	mumWEk	ieu-a-1120	Ovarian cancer || id:ieu-a-1120	M33883.metabolites.txt	12	0.0312175	0.075853	0.680667	0.988294	-0.0335399	0.0993496	0.735669	0.158293	0.265693	0.564567	5.39321	10	0.863413	5.64226	11	0.896137	-0.00853	0.0170926	0.628541
145	bvi1pr	ieu-a-1120	Ovarian cancer || id:ieu-a-1120	M22177.metabolites.txt	60	-0.079594	0.195267	0.683556	0.988294	-0.266244	0.318745	0.403556	-0.0852375	0.413617	0.837451	71.9195	58	0.103432	71.9198	59	0.120485	7.14e-05	0.0046049	0.987674
379	TntWhz	ieu-a-1120	Ovarian cancer || id:ieu-a-1120	M34404.xenobiotics.txt	10	0.0293003	0.0721489	0.684662	0.988294	0.0791107	0.0883354	0.370482	0.080763	0.283144	0.782708	12.2664	8	0.139708	12.321	9	0.195811	-0.00461353	0.0244429	0.854991
55	KNyhOX	ieu-a-1120	Ovarian cancer || id:ieu-a-1120	M01769.metabolites.txt	35	0.123365	0.306745	0.687555	0.988294	0.469139	0.379426	0.216294	1.73272	0.651641	0.0119957	44.2077	33	0.0919914	54.2463	34	0.0151486	-0.018085	0.00660655	0.00989779
218	A4XtQm	ieu-a-1120	Ovarian cancer || id:ieu-a-1120	M32698.metabolites.txt	17	0.113112	0.283398	0.689799	0.988294	0.0637865	0.400224	0.873372	0.0454069	0.858429	0.958513	16.1788	15	0.370272	16.1863	16	0.440033	0.00111031	0.0132343	0.934248
271	oBSQVZ	ieu-a-1120	Ovarian cancer || id:ieu-a-1120	M33197.metabolites.txt	10	-0.0252113	0.063658	0.692073	0.988294	-0.0378685	0.0821398	0.64478	-0.0904927	0.110707	0.437359	7.40738	8	0.493383	7.92687	9	0.541533	0.00791713	0.0109845	0.491583
277	Tr4Bj7	ieu-a-1120	Ovarian cancer || id:ieu-a-1120	M33250.metabolites.txt	15	0.0461789	0.117037	0.693164	0.988294	0.0265664	0.128898	0.83671	-0.0608726	0.21355	0.780096	24.0346	13	0.0308134	24.7124	14	0.0375147	0.00765779	0.0126468	0.555264
260	FSu98i	ieu-a-1120	Ovarian cancer || id:ieu-a-1120	M33144.metabolites.txt	10	0.0487392	0.123541	0.693199	0.988294	0.0362359	0.140091	0.795898	0.134133	0.485184	0.789204	13.4488	8	0.097312	13.505	9	0.141056	-0.00476453	0.026069	0.859528
196	cmIOjJ	ieu-a-1120	Ovarian cancer || id:ieu-a-1120	M32497.metabolites.txt	32	-0.0414926	0.106699	0.697367	0.988294	-0.170778	0.153616	0.266258	-0.259322	0.145451	0.0847285	30.2292	30	0.453959	34.6219	31	0.299027	0.00890478	0.00426493	0.0453974
287	SrZFXA	ieu-a-1120	Ovarian cancer || id:ieu-a-1120	M33408.metabolites.txt	14	-0.0426919	0.111272	0.701222	0.988294	-0.00740559	0.130515	0.954751	0.117845	0.222551	0.606104	19.4991	12	0.0771751	20.6354	13	0.0804606	-0.0101519	0.01214	0.419361
112	7Ejg6R	ieu-a-1120	Ovarian cancer || id:ieu-a-1120	M18467.metabolites.txt	12	-0.0988736	0.25884	0.702471	0.988294	0.0719089	0.287647	0.802595	1.0986	0.425065	0.0272037	11.6661	10	0.308022	23.3008	11	0.0160256	-0.0411652	0.0130352	0.0101933
251	nQA80b	ieu-a-1120	Ovarian cancer || id:ieu-a-1120	M32980.metabolites.txt	14	-0.0737116	0.194012	0.703995	0.988294	0.00816042	0.273886	0.976231	0.534704	0.517205	0.3216	10.4604	12	0.575635	12.0708	13	0.521844	-0.0162865	0.0128339	0.228497
483	qLjEjv	ieu-a-1120	Ovarian cancer || id:ieu-a-1120	M37203.metabolites.txt	20	-0.0717168	0.189901	0.705688	0.988294	0.0347326	0.217101	0.872894	-0.145692	0.834324	0.863325	30.3159	18	0.0344859	30.3299	19	0.0477468	0.00173713	0.0190492	0.928347
13	Ms9cX7	ieu-a-1120	Ovarian cancer || id:ieu-a-1120	M00577.metabolites.txt	3	-0.162796	0.43902	0.710774	0.988294	-0.447106	0.571736	0.434206	0.869621	1.59721	0.682594	0.621729	1	0.430406	1.07369	2	0.58459	-0.0255784	0.0380472	0.623198
160	TGDd1g	ieu-a-1120	Ovarian cancer || id:ieu-a-1120	M27672.metabolites.txt	5	-0.0881574	0.239264	0.712536	0.988294	-0.140166	0.302118	0.642688	-1.28285	1.3406	0.4092	2.52816	3	0.470223	3.34847	4	0.50129	0.0364706	0.0402676	0.431857
345	VfHDdu	ieu-a-1120	Ovarian cancer || id:ieu-a-1120	M33971.metabolites.txt	6	0.172906	0.470354	0.713165	0.988294	0.0602059	0.485346	0.901278	0.139213	3.03752	0.965642	9.75633	4	0.0447385	9.75664	5	0.0824318	0.000645212	0.0572892	0.991553
348	WB6lq2	ieu-a-1120	Ovarian cancer || id:ieu-a-1120	M34035.metabolites.txt	5	-0.182735	0.498039	0.713687	0.988294	-0.316132	0.422411	0.45422	-0.284951	1.23672	0.832592	11.7463	3	0.0083046	11.7804	4	0.0190609	0.00304619	0.0326419	0.931531
401	4e4ftc	ieu-a-1120	Ovarian cancer || id:ieu-a-1120	M34761.metabolites.txt	18	-0.0870164	0.238953	0.71574	0.988294	0.315717	0.26094	0.22631	-0.388144	0.805995	0.636631	36.9297	16	0.00214534	37.2848	17	0.00307853	0.00827502	0.0210996	0.700094
254	xjthq9	ieu-a-1120	Ovarian cancer || id:ieu-a-1120	M33084.metabolites.txt	10	0.0873103	0.241776	0.718009	0.988294	0.120506	0.139677	0.388277	0.258525	0.511935	0.627176	37.7955	8	8.21e-06	38.4967	9	1.42e-05	-0.00891051	0.0231291	0.710092
318	ovB9vI	ieu-a-1120	Ovarian cancer || id:ieu-a-1120	M33751.metabolites.txt	28	-0.00654142	0.0182786	0.720439	0.988294	-0.0172659	0.026054	0.507526	0.000643977	0.0240876	0.978875	25.3812	26	0.49749	25.591	27	0.54138	-0.00257884	0.00563037	0.65074
347	m88zvL	ieu-a-1120	Ovarian cancer || id:ieu-a-1120	M33973.metabolites.txt	18	-0.0267616	0.0751927	0.72191	0.988294	-0.0469001	0.110304	0.6707	-0.186993	0.135075	0.185253	13.5923	16	0.629061	15.6313	17	0.550108	0.0103413	0.00724209	0.172537
303	vrUru0	ieu-a-1120	Ovarian cancer || id:ieu-a-1120	M33515.metabolites.txt	43	0.0838252	0.235631	0.72203	0.988294	0.0244067	0.33008	0.941057	-0.743291	1.08187	0.495924	36.6033	41	0.666285	37.2169	42	0.680673	0.00797616	0.0101824	0.437935
398	ez0Kcf	ieu-a-1120	Ovarian cancer || id:ieu-a-1120	M34539.metabolites.txt	20	0.0759522	0.214422	0.723176	0.988294	-0.0549715	0.207905	0.791466	-0.444092	0.562711	0.440268	40.7273	18	0.00165986	42.9881	19	0.00130115	0.0164821	0.0164888	0.330756
73	bokzzr	ieu-a-1120	Ovarian cancer || id:ieu-a-1120	M12626.metabolites.txt	9	-0.158666	0.450683	0.724796	0.988294	0.139988	0.563463	0.803793	-0.895692	3.26045	0.791467	9.06142	7	0.248277	9.12903	8	0.331529	0.00987524	0.04321	0.825759
147	lqNkSn	ieu-a-1120	Ovarian cancer || id:ieu-a-1120	M22481.metabolites.txt	36	-0.0550988	0.157041	0.725696	0.988294	-0.00275135	0.23445	0.990637	-0.0697341	0.247602	0.779928	32.0293	34	0.564508	32.0352	35	0.612	0.00032904	0.00430382	0.939507
430	xo3Ere	ieu-a-1120	Ovarian cancer || id:ieu-a-1120	M35451.metabolites.txt	17	-0.00833226	0.023763	0.725859	0.988294	-0.0223149	0.0264315	0.398526	-0.013714	0.0350933	0.701448	20.0504	15	0.170008	20.1118	16	0.21523	0.00186	0.00868202	0.833248
467	rAr7KY	ieu-a-1120	Ovarian cancer || id:ieu-a-1120	M36589.metabolites.txt	19	0.0338222	0.0964597	0.725862	0.988294	0.0138146	0.0996666	0.88976	0.0452258	0.166697	0.789423	38.9066	17	0.00184156	38.9231	18	0.00291814	-0.000840653	0.00987395	0.933146
231	9OLu2R	ieu-a-1120	Ovarian cancer || id:ieu-a-1120	M32762.metabolites.txt	14	0.0312505	0.08937	0.726583	0.988294	0.102671	0.124433	0.409308	0.17208	0.333987	0.615751	13.5102	12	0.333073	13.7269	13	0.393354	-0.0076408	0.0174153	0.668644
182	aVAYc0	ieu-a-1120	Ovarian cancer || id:ieu-a-1120	M32339.metabolites.txt	40	-0.0977198	0.279481	0.726604	0.988294	-0.228116	0.375815	0.543858	-0.347137	1.0338	0.738879	51.1777	38	0.0749319	51.2624	39	0.0903381	0.00246191	0.00981481	0.803292
198	gUXvFz	ieu-a-1120	Ovarian cancer || id:ieu-a-1120	M32518.metabolites.txt	39	0.0947705	0.27877	0.733887	0.988294	0.172318	0.399447	0.666185	1.31398	0.997957	0.196047	37.1908	37	0.460287	38.8159	38	0.432758	-0.0123949	0.00974828	0.211487
456	53yB4A	ieu-a-1120	Ovarian cancer || id:ieu-a-1120	M36134.metabolites.txt	14	-0.0553684	0.164436	0.73633	0.988294	0.178358	0.136881	0.192568	0.418608	0.273531	0.151847	30.9042	12	0.00203735	41.7884	13	7.09e-05	-0.0296172	0.0144067	0.0622317
244	miej4x	ieu-a-1120	Ovarian cancer || id:ieu-a-1120	M32854.metabolites.txt	6	0.0651968	0.195062	0.738202	0.988294	0.0548494	0.229668	0.811245	-0.378985	0.957225	0.712374	5.94253	4	0.203481	6.27895	5	0.280014	0.017072	0.0358756	0.658994
464	bcce1S	ieu-a-1120	Ovarian cancer || id:ieu-a-1120	M36553.metabolites.txt	16	0.0871702	0.262071	0.739421	0.988294	0.549283	0.28854	0.0569541	0.918146	0.412027	0.0427613	23.1498	14	0.0578751	32.8356	15	0.00494586	-0.0227246	0.00938942	0.0296944
241	6fK4Oi	ieu-a-1120	Ovarian cancer || id:ieu-a-1120	M32838.metabolites.txt	13	0.0677948	0.204144	0.739819	0.988294	-0.064855	0.235557	0.783066	-0.402902	0.504012	0.440985	15.6887	11	0.153088	17.1757	12	0.143107	0.013551	0.0132712	0.329147
275	cMvMxu	ieu-a-1120	Ovarian cancer || id:ieu-a-1120	M33228.metabolites.txt	27	-0.0490325	0.148075	0.740543	0.988294	-0.0491127	0.215672	0.819865	-0.274982	0.286295	0.34601	18.3536	25	0.827017	19.2039	26	0.827705	0.00546108	0.00592221	0.365272
397	QCy0ou	ieu-a-1120	Ovarian cancer || id:ieu-a-1120	M34535.metabolites.txt	8	-0.00897094	0.0276254	0.745382	0.988294	-0.0202622	0.0301714	0.501859	-0.0460932	0.0353355	0.239882	4.06813	6	0.667457	6.90696	7	0.438632	0.0125938	0.00747458	0.142992
237	s5VOND	ieu-a-1120	Ovarian cancer || id:ieu-a-1120	M32802.metabolites.txt	8	-0.0501566	0.155303	0.746726	0.988294	0.0300694	0.197521	0.879003	0.328354	0.423997	0.468088	1.27882	6	0.972813	2.19926	7	0.947993	-0.0157892	0.0164575	0.374408
60	mk9WYk	ieu-a-1120	Ovarian cancer || id:ieu-a-1120	M02730.metabolites.txt	22	-0.0929433	0.290207	0.748767	0.988294	-0.0902108	0.391511	0.817768	0.706169	0.79338	0.384007	22.0548	20	0.337542	23.3448	21	0.325874	-0.0117639	0.0108768	0.29232
243	GF0ukq	ieu-a-1120	Ovarian cancer || id:ieu-a-1120	M32847.metabolites.txt	24	0.0359834	0.114689	0.753713	0.988294	0.00130802	0.156806	0.993344	0.132732	0.269166	0.626811	30.323	22	0.110823	30.5424	23	0.134456	-0.00371819	0.00931892	0.693745
37	LLKptQ	ieu-a-1120	Ovarian cancer || id:ieu-a-1120	M01494.metabolites.txt	24	-0.0817584	0.261152	0.754229	0.988294	-0.0785177	0.344768	0.819848	-0.106108	0.421517	0.803587	17.0767	22	0.759113	17.0821	23	0.805201	0.000440991	0.00599227	0.941999
302	BKqpVH	ieu-a-1120	Ovarian cancer || id:ieu-a-1120	M33510.metabolites.txt	23	-0.0529653	0.169854	0.755171	0.988294	0.0234329	0.248967	0.925014	-0.318089	0.311859	0.319347	19.9894	21	0.521931	21.017	22	0.519688	0.00629212	0.00620718	0.322271
203	fGXidX	ieu-a-1120	Ovarian cancer || id:ieu-a-1120	M32564.metabolites.txt	20	-0.025368	0.0814134	0.755349	0.988294	-0.0147817	0.117981	0.900294	0.0145158	0.225282	0.949335	20.9815	18	0.280346	21.0239	19	0.335482	-0.00224648	0.011784	0.850943
376	Jk0QOv	ieu-a-1120	Ovarian cancer || id:ieu-a-1120	M34390.xenobiotics.txt	10	-0.0403404	0.130472	0.757178	0.988294	-0.0947881	0.175773	0.589704	0.52722	0.44995	0.275017	3.15834	8	0.924031	4.8955	9	0.843321	-0.0215856	0.0163773	0.223986
427	ClxL0w	ieu-a-1120	Ovarian cancer || id:ieu-a-1120	M35431.metabolites.txt	25	0.0749435	0.246098	0.760726	0.988294	-0.232851	0.347492	0.502801	1.67076	0.773001	0.0413164	20.1929	23	0.630247	24.916	24	0.410339	-0.0252831	0.0116338	0.0403098
53	vMzUmd	ieu-a-1120	Ovarian cancer || id:ieu-a-1120	M01670.metabolites.txt	14	-0.111761	0.367891	0.761288	0.988294	0.0499788	0.478283	0.916775	-0.808538	1.14588	0.493903	14.8877	12	0.247638	15.4019	13	0.282939	0.0110145	0.0171082	0.53181
132	zCGPAU	ieu-a-1120	Ovarian cancer || id:ieu-a-1120	M21047.metabolites.txt	15	-0.121588	0.406491	0.764851	0.988294	-0.0422931	0.499176	0.932479	1.69109	1.29852	0.215409	15.9556	13	0.251538	18.5856	14	0.181397	-0.0255345	0.0174435	0.166996
309	hJHWDz	ieu-a-1120	Ovarian cancer || id:ieu-a-1120	M33633.metabolites.txt	11	0.0362048	0.123052	0.768588	0.988294	0.0642251	0.156337	0.681211	0.0464784	0.225371	0.8412	12.1662	9	0.204098	12.1704	10	0.273811	-0.000582679	0.0104538	0.956768
473	lXAphx	ieu-a-1120	Ovarian cancer || id:ieu-a-1120	M36802.metabolites.txt	9	0.0991449	0.34289	0.772471	0.988294	0.0703315	0.423544	0.868114	0.260544	1.06356	0.813504	10.3456	7	0.169822	10.3842	8	0.239091	-0.00331587	0.0205168	0.876173
454	IrIHIh	ieu-a-1120	Ovarian cancer || id:ieu-a-1120	M36115.metabolites.txt	14	-0.044575	0.154381	0.772785	0.988294	0.0142486	0.104195	0.891229	0.0165114	0.281527	0.954197	53.9661	12	2.77e-07	54.2792	13	5.4e-07	-0.00451028	0.0170918	0.796345
407	ln18qY	ieu-a-1120	Ovarian cancer || id:ieu-a-1120	M35137.metabolites.txt	61	0.0519842	0.180907	0.773842	0.988294	0.33703	0.278719	0.226582	0.4707	0.342236	0.174218	68.72	59	0.181274	71.1233	60	0.154172	-0.00568127	0.00395507	0.156156
294	CDYfJL	ieu-a-1120	Ovarian cancer || id:ieu-a-1120	M33443.metabolites.txt	9	-0.0830934	0.294262	0.777653	0.988294	-0.0268138	0.37426	0.942885	0.0404663	0.948152	0.967149	4.6451	7	0.703182	4.66389	8	0.792821	-0.00295619	0.0215646	0.894823
373	FwH1ks	ieu-a-1120	Ovarian cancer || id:ieu-a-1120	M34384.metabolites.txt	5	-0.0272806	0.097141	0.778837	0.988294	0.0352526	0.12609	0.779798	0.372738	0.34018	0.353289	2.13554	3	0.544757	3.64105	4	0.456758	-0.0332967	0.0271368	0.307335
446	knQDfr	ieu-a-1120	Ovarian cancer || id:ieu-a-1120	M35977.metabolites.txt	8	0.0707209	0.252016	0.779001	0.988294	0.392033	0.341925	0.251568	-0.47791	0.567351	0.431879	3.89921	6	0.690314	5.06417	7	0.652133	0.0152534	0.0141322	0.321906
391	Ndb9Eh	ieu-a-1120	Ovarian cancer || id:ieu-a-1120	M34513.metabolites.txt	12	0.0337231	0.122416	0.782948	0.988294	-0.00178659	0.149196	0.990446	-0.15601	0.275345	0.58348	14.0161	10	0.172258	14.8534	11	0.189306	0.00983215	0.012721	0.457456
159	TPSmU2	ieu-a-1120	Ovarian cancer || id:ieu-a-1120	M27531.metabolites.txt	17	0.0192236	0.070677	0.785628	0.988294	0.0428367	0.0982589	0.662867	0.0898476	0.116366	0.452042	14.6536	15	0.476642	15.2373	16	0.507333	-0.00552421	0.00723093	0.456735
313	W3nG1i	ieu-a-1120	Ovarian cancer || id:ieu-a-1120	M33653.metabolites.txt	13	0.0381664	0.141747	0.787731	0.988294	0.124908	0.189332	0.509425	-0.0808176	0.345655	0.819427	12.4746	11	0.329049	12.6386	12	0.395843	0.00424234	0.0111527	0.710902
290	MyuJ0A	ieu-a-1120	Ovarian cancer || id:ieu-a-1120	M33422.metabolites.txt	35	-0.0834593	0.310466	0.788069	0.988294	-0.0609623	0.473797	0.897621	-0.366584	0.667999	0.586851	46.1209	33	0.0642745	46.4432	34	0.0756329	0.0034005	0.00708119	0.634242
171	SIFxTF	ieu-a-1120	Ovarian cancer || id:ieu-a-1120	M31536.xenobiotics.txt	21	-0.0107333	0.040186	0.789399	0.988294	-0.011011	0.0590852	0.852163	-0.060585	0.0717255	0.408801	17.7704	19	0.537822	18.4745	20	0.556184	0.00699791	0.00833975	0.411845
96	b2NGXS	ieu-a-1120	Ovarian cancer || id:ieu-a-1120	M16821.metabolites.txt	23	-0.0597098	0.2251	0.79081	0.988294	-0.237358	0.289242	0.411862	-0.0737431	0.623298	0.906946	29.4286	21	0.104085	29.4295	22	0.133003	0.000265603	0.0109614	0.980897
474	kCAtlg	ieu-a-1120	Ovarian cancer || id:ieu-a-1120	M36808.metabolites.txt	33	0.0788159	0.300159	0.792874	0.988294	0.195282	0.456229	0.668626	0.019459	0.833728	0.981529	33.3492	31	0.353681	33.3555	32	0.401191	0.00064894	0.00848347	0.939517
386	vVuT2d	ieu-a-1120	Ovarian cancer || id:ieu-a-1120	M34453.metabolites.txt	3	0.342403	1.32148	0.795555	0.988294	0.255626	1.30802	0.845056	-1.15447	1.82639	0.641141	1.44922	1	0.228653	3.26698	2	0.195247	0.0294809	0.0263233	0.464016
84	wRpEbX	ieu-a-1120	Ovarian cancer || id:ieu-a-1120	M15650.metabolites.txt	8	-0.210572	0.830153	0.799763	0.988294	0.214048	1.068	0.841153	1.73389	3.63757	0.650466	3.81137	6	0.702186	4.11281	7	0.766696	-0.0130352	0.0237418	0.602795
75	RTnblZ	ieu-a-1120	Ovarian cancer || id:ieu-a-1120	M12774.metabolites.txt	36	-0.064431	0.25546	0.800875	0.988294	-0.272062	0.329919	0.40958	-0.409842	0.652471	0.53411	46.4361	34	0.0757321	46.8898	35	0.0863122	0.00443773	0.00769991	0.568184
32	7XqLK9	ieu-a-1120	Ovarian cancer || id:ieu-a-1120	M01359.metabolites.txt	19	-0.0821768	0.32777	0.802035	0.988294	-0.686942	0.435057	0.114343	0.144313	1.79255	0.936774	22.2814	17	0.174138	22.3031	18	0.218807	-0.00304219	0.0236478	0.899147
143	HvEeBp	ieu-a-1120	Ovarian cancer || id:ieu-a-1120	M22138.metabolites.txt	8	-0.0613906	0.25776	0.811749	0.988294	-0.322924	0.30529	0.290164	-1.00827	0.615757	0.15265	5.78779	6	0.447377	8.54861	7	0.286707	0.0265508	0.0159793	0.147662
326	0pdlJr	ieu-a-1120	Ovarian cancer || id:ieu-a-1120	M33871.metabolites.txt	12	0.0412505	0.173217	0.81177	0.988294	-0.0659485	0.236183	0.780071	-0.0105357	0.278501	0.970568	7.82882	10	0.645553	7.88521	11	0.723548	0.00194494	0.00819044	0.817091
207	A7kDEs	ieu-a-1120	Ovarian cancer || id:ieu-a-1120	M32593.metabolites.txt	13	-0.0382428	0.16079	0.812003	0.988294	0.123782	0.229441	0.589548	-0.100448	0.352738	0.781113	11.5149	11	0.40119	11.5565	12	0.481924	0.0021325	0.0106968	0.845619
369	pCBxvU	ieu-a-1120	Ovarian cancer || id:ieu-a-1120	M34344.metabolites.txt	12	-0.0137234	0.0577298	0.812099	0.988294	0.0336839	0.0813138	0.678695	-0.0473892	0.09749	0.637377	8.6161	10	0.568883	8.79974	11	0.640371	0.00426659	0.00995613	0.677343
169	DtIuWz	ieu-a-1120	Ovarian cancer || id:ieu-a-1120	M31522.metabolites.txt	4	-0.0352055	0.148975	0.813186	0.988294	0.0411406	0.192143	0.830458	0.0697125	0.463026	0.894137	2.21018	2	0.33118	2.27425	3	0.517471	-0.00645688	0.0268163	0.832156
26	Znjkl6	ieu-a-1120	Ovarian cancer || id:ieu-a-1120	M01301.metabolites.txt	24	0.0989975	0.421313	0.814229	0.988294	-0.086373	0.576023	0.880806	-0.333863	2.40982	0.891072	26.1394	22	0.245743	26.179	23	0.292487	0.00402911	0.0220701	0.856815
86	lWk5PL	ieu-a-1120	Ovarian cancer || id:ieu-a-1120	M15677.metabolites.txt	9	-0.0248395	0.105886	0.814529	0.988294	-0.100447	0.143211	0.483059	-0.125402	0.289322	0.677744	5.53898	7	0.594487	5.67847	8	0.683197	0.00572029	0.0153158	0.719838
276	QlNY8G	ieu-a-1120	Ovarian cancer || id:ieu-a-1120	M33230.metabolites.txt	12	-0.0646749	0.275994	0.814725	0.988294	0.00288814	0.379743	0.993932	-0.204171	0.802538	0.804337	6.48267	10	0.773214	6.51694	11	0.836747	0.0025174	0.0135996	0.856844
346	qsgXM3	ieu-a-1120	Ovarian cancer || id:ieu-a-1120	M33972.metabolites.txt	6	-0.0979372	0.423449	0.817094	0.988294	0.144501	0.42693	0.735012	-0.638157	1.50966	0.694238	10.4052	4	0.0341277	10.7733	5	0.056065	0.0121893	0.0324054	0.725905
353	kgspqk	ieu-a-1120	Ovarian cancer || id:ieu-a-1120	M34112.metabolites.txt	16	-0.0269995	0.116846	0.817262	0.988294	-0.0706369	0.16336	0.66545	0.233921	0.256958	0.378047	8.20773	14	0.878225	9.50759	15	0.849519	-0.0103921	0.009115	0.273369
235	3Ui3ZH	ieu-a-1120	Ovarian cancer || id:ieu-a-1120	M32795.metabolites.txt	13	0.0283497	0.122934	0.817619	0.988294	-0.0783717	0.167094	0.639051	-0.136687	0.221231	0.549253	5.82899	11	0.884527	6.6341	12	0.880817	0.00765906	0.00853586	0.388786
187	mR1J2i	ieu-a-1120	Ovarian cancer || id:ieu-a-1120	M32393.metabolites.txt	14	0.0789412	0.344728	0.818873	0.988294	0.347965	0.473983	0.46287	0.528017	1.28702	0.688842	14.8099	12	0.251999	14.9726	13	0.309064	-0.00652406	0.0179644	0.722797
465	GRM8Ta	ieu-a-1120	Ovarian cancer || id:ieu-a-1120	M36559.metabolites.txt	18	-0.0224993	0.103406	0.827755	0.991534	0.0364109	0.123272	0.767712	-0.0533084	0.165247	0.751177	24.7041	16	0.0752151	24.7957	17	0.0993758	0.00210044	0.00862028	0.810589
267	coNT91	ieu-a-1120	Ovarian cancer || id:ieu-a-1120	M33190.metabolites.txt	20	0.0144094	0.066587	0.828677	0.991534	-0.0289149	0.0796684	0.716649	0.0238835	0.14905	0.874478	32.4345	18	0.0195202	32.4437	19	0.0278408	-0.000832451	0.0116359	0.943756
87	AFl3Nl	ieu-a-1120	Ovarian cancer || id:ieu-a-1120	M15749.metabolites.txt	17	-0.0275952	0.130813	0.832926	0.991534	-0.0827554	0.18779	0.659445	0.209411	0.237563	0.391956	15.9131	15	0.387848	17.4121	16	0.359425	-0.0100277	0.00843599	0.253044
4	rYy2Gm	ieu-a-1120	Ovarian cancer || id:ieu-a-1120	M00060.metabolites.txt	207	-0.0492569	0.235821	0.834547	0.991534	-0.144526	0.447386	0.746661	-0.323977	0.73701	0.660702	263.843	205	0.00347608	264.042	206	0.00390557	0.00135568	0.00344496	0.69434
317	QAHaQ5	ieu-a-1120	Ovarian cancer || id:ieu-a-1120	M33683.metabolites.txt	11	-0.0115026	0.0552036	0.834943	0.991534	-0.0354033	0.0725922	0.625762	0.047928	0.110535	0.674786	9.94546	9	0.354919	10.3804	10	0.407777	-0.00766259	0.0122139	0.546004
428	dsfXk8	ieu-a-1120	Ovarian cancer || id:ieu-a-1120	M35433.metabolites.txt	9	-0.0600549	0.288844	0.835296	0.991534	-0.140698	0.350169	0.687831	-0.0134705	0.679854	0.984745	11.3371	7	0.124578	11.3466	8	0.182821	-0.00131102	0.0170476	0.940852
176	dAymMR	ieu-a-1120	Ovarian cancer || id:ieu-a-1120	M32197.metabolites.txt	22	-0.0429906	0.208258	0.836455	0.991534	-0.237076	0.298972	0.427794	-0.784509	0.41432	0.0728526	10.5276	20	0.957566	14.8136	21	0.832188	0.0172563	0.00833533	0.0515884
420	5Trv64	ieu-a-1120	Ovarian cancer || id:ieu-a-1120	M35305.metabolites.txt	11	-0.0343765	0.169732	0.839499	0.991534	0.0471932	0.23213	0.838896	0.158627	0.342167	0.653945	7.3535	9	0.600367	7.7755	10	0.650755	-0.00612841	0.00943382	0.532164
22	lJJmxD	ieu-a-1120	Ovarian cancer || id:ieu-a-1120	M01123.metabolites.txt	11	-0.00868305	0.044804	0.846332	0.991534	-0.0135457	0.0546901	0.804381	-0.00794178	0.0667058	0.907845	10.3663	9	0.321656	10.3665	10	0.408945	-0.000143589	0.00912542	0.987789
165	X4OBtC	ieu-a-1120	Ovarian cancer || id:ieu-a-1120	M27728.xenobiotics.txt	31	0.0306542	0.158539	0.846682	0.991534	0.0329964	0.224822	0.883316	-0.121443	0.318581	0.705833	22.8124	29	0.785057	23.1154	30	0.810487	0.00313926	0.00570342	0.586249
191	suvzMk	ieu-a-1120	Ovarian cancer || id:ieu-a-1120	M32425.metabolites.txt	24	-0.023987	0.134043	0.857977	0.991534	-0.0633562	0.16453	0.700182	-0.395311	0.376261	0.304833	30.1498	22	0.114868	31.6775	23	0.107039	0.011873	0.0112456	0.30252
488	1a1XU3	ieu-a-1120	Ovarian cancer || id:ieu-a-1120	M38150.metabolites.txt	3	0.0946926	0.538839	0.860503	0.991534	-0.154198	0.700718	0.825826	5.9301	4.05309	0.381686	0.278529	1	0.597667	2.38261	2	0.303825	-0.105752	0.0729049	0.384247
371	j5qk2Z	ieu-a-1120	Ovarian cancer || id:ieu-a-1120	M34359.metabolites.txt	40	0.0399219	0.227439	0.860665	0.991534	0.29553	0.357453	0.408369	0.276869	0.458601	0.549615	43.0183	38	0.265051	43.4213	39	0.288509	-0.00303705	0.00509028	0.554288
458	oMzmml	ieu-a-1120	Ovarian cancer || id:ieu-a-1120	M36300.metabolites.txt	9	0.0414869	0.236593	0.860804	0.991534	-0.00818285	0.307701	0.978784	0.421125	0.690109	0.56099	5.53326	7	0.595175	5.87619	8	0.661098	-0.00908579	0.0155153	0.576526
480	dZBfDH	ieu-a-1120	Ovarian cancer || id:ieu-a-1120	M37112.metabolites.txt	11	0.00895612	0.0516222	0.862264	0.991534	0.0159995	0.0650455	0.805703	-0.0200733	0.128215	0.879048	13.5048	9	0.141061	13.5985	10	0.192104	0.00368121	0.0147332	0.808306
408	33Hyac	ieu-a-1120	Ovarian cancer || id:ieu-a-1120	M35159.metabolites.txt	9	0.0248258	0.145156	0.864201	0.991534	0.065155	0.189214	0.730587	-1.41258	0.836704	0.135214	2.53122	7	0.924728	5.57411	8	0.694816	0.0497958	0.0285462	0.124609
323	TIEF9e	ieu-a-1120	Ovarian cancer || id:ieu-a-1120	M33833.metabolites.txt	8	0.034312	0.204259	0.866596	0.991534	-0.102147	0.258476	0.692702	0.217779	0.769799	0.786757	8.51856	6	0.202518	8.60634	7	0.282167	-0.00595685	0.0239564	0.811921
52	Ght62q	ieu-a-1120	Ovarian cancer || id:ieu-a-1120	M01649.metabolites.txt	6	-0.0922976	0.556272	0.868218	0.991534	-0.23336	0.661767	0.724365	-0.430375	0.777264	0.609273	4.50054	4	0.342484	5.00256	5	0.415567	0.00651475	0.00975296	0.540715
131	1Z06n0	ieu-a-1120	Ovarian cancer || id:ieu-a-1120	M21044.metabolites.txt	16	0.0354564	0.217114	0.870276	0.991534	-0.204134	0.299461	0.495447	-0.485864	0.494999	0.342983	15.4881	14	0.345621	16.999	15	0.318927	0.0117598	0.010063	0.262075
130	XeDimo	ieu-a-1120	Ovarian cancer || id:ieu-a-1120	M20699.xenobiotics.txt	28	-0.0298142	0.18472	0.871777	0.991534	0.0509893	0.219527	0.816329	0.218584	0.301656	0.475159	42.8482	26	0.0200367	44.6328	27	0.017771	-0.00735434	0.00706729	0.307634
338	juQVp4	ieu-a-1120	Ovarian cancer || id:ieu-a-1120	M33941.metabolites.txt	22	0.0240409	0.152758	0.874947	0.991534	0.294358	0.187177	0.115807	0.58152	0.27963	0.050638	24.3494	20	0.227464	30.7829	21	0.0773482	-0.0187302	0.00814792	0.03243
183	EnBKsh	ieu-a-1120	Ovarian cancer || id:ieu-a-1120	M32346.metabolites.txt	14	-0.0129867	0.0848335	0.878332	0.991534	0.020534	0.118412	0.862328	-0.165397	0.183357	0.384781	13.2793	12	0.349071	14.2546	13	0.356163	0.00928789	0.00989351	0.366353
459	NM1U8X	ieu-a-1120	Ovarian cancer || id:ieu-a-1120	M36376.metabolites.txt	5	0.0282913	0.185694	0.878907	0.991534	0.0776753	0.247271	0.753423	0.313532	1.30972	0.826227	3.22963	3	0.357557	3.28182	4	0.511817	-0.0101533	0.0461128	0.839861
367	aGoRr7	ieu-a-1120	Ovarian cancer || id:ieu-a-1120	M34338.metabolites.txt	43	0.00122269	0.00814749	0.88071	0.991534	0.00953003	0.0120244	0.428036	0.00550997	0.0132342	0.67933	43.1236	41	0.380572	43.3036	42	0.415498	-0.00307127	0.00742489	0.68129
436	bMrZPl	ieu-a-1120	Ovarian cancer || id:ieu-a-1120	M35626.metabolites.txt	6	0.0257196	0.174447	0.882789	0.991534	0.101156	0.198058	0.609535	0.313633	0.239259	0.2601	2.44839	4	0.6539	5.33453	5	0.376431	-0.0166143	0.00977967	0.164574
5	Lh37lc	ieu-a-1120	Ovarian cancer || id:ieu-a-1120	M00063.metabolites.txt	44	-0.0355745	0.245747	0.8849	0.991534	0.109108	0.345866	0.752411	-0.262873	0.575317	0.650084	41.1891	42	0.506431	41.38	43	0.541709	0.00262996	0.00601886	0.664384
127	3XLaDd	ieu-a-1120	Ovarian cancer || id:ieu-a-1120	M19934.metabolites.txt	38	0.0328297	0.22921	0.886109	0.991534	-0.109781	0.313366	0.726092	-0.143943	0.438553	0.744645	48.6414	36	0.0776818	48.9459	37	0.0904488	0.00266453	0.00561298	0.637863
161	mTtEgZ	ieu-a-1120	Ovarian cancer || id:ieu-a-1120	M27710.metabolites.txt	24	-0.0123472	0.08637	0.886324	0.991534	0.0167302	0.132416	0.899458	0.0965518	0.174014	0.584594	21.2442	22	0.505696	21.7638	23	0.534546	-0.0049473	0.00686297	0.478581
405	uPbUsk	ieu-a-1120	Ovarian cancer || id:ieu-a-1120	M35126.metabolites.txt	18	-0.0197629	0.138335	0.886398	0.991534	0.083199	0.173419	0.6314	-0.163779	0.279871	0.566578	23.4538	16	0.102132	23.974	17	0.120142	0.00570134	0.00956988	0.55967
30	PSa4DT	ieu-a-1120	Ovarian cancer || id:ieu-a-1120	M01356.metabolites.txt	15	0.0304126	0.214193	0.88709	0.991534	0.090457	0.283	0.749244	0.601219	0.381294	0.138859	11.7962	13	0.544424	14.9751	14	0.379859	-0.0154991	0.00869292	0.0979464
322	HEeAgO	ieu-a-1120	Ovarian cancer || id:ieu-a-1120	M33822.metabolites.txt	8	0.0376615	0.266659	0.887684	0.991534	-0.0754853	0.343161	0.825894	-0.337323	0.751538	0.6693	1.75275	6	0.940977	2.03756	7	0.957732	0.00929988	0.017426	0.612746
17	ILSC7g	ieu-a-1120	Ovarian cancer || id:ieu-a-1120	M01105.metabolites.txt	17	0.0503447	0.368617	0.891365	0.991534	0.587067	0.456258	0.198199	1.14477	1.32292	0.400481	23.4994	15	0.0740974	24.6634	16	0.0759829	-0.0161311	0.0187138	0.402264
125	6fiD5u	ieu-a-1120	Ovarian cancer || id:ieu-a-1120	M19414.metabolites.txt	14	0.0424404	0.32055	0.894669	0.991534	-0.382876	0.328558	0.243888	-0.785614	0.590009	0.207756	23.5726	12	0.0232396	28.8128	13	0.00695803	0.0198916	0.012179	0.128357
58	yTDSos	ieu-a-1120	Ovarian cancer || id:ieu-a-1120	M02137.metabolites.txt	33	-0.0112484	0.0850227	0.894748	0.991534	-0.0107981	0.1228	0.92993	-0.32815	0.191455	0.0965167	30.6954	31	0.481634	34.0583	32	0.368816	0.0130689	0.00712657	0.0762971
72	Sz2gIg	ieu-a-1120	Ovarian cancer || id:ieu-a-1120	M12593.metabolites.txt	25	-0.0472755	0.368348	0.897876	0.991534	0.125321	0.532847	0.814061	0.595345	0.955046	0.539176	16.2862	23	0.842744	16.8181	24	0.856315	-0.00688676	0.00944305	0.473184
445	ju0rxN	ieu-a-1120	Ovarian cancer || id:ieu-a-1120	M35854.metabolites.txt	13	-0.0229887	0.179232	0.897941	0.991534	-0.0270792	0.262212	0.917747	0.350849	0.423674	0.42521	6.61871	11	0.829067	7.567	12	0.817987	-0.0101095	0.0103815	0.351083
409	FL7TDo	ieu-a-1120	Ovarian cancer || id:ieu-a-1120	M35160.metabolites.txt	12	0.0348407	0.283885	0.902322	0.991534	-0.264257	0.298598	0.376161	-0.385414	0.838858	0.655736	17.2908	10	0.0681716	17.7854	11	0.0866966	0.00951469	0.017791	0.604472
297	guiqQD	ieu-a-1120	Ovarian cancer || id:ieu-a-1120	M33477.metabolites.txt	47	0.0278199	0.231748	0.904449	0.991534	-0.0286102	0.345946	0.934089	0.023145	0.939686	0.980459	31.7178	45	0.932619	31.7178	46	0.946016	4.68e-05	0.00911126	0.995927
82	HvFAgh	ieu-a-1120	Ovarian cancer || id:ieu-a-1120	M15506.metabolites.txt	24	-0.0543276	0.470495	0.908073	0.991534	-0.0393438	0.61239	0.948774	-1.61862	1.4433	0.27418	24.8421	22	0.304686	26.3239	23	0.285816	0.0143603	0.0125358	0.264294
358	JLbiPs	ieu-a-1120	Ovarian cancer || id:ieu-a-1120	M34245.metabolites.txt	19	-0.0188548	0.166713	0.909954	0.991534	0.0611629	0.215372	0.77642	-0.0867119	0.43146	0.843104	26.9317	17	0.0590766	26.9783	18	0.0794041	0.00196753	0.0114808	0.865951
29	nG51Cp	ieu-a-1120	Ovarian cancer || id:ieu-a-1120	M01336.metabolites.txt	30	0.0352329	0.316055	0.911238	0.991534	-0.375233	0.425843	0.378235	-0.0309488	0.865239	0.97172	36.7834	28	0.123715	36.7923	29	0.151612	0.000720123	0.00874013	0.934921
431	Opk5eK	ieu-a-1120	Ovarian cancer || id:ieu-a-1120	M35464.metabolites.txt	18	0.0325783	0.293087	0.911493	0.991534	0.266044	0.389748	0.494857	0.382033	0.849348	0.658892	19.1891	16	0.258979	19.4211	17	0.304902	-0.00507825	0.0115455	0.665931
273	roMJXH	ieu-a-1120	Ovarian cancer || id:ieu-a-1120	M33204.metabolites.txt	13	-0.0348629	0.329531	0.915745	0.991534	0.0616509	0.380967	0.871442	-1.65173	0.689603	0.0355334	15.5322	11	0.159405	24.734	12	0.0161349	0.0401526	0.0157289	0.0268612
236	SxLwji	ieu-a-1120	Ovarian cancer || id:ieu-a-1120	M32800.metabolites.txt	10	-0.00906865	0.0876385	0.917584	0.991534	0.0134313	0.0977173	0.890675	0.0768123	0.131861	0.57626	11.3249	8	0.183961	12.4227	9	0.190513	-0.00940057	0.0106748	0.404194
416	rZUlrj	ieu-a-1120	Ovarian cancer || id:ieu-a-1120	M35254.metabolites.txt	17	-0.0311976	0.304493	0.918393	0.991534	-0.0329092	0.378672	0.930746	0.0220439	1.02028	0.983047	21.3623	15	0.125649	21.3666	16	0.164847	-0.000826991	0.0150764	0.956979
174	XOQe6N	ieu-a-1120	Ovarian cancer || id:ieu-a-1120	M31591.metabolites.txt	28	-0.00591962	0.0602161	0.921689	0.991534	-0.0466311	0.0828788	0.573679	-0.181768	0.0959867	0.0694455	28.9836	26	0.311829	34.6669	27	0.147505	0.0138034	0.00611326	0.0325717
233	SFwjgq	ieu-a-1120	Ovarian cancer || id:ieu-a-1120	M32786.metabolites.txt	19	0.0092513	0.0981754	0.924925	0.991534	-0.0480486	0.132404	0.716684	0.0377694	0.341003	0.913104	12.7774	17	0.750953	12.7851	18	0.804181	-0.00115978	0.0132808	0.931432
365	vf1smd	ieu-a-1120	Ovarian cancer || id:ieu-a-1120	M34329.metabolites.txt	11	-0.00832437	0.0888003	0.925314	0.991534	-0.00969572	0.115719	0.933226	0.0348691	0.229681	0.882681	11.3126	9	0.254887	11.3659	10	0.329731	-0.00329414	0.0160033	0.841496
123	RyUU4t	ieu-a-1120	Ovarian cancer || id:ieu-a-1120	M19368.metabolites.txt	10	0.0296831	0.317842	0.925594	0.991534	0.163918	0.452767	0.717325	0.761021	0.751971	0.341148	6.51035	8	0.59026	7.66197	9	0.568537	-0.013482	0.0125632	0.31451
181	nDyQ14	ieu-a-1120	Ovarian cancer || id:ieu-a-1120	M32338.metabolites.txt	34	0.0128725	0.149777	0.93151	0.991534	0.0776525	0.167583	0.6431	0.282066	0.256239	0.279198	48.0745	32	0.0338607	50.5678	33	0.0258657	-0.00779688	0.00605233	0.206898
178	o0O4E6	ieu-a-1120	Ovarian cancer || id:ieu-a-1120	M32315.metabolites.txt	38	0.0186654	0.224393	0.933707	0.991534	0.285749	0.350177	0.414492	0.61771	0.668626	0.361716	35.7386	36	0.480923	36.6432	37	0.485623	-0.00727073	0.0076446	0.347899
189	mLI2yr	ieu-a-1120	Ovarian cancer || id:ieu-a-1120	M32412.metabolites.txt	28	0.0137034	0.168533	0.935195	0.991534	0.00892896	0.21605	0.967034	0.93893	0.456695	0.0499594	30.2627	26	0.256873	35.6908	27	0.122216	-0.0221343	0.0102496	0.0402129
217	LWqYjc	ieu-a-1120	Ovarian cancer || id:ieu-a-1120	M32691.metabolites.txt	18	-0.00756602	0.0968401	0.937725	0.991534	-0.116931	0.127106	0.3576	-0.275115	0.208795	0.206183	17.4004	16	0.360156	19.6395	17	0.293082	0.0150169	0.0104655	0.170577
27	QWQWPg	ieu-a-1120	Ovarian cancer || id:ieu-a-1120	M01302.metabolites.txt	21	-0.0440096	0.564224	0.937828	0.991534	-1.14735	0.729871	0.115954	-2.40403	1.8544	0.210366	22.9055	19	0.241529	25.0491	20	0.199558	0.0210699	0.015801	0.19815
463	QBmR2e	ieu-a-1120	Ovarian cancer || id:ieu-a-1120	M36552.metabolites.txt	18	0.0252506	0.326391	0.938335	0.991534	0.172472	0.430951	0.689	0.380542	0.736538	0.612458	17.3234	16	0.364977	17.6402	17	0.411871	-0.00462568	0.00855059	0.595975
140	0q25Tv	ieu-a-1120	Ovarian cancer || id:ieu-a-1120	M22032.metabolites.txt	12	-0.016236	0.218867	0.940865	0.991534	-0.27662	0.28818	0.337113	-0.717905	0.475905	0.162352	6.7366	10	0.750056	9.49351	11	0.576436	0.0172457	0.0103865	0.12782
238	PnnSri	ieu-a-1120	Ovarian cancer || id:ieu-a-1120	M32808.metabolites.txt	11	-0.0181247	0.252943	0.942876	0.991534	0.0759536	0.180096	0.673214	0.161053	0.605328	0.796189	39.9309	9	7.82e-06	40.4118	10	1.43e-05	-0.00752544	0.0228573	0.74951
432	IHX28L	ieu-a-1120	Ovarian cancer || id:ieu-a-1120	M35472.metabolites.txt	19	0.0100181	0.149065	0.946417	0.991534	-0.202684	0.17153	0.237355	0.0934518	0.308781	0.765831	26.8382	17	0.0604845	26.9909	18	0.0791666	-0.00331198	0.010648	0.759549
468	7otLIC	ieu-a-1120	Ovarian cancer || id:ieu-a-1120	M36673.metabolites.txt	12	-0.0150736	0.233439	0.948515	0.991534	0.127133	0.312981	0.684596	-1.03779	1.47919	0.498935	5.37167	10	0.865009	5.86192	11	0.882417	0.0213582	0.030504	0.499781
36	Pdjg5K	ieu-a-1120	Ovarian cancer || id:ieu-a-1120	M01493.metabolites.txt	9	-0.024697	0.398427	0.950574	0.991534	-0.169905	0.531408	0.749176	-0.277465	1.10839	0.80952	6.67903	7	0.463046	6.73876	8	0.565063	0.00409581	0.0167597	0.813942
325	qbWLJH	ieu-a-1120	Ovarian cancer || id:ieu-a-1120	M33864.metabolites.txt	10	0.00605486	0.102075	0.952699	0.991534	0.0751378	0.139994	0.591461	0.264878	0.236899	0.29597	6.70805	8	0.568434	8.17385	9	0.516726	-0.0150618	0.0124405	0.260561
116	LrXjfr	ieu-a-1120	Ovarian cancer || id:ieu-a-1120	M18494.metabolites.txt	12	0.005525	0.094513	0.953384	0.991534	-0.0298967	0.122554	0.807271	-0.0825627	0.158791	0.614415	8.47228	10	0.582807	8.94885	11	0.626613	0.00633614	0.00917827	0.505686
414	II7M5j	ieu-a-1120	Ovarian cancer || id:ieu-a-1120	M35240.metabolites.txt	10	-0.0196638	0.336683	0.953426	0.991534	0.0125509	0.433537	0.976904	1.0617	0.86657	0.255354	8.83813	8	0.356135	10.8351	9	0.287184	-0.0217821	0.0162014	0.215675
51	neyrCp	ieu-a-1120	Ovarian cancer || id:ieu-a-1120	M01645.metabolites.txt	41	-0.0128303	0.222121	0.953938	0.991534	-0.0805248	0.335067	0.810079	0.379673	0.511793	0.462624	40.382	39	0.409034	41.1336	40	0.420737	-0.00482346	0.00566165	0.399442
246	z1d5cr	ieu-a-1120	Ovarian cancer || id:ieu-a-1120	M32857.metabolites.txt	7	-0.00958728	0.170398	0.955132	0.991534	-0.158169	0.21526	0.462472	0.523636	1.41997	0.727403	5.67105	5	0.339554	5.83365	6	0.442081	-0.0177069	0.0467668	0.720513
400	1EJI9V	ieu-a-1120	Ovarian cancer || id:ieu-a-1120	M34732.metabolites.txt	4	-0.031758	0.602019	0.957929	0.991534	-0.0579523	0.566768	0.918558	-24.7231	21.2668	0.364985	3.37216	2	0.185245	5.6466	3	0.130129	0.414039	0.356486	0.365336
352	9rO4M8	ieu-a-1120	Ovarian cancer || id:ieu-a-1120	M34109.xenobiotics.txt	32	-0.000486274	0.00980561	0.960448	0.991534	-0.00621735	0.0142332	0.662243	0.000404903	0.0180855	0.982286	24.9196	30	0.728929	24.9231	31	0.771149	-0.000560993	0.00956618	0.953625
475	mHO18W	ieu-a-1120	Ovarian cancer || id:ieu-a-1120	M36850.metabolites.txt	9	-0.0093967	0.217464	0.965534	0.991534	0.0529446	0.140814	0.706924	0.099357	0.41216	0.816414	31.0296	7	6.14e-05	31.4793	8	0.000115413	-0.006639	0.0208454	0.759407
315	7gkF3m	ieu-a-1120	Ovarian cancer || id:ieu-a-1120	M33666.metabolites.txt	33	0.00806821	0.197861	0.967474	0.991534	-0.154533	0.289762	0.593819	-0.323677	0.536332	0.550566	29.4043	31	0.548184	29.8472	32	0.575915	0.00537002	0.00806932	0.510661
319	3VEREG	ieu-a-1120	Ovarian cancer || id:ieu-a-1120	M33782.metabolites.txt	11	-0.00266186	0.0726771	0.970783	0.991534	-0.0173241	0.0986418	0.860587	0.0347643	0.132314	0.798665	9.10607	9	0.427541	9.22259	10	0.511117	-0.00357659	0.0105392	0.742123
46	WO0JMg	ieu-a-1120	Ovarian cancer || id:ieu-a-1120	M01604.metabolites.txt	26	-0.0112371	0.310473	0.971128	0.991534	-0.115972	0.46888	0.804647	-1.36341	0.84483	0.119636	17.6548	24	0.819426	20.6165	25	0.713787	0.0167261	0.00971907	0.0981274
1	ZA8xCH	ieu-a-1120	Ovarian cancer || id:ieu-a-1120	M00053.metabolites.txt	7	0.0274249	0.768348	0.971527	0.991534	-0.76801	0.929867	0.408841	-1.09761	1.32968	0.446688	6.30818	5	0.277376	7.65645	6	0.264368	0.0119319	0.0115421	0.348632
92	r4L0Bi	ieu-a-1120	Ovarian cancer || id:ieu-a-1120	M15996.metabolites.txt	4	0.0121816	0.346872	0.971985	0.991534	-0.0485343	0.390677	0.901132	-0.895648	0.901855	0.425308	2.38894	2	0.302864	3.79576	3	0.284379	0.028383	0.0261533	0.391207
71	yz9frW	ieu-a-1120	Ovarian cancer || id:ieu-a-1120	M12261.metabolites.txt	11	-0.00353936	0.104335	0.972939	0.991534	-0.0238719	0.113054	0.832767	-0.306824	0.339615	0.389829	15.7185	9	0.0729983	17.2584	10	0.0688386	0.0220859	0.0235208	0.372249
330	LAemWh	ieu-a-1120	Ovarian cancer || id:ieu-a-1120	M33885.metabolites.txt	13	0.0023288	0.0755884	0.975422	0.991534	-0.0473511	0.1069	0.657803	-0.09231	0.1554	0.564517	11.9504	11	0.367385	12.4855	12	0.407517	0.00827281	0.0117874	0.497364
45	Q8SUyn	ieu-a-1120	Ovarian cancer || id:ieu-a-1120	M01585.metabolites.txt	20	0.0156335	0.611792	0.979613	0.991534	0.262377	0.714161	0.713327	-14.8761	12.8488	0.262086	26.9693	18	0.0795726	28.9864	19	0.0661986	0.119311	0.102828	0.261089
59	ZWL6GZ	ieu-a-1120	Ovarian cancer || id:ieu-a-1120	M02342.metabolites.txt	16	-0.00543868	0.230894	0.981208	0.991534	-0.0339563	0.282413	0.904296	0.575318	0.530453	0.296432	20.5204	14	0.11457	22.6727	15	0.0913395	-0.0138631	0.0114401	0.245646
224	cBZ3ns	ieu-a-1120	Ovarian cancer || id:ieu-a-1120	M32753.metabolites.txt	12	0.00407791	0.176713	0.981589	0.991534	0.110155	0.217888	0.613167	0.189054	0.602587	0.760168	18.0042	10	0.0548924	18.1914	11	0.0772443	-0.00674128	0.0209075	0.753764
108	ub7yXI	ieu-a-1120	Ovarian cancer || id:ieu-a-1120	M18357.metabolites.txt	8	0.00333171	0.145456	0.981726	0.991534	0.0667368	0.184149	0.717049	0.737927	0.681884	0.320732	7.06387	6	0.314981	8.49336	7	0.291104	-0.0314579	0.0285487	0.312731
310	MorzgF	ieu-a-1120	Ovarian cancer || id:ieu-a-1120	M33637.metabolites.txt	11	0.00192907	0.115913	0.986722	0.991534	-0.00815849	0.146914	0.955714	-0.167237	0.199468	0.423504	1.94547	9	0.992301	3.03145	10	0.980674	0.00892302	0.0085625	0.324546
93	w5RkYp	ieu-a-1120	Ovarian cancer || id:ieu-a-1120	M16634.metabolites.txt	10	-0.00285728	0.173072	0.986828	0.991534	-0.0010923	0.226639	0.996155	-0.0909414	0.347522	0.800175	8.34271	8	0.400729	8.43308	9	0.491159	0.00432596	0.0146953	0.775964
262	k9bnQ2	ieu-a-1120	Ovarian cancer || id:ieu-a-1120	M33163.metabolites.txt	18	-0.0037145	0.236843	0.987487	0.991534	0.441913	0.295225	0.134428	0.135239	0.554725	0.810489	22.2809	16	0.134351	22.3891	17	0.170213	-0.00275639	0.00988676	0.783972
57	mm1QmI	ieu-a-1120	Ovarian cancer || id:ieu-a-1120	M02132.metabolites.txt	46	-0.0023469	0.245399	0.992369	0.994399	-0.0640783	0.343085	0.85184	-0.502501	0.619921	0.421965	50.5229	44	0.23148	51.41	45	0.237128	0.00553738	0.00629974	0.384184
200	QrM8cd	ieu-a-1120	Ovarian cancer || id:ieu-a-1120	M32553.metabolites.txt	17	-0.000392328	0.134691	0.997676	0.997676	0.0122231	0.17017	0.942738	-0.332092	0.419968	0.44141	17.7384	15	0.276666	18.5625	16	0.291999	0.0135701	0.0162556	0.41693

## Sheet: MOC res
	id.exposure	id.outcome	outcome	exposure	nsnp	b_Inverse.variance.weighted	se_Inverse.variance.weighted	pval_Inverse.variance.weighted	FDR	b_Weighted.median	se_Weighted.median	pval_Weighted.median	b_MR.Egger	se_MR.Egger	pval_MR.Egger	Q_MR.Egger	Q_df_MR.Egger	Q_pval_MR.Egger	Q_Inverse.variance.weighted	Q_df_Inverse.variance.weighted	Q_pval_Inverse.variance.weighted	egger_intercept	se	pval
318	qap7xs	z6vopN	MOC	M33801.metal.pos.txt.gz	7	0.922866	0.326678	0.00472807	0.851595	1.24806	0.417117	0.00277065	1.36787	1.00582	0.231954	5.18813	5	0.393355	5.4162	6	0.491643	-0.021045	0.0448887	0.658924
413	qEbdmF	DNvZee	MOC	M35254.metal.pos.txt.gz	17	1.6821	0.596249	0.00478525	0.851595	1.56024	0.843725	0.0644242	1.84942	1.96676	0.361941	15.0959	15	0.444531	15.1039	16	0.517039	-0.00260064	0.029122	0.930024
10	F81HFD	8QXYoD	MOC	M00553.metal.pos.txt.gz	15	0.1955	0.0710635	0.00594017	0.851595	0.14777	0.100334	0.14081	0.0654983	0.122267	0.601212	14.12	13	0.365445	15.9322	14	0.31753	0.0307046	0.0237709	0.218958
42	9QOos1	n2xcpB	MOC	M01564.metal.pos.txt.gz	46	-1.29909	0.50473	0.0100582	0.851595	-1.04448	0.737269	0.156574	-1.47884	1.42781	0.305983	44.6696	44	0.443511	44.688	45	0.485073	0.00201505	0.0149564	0.893441
129	ENvrdv	eqE07r	MOC	M20675.metal.pos.txt.gz	31	0.846058	0.351809	0.0161779	0.851595	1.16702	0.51263	0.0228143	1.75302	0.864628	0.0518904	28.5018	29	0.49122	29.8205	30	0.474876	-0.0184543	0.0160707	0.26022
375	w7eB0Z	4zKBhU	MOC	M34400.metal.pos.txt.gz	12	-0.75651	0.315866	0.0166187	0.851595	-0.515838	0.437428	0.238297	-0.0388552	0.547359	0.944808	8.72483	10	0.558402	11.2715	11	0.420804	-0.0340582	0.0213419	0.141609
394	NG4Tnk	auW7nw	MOC	M34535.metal.pos.txt.gz	8	-0.146091	0.0633332	0.0210712	0.851595	-0.150855	0.0824716	0.0673729	-0.148297	0.0874933	0.141019	7.18814	6	0.303798	7.1901	7	0.409359	0.000749132	0.0185271	0.969059
57	2pC7D5	74aytR	MOC	M02132.metal.pos.txt.gz	45	-1.23526	0.540649	0.0223266	0.851595	-1.07517	0.752819	0.153235	-0.790282	1.39993	0.575335	48.2354	43	0.269475	48.369	44	0.300927	-0.00498061	0.0144278	0.731621
177	SVcZms	IoOWgP	MOC	M32315.metal.pos.txt.gz	34	1.21819	0.537346	0.0233869	0.851595	0.878848	0.750346	0.241495	-0.65431	1.46966	0.659164	35.2557	32	0.316786	37.3121	33	0.277392	0.0240353	0.0175929	0.181403
248	DnqXzs	T2Zjwq	MOC	M32869.metal.pos.txt.gz	17	-0.715439	0.31879	0.0248173	0.851595	-0.683242	0.435765	0.116901	-2.15158	1.23914	0.102989	13.3866	15	0.572465	14.825	16	0.53749	0.0453345	0.0377992	0.248995
350	pV3bSL	di3EbR	MOC	M34109.metal.pos.txt.gz	32	-0.0486884	0.0220292	0.0270927	0.851595	-0.056558	0.0326319	0.0830576	-0.0915158	0.0408592	0.0326675	23.7819	30	0.781802	25.3308	31	0.752729	0.0270473	0.0217327	0.222933
297	Y00k7w	QXzdZb	MOC	M33507.metal.pos.txt.gz	31	-0.255295	0.115621	0.0272417	0.851595	-0.322262	0.138253	0.0197553	-0.37445	0.151349	0.0194535	26.7304	29	0.586246	28.2189	30	0.558836	0.0108295	0.00887631	0.232277
376	wHLeUd	GN5aAp	MOC	M34404.metal.pos.txt.gz	10	0.275918	0.126053	0.0286036	0.851595	0.133115	0.171458	0.437529	-0.0455917	0.364159	0.903457	7.60099	8	0.473384	8.48658	9	0.485949	0.0328517	0.0349094	0.374219
213	6RpYmh	rIlYoN	MOC	M32654.metal.pos.txt.gz	27	-0.915436	0.44712	0.0406183	0.851595	-0.817694	0.635977	0.198537	-1.00891	1.2239	0.417544	17.8262	25	0.849681	17.8329	26	0.881768	0.00193047	0.0235307	0.935268
465	Vs0JCQ	bE9svh	MOC	M36738.metal.pos.txt.gz	9	0.54477	0.271444	0.044757	0.851595	0.441976	0.363502	0.224029	0.147836	0.740542	0.847443	2.73168	7	0.908666	3.06357	8	0.930305	0.0210919	0.0366114	0.582586
134	wQSiE9	KewzIF	MOC	M21127.metal.pos.txt.gz	12	1.16458	0.596568	0.0509227	0.851595	1.3909	0.778117	0.0738536	1.11503	1.84114	0.558263	2.4312	10	0.991841	2.43201	11	0.99631	0.000843951	0.0296666	0.977865
209	VhXnF9	VsGqMB	MOC	M32634.metal.pos.txt.gz	41	1.17332	0.609416	0.0541894	0.851595	1.99205	0.767609	0.00945532	4.01413	1.5393	0.0128493	47.436	39	0.166475	52.286	40	0.092305	-0.0319141	0.0159821	0.0528521
459	4A5lne	Hwvz0V	MOC	M36552.metal.pos.txt.gz	19	-1.4286	0.742287	0.0542802	0.851595	-2.62731	1.06143	0.0133139	-1.58276	1.7578	0.380474	19.4263	17	0.30462	19.4371	18	0.365384	0.00193776	0.019901	0.923572
158	d669hg	ntZ1sZ	MOC	M27513.metal.pos.txt.gz	21	-0.785045	0.409782	0.0553955	0.851595	-0.66075	0.602089	0.272454	-1.31505	0.748973	0.0952309	16.5303	19	0.621657	17.245	20	0.637014	0.0137608	0.0162773	0.40841
298	oufcEE	HsltZN	MOC	M33508.metal.pos.txt.gz	13	-0.375917	0.196399	0.0556137	0.851595	-0.501962	0.238649	0.0354355	-0.390215	0.385723	0.333443	16.3486	11	0.128676	16.3514	12	0.175666	0.0011398	0.0260403	0.965872
357	VtXGuN	AM6YGs	MOC	M34283.metal.pos.txt.gz	40	-0.848824	0.448194	0.0582413	0.851595	-0.962591	0.690382	0.163231	-0.924848	0.885568	0.30292	36.217	38	0.55209	36.2269	39	0.597053	0.00106714	0.0107211	0.921236
326	SiN16q	kWpixm	MOC	M33883.metal.pos.txt.gz	12	0.283821	0.150352	0.0590654	0.851595	-0.0180095	0.206054	0.930352	-0.184949	0.449639	0.689509	9.74418	10	0.463217	10.9679	11	0.445956	0.0366339	0.0331162	0.294532
205	tgFM8A	LyeA22	MOC	M32587.metal.pos.txt.gz	12	0.892473	0.475266	0.0604035	0.851595	0.725583	0.668474	0.277731	1.23278	1.56279	0.448507	10.5604	10	0.392779	10.6158	11	0.475984	-0.00816317	0.0356097	0.823303
195	Xihn3S	vjhwuV	MOC	M32497.metal.pos.txt.gz	28	-0.427007	0.228245	0.0613684	0.851595	-0.740674	0.367626	0.0439307	-0.87814	0.321713	0.011226	16.6504	26	0.919265	20.6097	27	0.804222	0.019489	0.00979447	0.0572273
103	Vka1yl	OJ9nIn	MOC	M18254.metal.pos.txt.gz	13	0.405584	0.217471	0.0621808	0.851595	0.197978	0.305597	0.517089	-0.339369	0.668502	0.621719	9.63069	11	0.563881	11.0195	12	0.527252	0.0431683	0.0366311	0.263477
384	w2r9SN	z5kCOo	MOC	M34456.metal.pos.txt.gz	25	0.949109	0.509785	0.0626338	0.851595	1.26637	0.678497	0.0619796	2.42212	1.6487	0.155351	29.7742	23	0.155994	30.9174	24	0.15618	-0.0236138	0.0251287	0.357129
12	HAieI7	LiIALD	MOC	M00575.metal.pos.txt.gz	4	0.477052	0.257605	0.0640445	0.851595	0.477016	0.353071	0.17668	0.43774	0.593129	0.537352	3.03215	2	0.219572	3.04142	3	0.385283	0.00390416	0.0499104	0.944772
404	3E19TR	GUqYT7	MOC	M35137.metal.pos.txt.gz	60	0.685793	0.374997	0.0674303	0.851595	0.712687	0.572492	0.213174	0.82178	0.713167	0.253927	58.883	58	0.442969	58.9343	59	0.477918	-0.00187986	0.00836138	0.822905
480	C5JEJF	pjRjqG	MOC	M37253.metal.pos.txt.gz	13	-0.865965	0.474251	0.067856	0.851595	-0.723332	0.6513	0.266742	-1.47266	1.06422	0.193857	12.1131	11	0.355199	12.5655	12	0.401397	0.0161481	0.0251951	0.534698
275	Mlqott	TOTnJf	MOC	M33250.metal.pos.txt.gz	14	0.430415	0.237244	0.0696425	0.851595	0.486665	0.275306	0.0771071	0.160557	0.419854	0.708843	17.4873	12	0.132168	18.3845	13	0.143458	0.0192203	0.024495	0.447865
77	JWePlH	kk7D1Q	MOC	M15140.metal.pos.txt.gz	36	1.0592	0.584273	0.0698533	0.851595	0.518438	0.803399	0.518729	-0.0195199	1.21993	0.987327	49.1621	34	0.0447304	50.6291	35	0.0424683	0.0145874	0.0144826	0.320937
444	hS9BWy	VXpJs6	MOC	M36009.metal.pos.txt.gz	14	0.555634	0.306548	0.0699013	0.851595	0.270242	0.394103	0.492893	1.47264	1.00112	0.167024	12.648	12	0.395133	13.6244	13	0.400814	-0.036186	0.0375965	0.354802
283	feRQeA	sQrNwt	MOC	M33390.metal.pos.txt.gz	14	-0.36801	0.204482	0.0719045	0.851595	-0.427162	0.273931	0.118907	-0.639952	0.395626	0.131723	7.83539	12	0.797858	8.48009	13	0.810979	0.0188922	0.023529	0.437627
61	EkM2fI	S02N1G	MOC	M02734.metal.pos.txt.gz	45	-0.877293	0.495007	0.0763472	0.851595	-0.588392	0.715963	0.41118	-3.20544	1.58122	0.0488698	34.7766	43	0.809863	37.18	44	0.756874	0.0251496	0.0162223	0.128398
131	xZE6Xt	Wcyz2D	MOC	M21044.metal.pos.txt.gz	16	0.82368	0.467417	0.0780364	0.851595	0.743067	0.687418	0.279718	-1.04417	1.04489	0.334601	9.78268	14	0.777893	13.7777	15	0.542452	0.0418265	0.0209263	0.0654369
107	8Ver4V	2wa2hE	MOC	M18349.metal.pos.txt.gz	19	0.862509	0.490009	0.0783753	0.851595	0.457275	0.699025	0.513008	-0.0361583	1.14899	0.975262	7.11825	17	0.981965	7.86598	18	0.980565	0.0178565	0.0206502	0.399235
368	0OQTDd	SaG9ev	MOC	M34350.metal.pos.txt.gz	13	0.256987	0.14665	0.0797088	0.851595	0.395758	0.195009	0.0424134	0.616606	0.278225	0.0486864	6.94618	11	0.803425	9.25959	12	0.680612	-0.0312737	0.0205614	0.156473
478	0gBc00	hpros7	MOC	M37202.metal.pos.txt.gz	19	-0.281253	0.160549	0.0798041	0.851595	-0.087099	0.209824	0.678065	-0.086634	0.282005	0.762417	18.6722	17	0.347671	19.4523	18	0.364485	-0.0135036	0.0160231	0.411065
196	voyDmU	627sXw	MOC	M32504.metal.pos.txt.gz	11	0.93633	0.537577	0.0815507	0.851595	1.33784	0.582811	0.0217049	2.94254	1.21231	0.038156	12.5046	9	0.186335	17.0363	10	0.0735652	-0.0699109	0.0387103	0.104394
33	Y1CrkP	zvSN7Q	MOC	M01361.metal.pos.txt.gz	20	-1.05237	0.604975	0.0819424	0.851595	-1.63976	0.815594	0.0443779	-0.0776606	1.67396	0.963508	21.7509	18	0.24323	22.2245	19	0.273224	-0.0164201	0.0262284	0.539146
485	hEbm5y	tBbDLc	MOC	M38768.metal.pos.txt.gz	12	-1.14098	0.658232	0.0830254	0.851595	-1.31367	0.905409	0.146803	-2.26812	1.38015	0.131332	8.72448	10	0.558436	9.58782	11	0.567799	0.0229031	0.0246492	0.37469
424	8A21Bb	AVjZKy	MOC	M35431.metal.pos.txt.gz	24	0.92923	0.536922	0.0835124	0.851595	0.85224	0.736462	0.247187	4.10681	1.77543	0.0304501	16.129	22	0.809433	19.6546	23	0.662645	-0.0523868	0.0278998	0.0737473
467	qMQE0e	V42vUG	MOC	M36756.metal.pos.txt.gz	11	0.667534	0.385813	0.0835941	0.851595	0.327656	0.518626	0.527533	2.08637	1.25862	0.131764	3.738	9	0.927795	5.14058	10	0.881592	-0.0408216	0.0344689	0.266625
187	1A5kIF	FCpN6q	MOC	M32405.metal.pos.txt.gz	17	-0.634465	0.369478	0.0859444	0.851595	-0.429257	0.498429	0.389117	-1.46077	0.809743	0.0913488	20.541	15	0.152148	22.333	16	0.132761	0.0254899	0.0222823	0.270571
70	svLPR8	5YRbRp	MOC	M12129.metal.pos.txt.gz	21	0.993013	0.580093	0.0869306	0.851595	0.70294	0.674149	0.297084	-0.24958	1.44651	0.864838	30.2625	19	0.048551	31.6647	20	0.0470043	0.0228714	0.0243759	0.359877
320	UqWNzh	qvURZH	MOC	M33822.metal.pos.txt.gz	8	-1.01543	0.593465	0.0870768	0.851595	-1.30517	0.806677	0.105671	-2.03474	1.76863	0.293732	3.46047	6	0.749222	3.83476	7	0.798601	0.0257996	0.0421704	0.563122
220	apeRSn	8IUIHd	MOC	M32735.metal.pos.txt.gz	17	0.414431	0.243003	0.0881087	0.851595	0.233781	0.3331	0.482782	-1.08079	0.694373	0.140434	14.1786	15	0.512032	19.3383	16	0.251513	0.0623291	0.0274396	0.0382721
199	JBBSlf	Nu15fu	MOC	M32553.metal.pos.txt.gz	17	-0.585127	0.343609	0.0885894	0.851595	-0.661394	0.429153	0.123277	1.29662	0.983227	0.207038	18.73	15	0.22623	23.8255	16	0.0933862	-0.0778448	0.0385356	0.0616075
280	r36uve	e0L0lP	MOC	M33380.metal.pos.txt.gz	38	-0.863004	0.515951	0.0943965	0.851595	-1.3458	0.775077	0.082503	-1.09476	0.889899	0.2266	45.4201	36	0.135021	45.5507	37	0.158041	0.00392799	0.0122117	0.749571
223	G6amYE	fE43Ho	MOC	M32753.metal.pos.txt.gz	10	-0.544061	0.32562	0.0947526	0.851595	-0.704579	0.416726	0.090885	-1.35349	1.13008	0.265315	3.68212	8	0.884605	4.24159	9	0.894804	0.0308614	0.0412595	0.475882
181	SVyL8V	Tu4nUd	MOC	M32339.metal.pos.txt.gz	37	0.931121	0.56283	0.0980551	0.851595	0.864007	0.796614	0.278099	0.0684513	2.00477	0.972956	24.0088	35	0.919478	24.2098	36	0.932925	0.00870636	0.0194191	0.656671
190	JWFSEv	6SC1KD	MOC	M32425.metal.pos.txt.gz	22	-0.423622	0.258573	0.101358	0.851595	-0.31244	0.360425	0.386016	-0.482934	0.681739	0.486881	14.7619	20	0.789866	14.7707	21	0.834278	0.00199397	0.0212065	0.926024
284	LkVnvU	SBVftu	MOC	M33391.metal.pos.txt.gz	14	0.111014	0.0682127	0.103639	0.851595	0.0844142	0.094302	0.370708	0.0621163	0.106182	0.569386	11.0672	12	0.523167	11.4283	13	0.574984	0.0144755	0.0240897	0.559086
356	F40A05	pnrooE	MOC	M34245.metal.pos.txt.gz	19	0.494577	0.304673	0.104524	0.851595	0.91192	0.417912	0.0291032	1.12762	0.7875	0.170304	10.3286	17	0.889269	11.0885	18	0.890562	-0.0182876	0.020978	0.395491
398	5hV2X5	FGLW9k	MOC	M34761.metal.pos.txt.gz	16	-0.611214	0.378189	0.106059	0.851595	-0.46022	0.550827	0.403432	-1.08957	1.24061	0.394626	13.4782	14	0.489264	13.6421	15	0.552828	0.0136707	0.0337668	0.691702
341	iznk8Z	bx470s	MOC	M33968.metal.pos.txt.gz	18	-0.509876	0.315823	0.106433	0.851595	-0.48554	0.440374	0.270217	0.229058	0.736832	0.759913	11.0356	16	0.807283	12.2677	17	0.783665	-0.0262457	0.0236451	0.28341
111	z6iyQ3	ruhIq7	MOC	M18394.metal.pos.txt.gz	14	-0.409429	0.254751	0.108017	0.851595	-0.499232	0.357364	0.162419	-0.16253	0.588879	0.787245	13.2841	12	0.348736	13.527	13	0.407974	-0.0116856	0.024943	0.647827
23	Km405V	k6GKuH	MOC	M01125.metal.pos.txt.gz	16	1.73436	1.08216	0.109005	0.851595	1.02632	1.55796	0.510049	3.2032	2.53519	0.227046	13.2152	14	0.509649	13.6257	15	0.554083	-0.0168177	0.0262495	0.532074
20	oebQEs	GTu7oF	MOC	M01114.metal.pos.txt.gz	17	0.331835	0.207101	0.109093	0.851595	0.2143	0.277783	0.440431	0.244747	0.4738	0.612993	11.9124	15	0.685648	11.9542	16	0.74713	0.00474618	0.0232242	0.840816
242	lccbp4	HRrLDj	MOC	M32847.metal.pos.txt.gz	14	-0.365974	0.230359	0.112126	0.851595	-0.353674	0.260863	0.175167	-0.132243	0.356432	0.717091	5.1553	12	0.952589	5.89376	13	0.949934	-0.0141419	0.0164568	0.406995
141	gsyMdK	s89HHs	MOC	M22116.metal.pos.txt.gz	13	1.88004	1.18786	0.113487	0.851595	1.10779	1.21057	0.360139	0.00418115	4.52099	0.999279	30.5351	11	0.00130506	31.0513	12	0.00193487	0.0284756	0.0660386	0.674655
1	piYySV	9PTRqv	MOC	M00053.metal.pos.txt.gz	7	2.39619	1.5215	0.115284	0.851595	1.03679	2.04966	0.612971	1.08513	2.7784	0.712209	5.50751	5	0.357123	5.87376	6	0.437479	0.0140863	0.0244287	0.589176
94	mMl7yW	UUXAcV	MOC	M16816.metal.pos.txt.gz	12	-0.853124	0.541756	0.115317	0.851595	-0.830351	0.826814	0.315245	-0.331279	0.942446	0.7325	5.17942	10	0.878875	5.63733	11	0.896434	-0.0122871	0.0181576	0.513948
17	Iak3t4	tweLtV	MOC	M01105.metal.pos.txt.gz	17	-1.04996	0.668208	0.11611	0.851595	-1.32578	0.971302	0.172268	1.32529	2.44368	0.595556	11.7518	15	0.697712	12.7729	16	0.689284	-0.0353142	0.0349469	0.328275
5	XPuKjq	UhDXgD	MOC	M00063.metal.pos.txt.gz	43	0.992982	0.637335	0.119228	0.851595	0.964138	0.834056	0.247696	0.925339	1.50853	0.542998	55.461	41	0.0652555	55.4643	42	0.0796798	0.000798893	0.0161055	0.960679
472	zkxRVr	JC4CBf	MOC	M37004.metal.pos.txt.gz	8	-0.744016	0.478774	0.120184	0.851595	-0.522632	0.636607	0.411666	-1.0808	1.11956	0.371634	6.13213	6	0.408553	6.24587	7	0.511351	0.0123902	0.0371398	0.750024
59	MAYCVb	05UCi1	MOC	M02342.metal.pos.txt.gz	16	0.735678	0.476769	0.122818	0.851595	0.292574	0.618392	0.636127	0.702779	1.16557	0.556185	18.9655	14	0.16627	18.9669	15	0.21524	0.000785111	0.0251995	0.975585
417	a6plQC	U1hQmJ	MOC	M35305.metal.pos.txt.gz	11	-0.82324	0.535129	0.123952	0.851595	-0.703078	0.575968	0.222204	-0.910276	1.17383	0.457949	19.8592	9	0.0188016	19.875	10	0.0304578	0.00272405	0.0322224	0.934479
121	WdE0Wv	OiripR	MOC	M19362.metal.pos.txt.gz	21	1.53075	0.995434	0.124104	0.851595	1.84029	1.07277	0.0862632	5.10586	2.05818	0.0226388	33.137	19	0.02318	39.758	20	0.00535921	-0.0450405	0.0231164	0.066289
387	uvoeza	h2TYHX	MOC	M34499.metal.pos.txt.gz	7	-0.385267	0.251502	0.125556	0.851595	-0.195071	0.340767	0.567018	-0.590296	0.41839	0.217362	2.95018	5	0.707667	3.32619	6	0.766932	0.0168862	0.0275379	0.566562
354	MtCvfP	Z0uxAZ	MOC	M34221.metal.pos.txt.gz	11	-0.597872	0.39483	0.129962	0.851595	-0.287826	0.526906	0.58489	-1.20658	1.17633	0.331803	4.63197	9	0.865139	4.93373	10	0.89556	0.0189977	0.0345834	0.596143
105	4lY2q3	zrd0zg	MOC	M18283.metal.pos.txt.gz	10	0.515044	0.340432	0.130301	0.851595	0.540361	0.454796	0.234779	0.404783	1.19544	0.743623	8.12995	8	0.42088	8.13938	9	0.520164	0.00356339	0.0370077	0.92566
184	vGvpIw	3ITkKZ	MOC	M32379.metal.pos.txt.gz	11	-0.506715	0.337193	0.132905	0.851595	-0.546462	0.456022	0.230792	-0.89883	0.535994	0.127869	2.55852	9	0.979268	3.44425	10	0.968958	0.0196647	0.0208948	0.371211
104	kTYpcL	iNRrZ4	MOC	M18281.metal.pos.txt.gz	13	0.100771	0.0672005	0.133729	0.851595	0.129563	0.0928596	0.162938	0.139039	0.126938	0.296774	3.94883	11	0.97139	4.0751	12	0.982043	-0.00955769	0.0268963	0.729045
74	OvxiYH	e7AsM3	MOC	M12768.metal.pos.txt.gz	18	-0.684979	0.458253	0.134976	0.851595	-0.848566	0.713827	0.234536	-1.12049	0.740252	0.149614	16.9795	16	0.386928	17.5847	17	0.415479	0.010731	0.0142088	0.461083
200	Uc3mJP	V6sb6E	MOC	M32557.metal.pos.txt.gz	14	0.497349	0.332903	0.135182	0.851595	0.42563	0.41358	0.303416	-0.12805	1.24976	0.920084	15.1568	12	0.232971	15.4988	13	0.277254	0.023026	0.0442507	0.612282
160	Gke0rH	IPIipy	MOC	M27672.metal.pos.txt.gz	5	0.778108	0.520857	0.135202	0.851595	0.961777	0.659622	0.14482	0.746905	5.36437	0.898086	4.70075	3	0.195067	4.70081	4	0.319396	0.00105485	0.180205	0.995697
314	ik2Zmd	HuaV0e	MOC	M33675.metal.pos.txt.gz	8	-0.606069	0.412168	0.141443	0.879482	-0.373905	0.493109	0.448295	0.679598	1.50028	0.666481	8.86801	6	0.181138	10.0449	7	0.186043	-0.0434086	0.0486459	0.406573
470	YZn1pB	au0pae	MOC	M36808.metal.pos.txt.gz	33	-1.12579	0.76957	0.1435	0.880981	-0.360284	1.10709	0.744854	-1.91301	2.10182	0.369757	43.0165	31	0.0740125	43.2422	32	0.0886399	0.00872172	0.0216242	0.689474
301	JqQNwz	HT6sTK	MOC	M33515.metal.pos.txt.gz	42	0.781983	0.554705	0.15862	0.927726	0.396438	0.762607	0.603171	-4.08262	2.29961	0.083449	40.7586	40	0.436919	45.5753	41	0.287521	0.0485037	0.022309	0.0356663
161	Rye75q	YkKso2	MOC	M27710.metal.pos.txt.gz	16	-0.354237	0.251674	0.159272	0.927726	-0.176373	0.320307	0.581882	-0.218617	0.489496	0.661983	19.0751	14	0.1621	19.2206	15	0.203912	-0.00641954	0.0196456	0.748678
274	HWswoa	5x3WNJ	MOC	M33230.metal.pos.txt.gz	11	-0.906045	0.647161	0.161504	0.927726	-0.391554	0.854279	0.646705	-1.10033	1.88456	0.57365	5.05691	9	0.829319	5.06896	10	0.886524	0.00362614	0.0330341	0.915001
32	nJp9nG	sLOoye	MOC	M01359.metal.pos.txt.gz	18	0.95673	0.683797	0.16177	0.927726	1.24106	0.941973	0.187668	5.72151	3.72106	0.143685	14.4402	16	0.565957	16.1371	17	0.514134	-0.0649157	0.0498326	0.211124
214	GpRD7o	vOPa82	MOC	M32672.metal.pos.txt.gz	17	0.410643	0.294675	0.163455	0.927726	0.324053	0.403345	0.421736	0.349837	0.737683	0.64216	10.2645	15	0.802777	10.2726	16	0.852008	0.00201678	0.0224304	0.929546
451	FBalS0	yW05Zh	MOC	M36131.metal.pos.txt.gz	17	-0.448604	0.324381	0.166678	0.927726	-0.492423	0.363668	0.175722	-0.256201	1.10223	0.819339	28.6315	15	0.017934	28.6956	16	0.0260712	-0.00790871	0.0431684	0.85709
71	0v0Ayt	o2wnH7	MOC	M12261.metal.pos.txt.gz	11	0.244194	0.177	0.167702	0.927726	0.400382	0.224709	0.0747857	0.504709	0.56774	0.397153	2.55317	9	0.979419	2.78639	10	0.986014	-0.0192143	0.0397867	0.640675
174	lOzkm5	v0U4XR	MOC	M31787.metal.pos.txt.gz	13	0.247511	0.180039	0.169205	0.927726	0.0758494	0.254092	0.765312	-0.191613	0.592619	0.752506	9.16361	11	0.606794	9.7685	12	0.636262	0.0270969	0.03484	0.453119
98	4dln5O	jPNWHG	MOC	M16823.metal.pos.txt.gz	10	-0.188432	0.137382	0.170191	0.927726	-0.287701	0.182333	0.114592	-0.266131	0.281013	0.371341	3.6213	8	0.889575	3.72176	9	0.928753	0.00925808	0.0292095	0.759391
102	p2wK35	mv1Wtt	MOC	M17945.metal.pos.txt.gz	33	-0.959814	0.699867	0.170243	0.927726	-1.1964	0.847358	0.157974	0.263142	1.59981	0.870419	48.049	31	0.0260334	49.1714	32	0.0267467	-0.014621	0.0171815	0.40131
393	XwT2zN	bbnaBg	MOC	M34534.metal.pos.txt.gz	13	-0.479724	0.351992	0.172919	0.927837	-0.348558	0.471134	0.459405	-0.753521	0.998877	0.466471	5.84012	11	0.883816	5.9259	12	0.919771	0.00806058	0.0275207	0.775056
69	fOB4xw	ZyEdnb	MOC	M12067.metal.pos.txt.gz	26	0.962038	0.720514	0.181807	0.927837	1.05167	1.12201	0.348599	0.53253	1.44172	0.715091	21.8333	24	0.589214	21.9516	25	0.638536	0.00598655	0.0174056	0.733883
337	wMqcMR	R334UE	MOC	M33955.metal.pos.txt.gz	34	0.853626	0.641434	0.183252	0.927837	0.817114	0.935829	0.382584	0.382057	1.90378	0.842216	27.9894	32	0.669885	28.0586	33	0.711688	0.00503695	0.0191458	0.794173
412	WV0x8H	0nfgEf	MOC	M35253.metal.pos.txt.gz	24	0.680056	0.518818	0.189932	0.927837	-0.611569	0.695215	0.37903	-0.776538	0.844987	0.368065	27.5308	22	0.191756	33.0656	23	0.0799299	0.0304896	0.0144977	0.0471223
24	a4xcOG	dCwO6Y	MOC	M01284.metal.pos.txt.gz	19	1.15933	0.88454	0.189973	0.927837	0.687736	0.871041	0.429787	0.463699	3.19387	0.886273	35.7087	17	0.00501496	35.8171	18	0.00744645	0.0102668	0.0451896	0.822983
15	mpC9F7	KELXkc	MOC	M00599.metal.pos.txt.gz	13	-0.690205	0.527901	0.191059	0.927837	-0.921617	0.715234	0.197553	-2.23714	1.49807	0.163466	14.8642	11	0.188797	16.5053	12	0.169172	0.0412234	0.0374072	0.293981
450	SoyHVe	OKvx7e	MOC	M36115.metal.pos.txt.gz	13	-0.221449	0.16994	0.19254	0.927837	-0.139687	0.232901	0.548661	-0.118724	0.308165	0.70739	10.3866	11	0.495982	10.5463	12	0.568147	-0.00796506	0.0199328	0.697104
215	N787p1	w0e0qb	MOC	M32675.metal.pos.txt.gz	22	1.0804	0.829315	0.192655	0.927837	0.149876	1.18752	0.899567	-0.930427	1.82242	0.615259	17.2958	20	0.633689	18.8312	21	0.595965	0.0265778	0.021449	0.229647
261	ILPpke	AvqKnh	MOC	M33165.metal.pos.txt.gz	14	0.39567	0.303835	0.192829	0.927837	0.327895	0.399896	0.412244	-0.302042	0.613148	0.631179	7.13479	12	0.848579	8.85109	13	0.784095	0.0261719	0.0199774	0.214694
212	4clKk7	vbOKhV	MOC	M32651.metal.pos.txt.gz	24	0.582913	0.4489	0.194103	0.927837	0.827586	0.70684	0.241669	0.113971	1.2966	0.930751	19.4162	22	0.619507	19.5648	23	0.668	0.00783434	0.0203218	0.70356
183	UH70Nz	Sdoicc	MOC	M32348.metal.pos.txt.gz	44	-0.645216	0.498094	0.195193	0.927837	-0.324941	0.714765	0.649389	0.319571	1.45115	0.826768	32.0832	42	0.86583	32.5842	43	0.876114	-0.010688	0.0150994	0.482952
449	Bl05gH	6V0OcA	MOC	M36103.metal.pos.txt.gz	14	-0.298116	0.23161	0.198043	0.927837	-0.403616	0.318526	0.205107	-0.57512	0.367761	0.14383	12.1502	12	0.433695	13.105	13	0.439735	0.0182302	0.018773	0.350674
403	5cAMuf	XIAZ6w	MOC	M35127.metal.pos.txt.gz	19	0.629456	0.490338	0.199241	0.927837	0.0306114	0.702185	0.965228	0.0883211	1.31572	0.947263	13.7646	17	0.683692	13.961	18	0.73163	0.0093997	0.0212081	0.663201
154	miDhW2	W16hFz	MOC	M27256.metal.pos.txt.gz	31	0.96888	0.755027	0.199409	0.927837	1.53662	1.0632	0.14838	2.66762	2.23155	0.24161	38.0894	29	0.12036	38.9502	30	0.126848	-0.0191149	0.0236115	0.424789
78	hKTxML	WeotLm	MOC	M15335.metal.pos.txt.gz	12	0.215415	0.168245	0.200416	0.927837	0.159603	0.240602	0.507108	-0.138604	0.455274	0.767033	9.99746	10	0.440717	10.6977	11	0.468921	0.0274614	0.0328159	0.422233
198	QFTSSo	xwIHXE	MOC	M32549.metal.pos.txt.gz	7	-0.398328	0.315553	0.206834	0.927837	-0.37787	0.425247	0.374224	-1.09127	1.09818	0.365991	4.11488	5	0.532998	4.54885	6	0.602831	0.0304378	0.0462039	0.539165
303	SEyZ2I	dT2YpC	MOC	M33587.metal.pos.txt.gz	11	-0.598107	0.475993	0.208919	0.927837	-0.901513	0.626796	0.150353	-0.480105	1.3884	0.737441	6.90401	9	0.647113	6.9122	10	0.733707	-0.00317504	0.0350932	0.929892
157	Xjt9xR	vVpbfd	MOC	M27447.metal.pos.txt.gz	13	0.35153	0.279819	0.209016	0.927837	0.383936	0.382155	0.315061	-0.159312	0.809736	0.847615	12.8856	11	0.300867	13.4185	12	0.339369	0.0222308	0.0329603	0.513937
420	Sxkihr	fic9Rd	MOC	M35326.metal.pos.txt.gz	43	-0.712364	0.568524	0.210204	0.927837	-0.0538419	0.805371	0.946698	-0.080114	1.50713	0.957865	50.476	41	0.147412	50.7294	42	0.167244	-0.00717143	0.0158067	0.652439
270	IpsWR3	qyc0IV	MOC	M33203.metal.pos.txt.gz	15	-0.168122	0.134231	0.210395	0.927837	-0.253009	0.162211	0.118819	-0.421492	0.24964	0.115163	17.955	13	0.159237	19.9323	14	0.132291	0.0329854	0.027568	0.252863
338	eQv5UZ	NmQQfR	MOC	M33957.metal.pos.txt.gz	9	0.82998	0.66273	0.210437	0.927837	0.714726	0.752658	0.342315	-2.42631	2.21996	0.310594	9.28801	7	0.232634	12.3791	8	0.135075	0.0870631	0.0570417	0.170768
229	iXgbtj	d52lgq	MOC	M32761.metal.pos.txt.gz	11	-0.625286	0.504497	0.215189	0.930305	-0.828659	0.641216	0.196245	-2.08342	1.05601	0.0799656	9.94038	9	0.355334	12.5742	10	0.248461	0.0395485	0.0256104	0.156928
37	pYo33t	I3bTxN	MOC	M01494.metal.pos.txt.gz	22	-0.751431	0.609422	0.217568	0.930305	-0.978439	0.78154	0.210593	-1.23128	0.99043	0.22818	21.5258	20	0.366789	21.9399	21	0.402979	0.00936161	0.0150912	0.542042
89	7wedcx	Hix6mr	MOC	M15778.metal.pos.txt.gz	41	0.678482	0.563594	0.228648	0.930305	0.0752568	0.873871	0.931372	-1.41788	1.73188	0.417937	33.9558	39	0.698951	35.5946	40	0.668783	0.0234535	0.0183212	0.208062
38	RJbPVZ	DF6J8Y	MOC	M01508.metal.pos.txt.gz	26	0.514764	0.428232	0.229337	0.930305	1.08281	0.645486	0.0934411	1.48129	0.886196	0.10761	21.3941	24	0.61538	22.946	25	0.580716	-0.0193449	0.0155288	0.224883
202	uXt72k	8cvzne	MOC	M32564.metal.pos.txt.gz	19	0.212481	0.177171	0.230412	0.930305	0.224587	0.239885	0.349155	0.0678929	0.446357	0.880895	13.2326	17	0.720484	13.3571	18	0.769936	0.00843606	0.0239035	0.728485
142	d2jB5o	wAEKnU	MOC	M22130.metal.pos.txt.gz	18	-0.588953	0.49168	0.23098	0.930305	-0.746804	0.731479	0.307278	-1.29049	1.28944	0.331813	11.7419	16	0.76155	12.0882	17	0.794765	0.0139957	0.0237808	0.564393
139	SUj8ef	CgccJa	MOC	M22030.metal.pos.txt.gz	16	-1.06846	0.893886	0.231969	0.930305	-1.56169	0.942214	0.0974242	-3.00781	3.42238	0.39431	28.0182	14	0.014149	28.7102	15	0.0175234	0.0291217	0.0495246	0.565881
119	9haZ6r	HkKgmE	MOC	M19323.metal.pos.txt.gz	6	0.883275	0.74012	0.232704	0.930305	0.277495	0.849597	0.743956	2.3376	1.74899	0.252331	6.24225	4	0.181773	7.56568	5	0.181852	-0.0521393	0.0566181	0.409219
367	5PhswK	88ROqI	MOC	M34344.metal.pos.txt.gz	12	-0.176523	0.147988	0.232939	0.930305	-0.226942	0.190494	0.233521	-0.231786	0.265034	0.402334	13.6003	10	0.192017	13.69	11	0.250626	0.00686329	0.0267264	0.802541
342	L34gSV	lfAofq	MOC	M33969.metal.pos.txt.gz	11	0.467729	0.395284	0.2367	0.930305	0.455589	0.532102	0.391885	0.782304	1.06439	0.481064	7.21507	9	0.614738	7.31639	10	0.695276	-0.00959163	0.0301331	0.757513
76	HBPrYF	SR9gCc	MOC	M15122.metal.pos.txt.gz	18	-0.590701	0.504804	0.241937	0.930305	-0.543052	0.721222	0.451473	-0.482484	1.03048	0.645949	9.87782	16	0.87293	9.89233	17	0.908064	-0.00239414	0.0198751	0.905619
359	5cdNQc	C5hKsp	MOC	M34306.metal.pos.txt.gz	25	-0.267669	0.230793	0.24614	0.930305	-0.481714	0.275554	0.0804358	-0.624352	0.278302	0.0347949	25.329	23	0.333549	29.9344	24	0.186934	0.0206639	0.0101047	0.0524631
364	pD9Xxb	H1afTR	MOC	M34336.metal.pos.txt.gz	20	-0.218714	0.18861	0.246208	0.930305	-0.207342	0.24273	0.392989	-0.33336	0.231057	0.166264	11.3132	18	0.880598	12.051	19	0.883433	0.00981849	0.0114304	0.401644
330	zoOVGr	Z1LJj4	MOC	M33901.metal.pos.txt.gz	19	0.309586	0.267424	0.247003	0.930305	0.289239	0.389804	0.458079	0.24945	0.557143	0.66	17.4974	17	0.42119	17.5131	18	0.488133	0.00234049	0.0189394	0.903099
447	7ul5Vv	OdFcY0	MOC	M36098.metal.pos.txt.gz	10	-0.285729	0.247187	0.247713	0.930305	-0.334511	0.337277	0.321296	-0.100832	0.678243	0.885496	6.07632	8	0.638683	6.16202	9	0.723599	-0.0107678	0.0367822	0.777166
79	9dOSTp	z2a4VK	MOC	M15365.metal.pos.txt.gz	13	0.83676	0.724156	0.247887	0.930305	1.06784	1.02128	0.295747	0.841446	1.74847	0.639772	9.36855	11	0.587913	9.36856	12	0.67117	-8.36e-05	0.0283882	0.997703
279	0OKNu9	vSHzqS	MOC	M33364.metal.pos.txt.gz	9	0.667501	0.578118	0.248251	0.930305	0.940127	0.7708	0.222587	0.757631	1.50624	0.630406	6.30996	7	0.504059	6.31415	8	0.612087	-0.0025054	0.0386631	0.950144
144	ijgYWn	NTGGLs	MOC	M22175.metal.pos.txt.gz	7	-0.60811	0.527018	0.248553	0.930305	-0.500021	0.549081	0.362479	-1.96762	1.2656	0.180736	8.82821	5	0.116116	11.2627	6	0.080589	0.0545183	0.0464291	0.293181
192	EElFXk	P024sR	MOC	M32452.metal.pos.txt.gz	35	-0.492828	0.429165	0.250827	0.930305	-0.268429	0.645278	0.677417	0.11759	0.933602	0.900534	34.3518	33	0.402809	34.9181	34	0.424211	-0.00989247	0.0134122	0.465986
27	haF6tP	GwSd2r	MOC	M01302.metal.pos.txt.gz	21	1.47102	1.29092	0.254488	0.930305	1.66866	1.78552	0.350019	6.03905	4.35602	0.181689	24.656	19	0.172181	26.2189	20	0.158703	-0.0411224	0.0374705	0.286155
474	QJMcZO	ijTf1P	MOC	M37097.metal.pos.txt.gz	12	-0.165618	0.145632	0.255439	0.930305	-0.0247333	0.202003	0.90255	0.265922	0.451301	0.568775	9.83073	10	0.455468	10.8514	11	0.455799	-0.0375376	0.0371563	0.33619
334	0Zz6G0	sZW8a1	MOC	M33937.metal.pos.txt.gz	15	0.456142	0.404952	0.259992	0.930305	0.0178968	0.463381	0.969192	0.870798	1.1629	0.4673	17.9301	13	0.160194	18.1314	14	0.200861	-0.0128896	0.033734	0.708563
2	RjbiHN	nsLYg8	MOC	M00054.metal.pos.txt.gz	188	0.552055	0.49012	0.26001	0.930305	0.869501	0.736131	0.237533	5.27028	2.08712	0.0124005	170.766	186	0.781621	176.175	187	0.70412	-0.0229485	0.00986747	0.0211147
222	EQK8Sl	l8Bpiz	MOC	M32740.metal.pos.txt.gz	50	-0.552228	0.490342	0.260076	0.930305	0.00865778	0.761794	0.990932	-1.10655	1.44546	0.447698	44.0876	48	0.633873	44.2537	49	0.665636	0.00579986	0.0142269	0.685329
132	WvjmsW	vlLWfr	MOC	M21047.metal.pos.txt.gz	15	-0.91312	0.811384	0.260426	0.930305	-0.847465	1.11496	0.447202	5.14481	2.64445	0.0736621	8.9731	13	0.774972	14.7364	14	0.396411	-0.0863405	0.035965	0.0320443
431	E9Av70	K1t4Mt	MOC	M35551.metal.pos.txt.gz	11	-0.293003	0.2606	0.260869	0.930305	-0.237495	0.330636	0.472573	-0.943465	1.0008	0.370442	4.13091	9	0.902587	4.58407	10	0.917178	0.0301425	0.0447771	0.517752
416	zlmXFx	urLInj	MOC	M35270.metal.pos.txt.gz	39	0.668452	0.597366	0.26314	0.931555	-0.0514557	0.860529	0.952319	-3.65471	2.1392	0.0959312	29.5686	37	0.802516	33.9981	38	0.655043	0.0454687	0.0216039	0.042174
464	qB1ulA	Rh8wE0	MOC	M36673.metal.pos.txt.gz	12	0.574001	0.515681	0.265668	0.93369	0.377764	0.676429	0.576524	-0.770014	3.02841	0.804444	6.41358	10	0.779402	6.61642	11	0.829242	0.0291143	0.064644	0.662044
175	j0tNt9	agVOUi	MOC	M32197.metal.pos.txt.gz	22	0.577763	0.523521	0.269763	0.94126	0.772204	0.671086	0.249864	0.248422	1.11509	0.825964	26.5038	20	0.149809	26.654	21	0.182602	0.0075778	0.022512	0.739915
115	FE5q6u	99C52a	MOC	M18477.metal.pos.txt.gz	6	0.207539	0.190597	0.276203	0.945431	0.276509	0.245591	0.260212	0.887507	0.656114	0.247568	1.78591	4	0.77506	2.95893	5	0.706318	-0.0646984	0.0597366	0.339704
204	tPUxZF	XKfe5T	MOC	M32586.metal.pos.txt.gz	9	-0.214615	0.197435	0.277031	0.945431	-0.261453	0.227873	0.251232	-0.451613	0.354153	0.242931	2.04987	7	0.957029	2.69964	8	0.951771	0.0157846	0.0195819	0.446712
191	ayA7dp	rhJOW2	MOC	M32445.metal.pos.txt.gz	13	0.298302	0.27664	0.280898	0.945431	0.223828	0.36265	0.537103	-0.313704	0.721869	0.672276	6.24898	11	0.856246	7.09149	12	0.851509	0.0253665	0.0276359	0.378366
7	JH07VL	SGCuEa	MOC	M00513.metal.pos.txt.gz	25	-1.12606	1.04681	0.282058	0.945431	-0.338477	1.47017	0.817914	1.42401	2.30104	0.542092	30.7307	23	0.129555	32.7881	24	0.108624	-0.0245265	0.019765	0.227149
18	iuQp21	ix28kJ	MOC	M01107.metal.pos.txt.gz	16	0.403737	0.376302	0.283313	0.945431	-0.0350921	0.420153	0.933436	0.186632	0.72423	0.80039	22.6501	14	0.0662077	22.8539	15	0.0872922	0.00789447	0.022242	0.727928
201	hbYijS	Y3jYYS	MOC	M32560.metal.pos.txt.gz	12	-0.183758	0.172568	0.286945	0.945431	-0.306445	0.234155	0.190627	-0.185256	0.302958	0.55452	9.2523	10	0.508339	9.25234	11	0.598613	0.000129636	0.0215533	0.995319
90	pIaOfV	ySmKyl	MOC	M15958.metal.pos.txt.gz	8	-0.488691	0.459025	0.287045	0.945431	-0.31218	0.597119	0.601106	-0.699786	0.907554	0.469932	4.79045	6	0.570957	4.86315	7	0.676659	0.00875029	0.0324531	0.796479
351	5l3RSG	j1fljN	MOC	M34112.metal.pos.txt.gz	16	-0.351472	0.331877	0.28958	0.945431	-0.330445	0.425737	0.437648	-1.21272	0.7562	0.131093	21.1502	14	0.0978451	23.5555	15	0.0730364	0.0338204	0.0268032	0.227636
21	GJpj57	RjsxUb	MOC	M01121.metal.pos.txt.gz	8	0.705298	0.666051	0.289634	0.945431	0.488946	0.871382	0.574719	-3.56851	2.18222	0.153111	1.3157	6	0.970785	5.54531	7	0.593725	0.0996877	0.048472	0.0854576
324	2qUqtd	UlSwTt	MOC	M33871.metal.pos.txt.gz	12	-0.416141	0.393651	0.290452	0.945431	-0.277314	0.50815	0.585249	0.523703	0.645724	0.436225	4.62256	10	0.914925	7.99398	11	0.713843	-0.0346551	0.0188739	0.0962041
358	ESKKEF	cV1oX9	MOC	M34289.metal.pos.txt.gz	13	-0.386935	0.369799	0.295405	0.947253	-0.488354	0.557377	0.38094	-0.762751	0.913344	0.421419	11.9926	11	0.364198	12.2165	12	0.428451	0.0132737	0.0292908	0.659236
267	hMx6Bk	TCSJR3	MOC	M33194.metal.pos.txt.gz	13	-0.15882	0.152205	0.296736	0.947253	-0.148234	0.181637	0.414442	-0.207571	0.387287	0.602654	15.5031	11	0.160603	15.53	12	0.213726	0.00402598	0.0291693	0.892718
97	Fnznpp	ddyv9X	MOC	M16822.metal.pos.txt.gz	21	0.593395	0.56884	0.296871	0.947253	0.240427	0.7731	0.755807	0.607676	2.30953	0.795293	9.73108	19	0.95927	9.73112	20	0.972789	-0.000215375	0.0337569	0.994976
66	cAI5eY	Uco6wX	MOC	M11438.metal.pos.txt.gz	5	1.26022	1.21582	0.299958	0.948877	2.23855	1.57096	0.15417	2.68748	2.03535	0.2784	0.875197	3	0.831409	1.63974	4	0.801633	-0.0249097	0.0284884	0.44627
344	cqxC7e	LGgXlz	MOC	M33972.metal.pos.txt.gz	6	0.698249	0.675508	0.301293	0.948877	1.15154	0.858184	0.179649	2.4654	2.37559	0.357975	4.55385	4	0.33621	5.24443	5	0.386784	-0.0390142	0.0500926	0.479577
207	RNORpF	wLLXpt	MOC	M32616.metal.pos.txt.gz	11	-0.219734	0.214947	0.306652	0.951291	-0.395226	0.300253	0.18807	-0.689238	1.07915	0.538937	10.0858	9	0.343588	10.3074	10	0.413947	0.0241332	0.0542602	0.666991
84	AlxPiP	UPaXsS	MOC	M15650.metal.pos.txt.gz	8	-2.19383	2.15566	0.308816	0.951291	-0.288011	2.56566	0.91062	5.02602	8.51685	0.57664	8.48813	6	0.204477	9.57687	7	0.213846	-0.049933	0.0569188	0.414083
285	qKppnw	rwegk3	MOC	M33408.metal.pos.txt.gz	14	-0.199837	0.196637	0.309499	0.951291	0.0263382	0.26724	0.921491	0.0610285	0.381198	0.875468	11.8352	12	0.459002	12.4733	13	0.489265	-0.0168727	0.0211222	0.439923
432	XkJ5qI	ZSEal7	MOC	M35626.metal.pos.txt.gz	6	0.384815	0.3815	0.313124	0.951291	0.46451	0.462763	0.315487	0.589442	0.540642	0.336875	0.354265	4	0.986047	0.639593	5	0.986119	-0.0118326	0.0221517	0.621536
226	2RDxNg	A8nVsv	MOC	M32757.metal.pos.txt.gz	19	-0.19007	0.188445	0.313156	0.951291	0.0256269	0.226541	0.909934	0.105195	0.283925	0.715585	17.9247	17	0.393607	19.8918	18	0.338946	-0.0185028	0.0135465	0.18978
193	3B3W5I	jY8CGD	MOC	M32489.metal.pos.txt.gz	35	-0.613167	0.60877	0.313828	0.951291	-0.316	0.904559	0.726833	0.911188	1.95072	0.643495	37.7444	33	0.261284	38.519	34	0.272403	-0.0155805	0.0189328	0.416451
272	g7p1YJ	BhRue7	MOC	M33221.metal.pos.txt.gz	17	-0.300187	0.301564	0.319524	0.961235	0.0788937	0.446721	0.859818	-0.789255	0.606093	0.212489	11.264	15	0.733662	12.1294	16	0.735026	0.018067	0.0194219	0.366978
112	AxGU71	oOD45x	MOC	M18467.metal.pos.txt.gz	12	0.418922	0.424826	0.324083	0.961235	0.557746	0.53229	0.29472	0.583195	0.97837	0.564364	12.5781	10	0.248223	12.6228	11	0.318689	-0.00576623	0.0305884	0.854247
268	V7ijul	T7qE4N	MOC	M33195.metal.pos.txt.gz	8	0.165352	0.168971	0.327785	0.961235	0.106005	0.217465	0.625936	-0.177558	0.326088	0.60572	3.53927	6	0.738738	5.05102	7	0.653737	0.033218	0.0270167	0.264896
439	k8I6eS	QdwhsE	MOC	M35718.metal.pos.txt.gz	22	0.457816	0.470248	0.330274	0.961235	0.538032	0.650819	0.408407	0.208993	1.34255	0.877854	14.295	20	0.815229	14.3342	21	0.854822	0.00480961	0.0243068	0.845144
155	RiFnDd	zjfOwK	MOC	M27273.metal.pos.txt.gz	13	0.730699	0.75725	0.334577	0.961235	0.825057	1.02887	0.422608	0.306054	2.0769	0.885514	10.8593	11	0.455122	10.9076	12	0.536858	0.00756897	0.0344709	0.830223
233	sb6UeK	tztTxb	MOC	M32787.metal.pos.txt.gz	15	-0.471897	0.491733	0.337226	0.961235	0.246903	0.58931	0.675238	-0.516379	1.17537	0.667634	20.6012	13	0.0812009	20.604	14	0.112221	0.00127418	0.03033	0.967129
273	PwE5es	4YqKZ4	MOC	M33228.metal.pos.txt.gz	21	0.345965	0.364039	0.341934	0.961235	0.0636237	0.52475	0.903496	0.624584	0.65338	0.351115	16.7895	19	0.604124	17.0532	20	0.649514	-0.00695546	0.0135447	0.613509
128	YLHrgd	EiSjhj	MOC	M20489.metal.pos.txt.gz	38	-0.61661	0.652115	0.344376	0.961235	-0.187729	1.02226	0.854295	-0.363243	1.33861	0.787665	43.6811	36	0.17743	43.7386	37	0.20703	-0.00313175	0.0143902	0.828946
397	fsUbiV	Z0M0WF	MOC	M34732.metal.pos.txt.gz	4	0.960886	1.02379	0.347957	0.961235	1.46671	1.24718	0.239588	-46.8286	37.1354	0.334474	1.50848	2	0.470369	3.16578	3	0.366765	0.801246	0.622394	0.326837
331	YYrdOO	hx2YDs	MOC	M33910.metal.pos.txt.gz	13	0.27635	0.296065	0.350608	0.961235	0.171105	0.396061	0.66573	0.366218	0.493268	0.473382	6.20473	11	0.859361	6.25661	12	0.902598	-0.00413362	0.0181474	0.823995
476	Sr497x	Lu0dua	MOC	M37112.metal.pos.txt.gz	11	-0.106949	0.114973	0.352262	0.961235	-0.0615462	0.145774	0.672877	-0.214668	0.294928	0.485199	12.8843	9	0.167912	13.1133	10	0.217408	0.0135361	0.0338474	0.698543
126	1Euk6A	tJWsiq	MOC	M19415.metal.pos.txt.gz	5	0.764044	0.832677	0.358841	0.961235	0.942194	0.79071	0.233426	1.16101	1.48332	0.490898	7.71487	3	0.0522871	8.02389	4	0.0907069	-0.014266	0.041154	0.751745
325	IKkr7w	GZ8JdV	MOC	M33877.metal.pos.txt.gz	31	-0.0414337	0.0453113	0.360494	0.961235	-0.0401424	0.0703794	0.568426	-0.0593443	0.0830502	0.480595	27.3952	29	0.550392	27.4614	30	0.598953	0.00536843	0.0208618	0.798739
292	iKgQej	9gboGs	MOC	M33443.metal.pos.txt.gz	9	0.60988	0.667102	0.3606	0.961235	1.17322	0.899921	0.19234	2.28097	2.1585	0.32573	4.86147	7	0.676864	5.52414	8	0.700364	-0.0399003	0.0490149	0.442427
6	WeZF1v	U4LqVb	MOC	M00064.metal.pos.txt.gz	4	-2.04506	2.24923	0.36323	0.961235	-1.63965	2.96477	0.580233	-2.05843	4.42435	0.687495	2.7699	2	0.250336	2.76992	3	0.428475	0.000174769	0.0463604	0.997334
109	MXCjVJ	ixQpSr	MOC	M18369.metal.pos.txt.gz	35	0.557996	0.615997	0.365019	0.961235	-0.0153726	0.803034	0.984727	1.8607	1.34086	0.174529	41.7121	33	0.142121	43.2221	34	0.133499	-0.0162628	0.0148794	0.28232
52	A1JCkh	140eXM	MOC	M01649.metal.pos.txt.gz	6	-1.33633	1.49058	0.369976	0.961235	-2.85496	1.58614	0.0718696	-3.73688	1.62772	0.0833249	2.68058	4	0.612617	7.56232	5	0.182064	0.0467137	0.0211425	0.0916807
373	HYCuVc	1o9MhB	MOC	M34390.metal.pos.txt.gz	10	-0.261897	0.294545	0.373917	0.961235	-0.217585	0.39235	0.57919	0.759861	1.03551	0.484018	1.70032	8	0.988862	2.75964	9	0.973067	-0.0388888	0.0377843	0.333481
36	5D93XN	tVMwEp	MOC	M01493.metal.pos.txt.gz	9	-0.787048	0.885533	0.374119	0.961235	-1.04052	1.2152	0.391859	-0.773014	2.84308	0.793549	8.53496	7	0.287789	8.535	8	0.383026	-0.000231265	0.044178	0.995969
299	5G6Hzj	S9ZMEn	MOC	M33509.metal.pos.txt.gz	9	-0.530466	0.600236	0.376825	0.961235	-0.416249	0.682858	0.542148	0.518188	1.92354	0.795396	10.5594	7	0.159025	11.061	8	0.198264	-0.0256516	0.044483	0.58223
349	D6UNfu	3937Op	MOC	M34106.metal.pos.txt.gz	14	-0.210003	0.239324	0.380225	0.961235	-0.455963	0.349809	0.192417	-0.907092	0.508777	0.099898	10.1875	12	0.599517	12.5981	13	0.47931	0.0339882	0.0218907	0.146476
51	Lek8rm	QqG95w	MOC	M01645.metal.pos.txt.gz	41	0.44803	0.516274	0.385496	0.961235	0.933542	0.751174	0.21395	2.02105	1.19757	0.0994661	42.0474	39	0.340336	44.3181	40	0.294459	-0.0193572	0.013338	0.154699
211	nmZ2bK	UtmluF	MOC	M32644.metal.pos.txt.gz	38	-0.467125	0.540201	0.387191	0.961235	-0.313968	0.843902	0.709861	-0.969216	1.5881	0.545497	38.6182	36	0.352128	38.7398	37	0.391097	0.00559869	0.0166257	0.738262
426	IJPLXh	N5OQ4W	MOC	M35439.metal.pos.txt.gz	33	0.271603	0.31652	0.390842	0.961235	0.440123	0.449004	0.326977	1.00969	0.836488	0.236539	30.0547	31	0.514471	30.9634	32	0.518871	-0.0163089	0.0171088	0.34784
390	cEjRCW	C6Ntsb	MOC	M34527.metal.pos.txt.gz	16	0.462106	0.542832	0.39461	0.961235	0.446759	0.684163	0.513756	2.50613	1.87597	0.20289	20.4598	14	0.116297	22.3501	15	0.0989483	-0.044276	0.0389314	0.274512
58	i6HwQW	tgM5Nu	MOC	M02137.metal.pos.txt.gz	17	-0.173256	0.20373	0.395093	0.961235	-0.302662	0.265799	0.254834	-0.469186	0.345893	0.195023	8.36633	15	0.908258	9.48713	16	0.892006	0.0170388	0.0160944	0.306498
381	nY7WTw	oDLTvq	MOC	M34420.metal.pos.txt.gz	22	0.0846404	0.0996424	0.395636	0.961235	0.113603	0.139665	0.415992	0.343471	0.211358	0.119804	19.7828	20	0.471587	21.6936	21	0.417348	-0.0241733	0.0174877	0.182122
304	igvGSv	BkfjEO	MOC	M33609.metal.pos.txt.gz	17	-0.0799106	0.0953155	0.401817	0.961235	0.0256553	0.12605	0.838719	0.0264252	0.154787	0.866726	20.289	15	0.161125	21.3266	16	0.166296	-0.020864	0.0238213	0.394919
371	yBrRP5	ezu2oj	MOC	M34384.metal.pos.txt.gz	5	0.183579	0.219275	0.402475	0.961235	0.242202	0.273324	0.375545	0.315236	0.806486	0.721994	3.22704	3	0.357928	3.25818	4	0.515586	-0.0110338	0.0648461	0.875717
254	AWss76	3o0TWT	MOC	M33132.metal.pos.txt.gz	30	-0.571552	0.685278	0.404257	0.961235	0.146391	0.824955	0.859152	0.167723	1.22727	0.892274	42.8499	28	0.0359852	43.6628	29	0.0394924	-0.0133546	0.0183233	0.472158
49	yoEBYl	s2LRNa	MOC	M01640.metal.pos.txt.gz	14	-0.084625	0.101829	0.405946	0.961235	-0.211436	0.152388	0.165296	-0.14448	0.183871	0.447242	13.9253	12	0.305505	14.1083	13	0.366264	0.00772802	0.0194618	0.698275
250	uLDEd6	Bbd6KX	MOC	M32980.metal.pos.txt.gz	10	-0.392893	0.474803	0.407962	0.961235	-0.604888	0.60916	0.320716	-0.377385	1.16249	0.753783	4.46502	8	0.812922	4.46524	9	0.878217	-0.000457079	0.0312752	0.988697
217	xv1dts	VB0P8F	MOC	M32698.metal.pos.txt.gz	16	0.745563	0.901733	0.408344	0.961235	0.266531	1.07188	0.803626	1.42617	2.70695	0.606544	27.8447	14	0.0149185	27.9873	15	0.0216489	-0.0112446	0.0419948	0.792787
92	YzSKP6	5JYWGm	MOC	M15996.metal.pos.txt.gz	4	0.640622	0.774893	0.408394	0.961235	-0.143203	0.865382	0.868566	-2.40908	1.88391	0.329307	0.697116	2	0.705705	3.73038	3	0.292089	0.0964201	0.0553621	0.223699
310	e1dEit	JTkGjt	MOC	M33652.metal.pos.txt.gz	8	0.267063	0.325528	0.411988	0.961235	0.317397	0.431494	0.461988	0.365522	0.581291	0.552644	3.0906	6	0.797393	3.1324	7	0.87249	-0.00513735	0.0251285	0.844766
143	aY5Mwc	p1BdGc	MOC	M22138.metal.pos.txt.gz	7	-0.412552	0.505705	0.414617	0.961235	-0.0787644	0.635619	0.90138	0.240327	1.41209	0.871531	3.68617	5	0.595424	3.93138	6	0.685962	-0.0203978	0.0411914	0.641455
243	dDGySV	7wIf3e	MOC	M32854.metal.pos.txt.gz	6	-0.529084	0.648951	0.414906	0.961235	-1.14043	0.511971	0.0259114	-5.77721	2.15582	0.0552388	5.37156	4	0.251252	13.6998	5	0.017633	0.202955	0.0814972	0.0674607
372	ZgisWx	eygMCF	MOC	M34389.metal.pos.txt.gz	12	-0.272557	0.335091	0.415999	0.961235	-0.604918	0.377227	0.108804	-0.886324	0.576202	0.155014	10.6986	10	0.381479	12.4808	11	0.328606	0.0247097	0.0191446	0.225852
75	lWSM3Q	aHhC4v	MOC	M12774.metal.pos.txt.gz	33	0.404414	0.499047	0.417726	0.961235	0.765345	0.708089	0.279759	0.501898	1.18525	0.674887	28.0655	31	0.617781	28.0737	32	0.665708	-0.00133317	0.0147023	0.928332
258	WFtVFV	KfDEdd	MOC	M33144.metal.pos.txt.gz	8	0.162687	0.200908	0.418081	0.961235	0.282394	0.251682	0.26185	0.232793	0.424357	0.603093	5.54673	6	0.475826	5.58191	7	0.589323	-0.0053816	0.0286928	0.857404
347	IR35nm	yle0lz	MOC	M34040.metal.pos.txt.gz	16	0.197119	0.244354	0.419843	0.961235	0.0950967	0.297951	0.749598	0.121863	0.390673	0.759689	11.2424	14	0.666894	11.3034	15	0.730806	0.00366108	0.0148291	0.808581
173	nED590	pgdc9M	MOC	M31591.metal.pos.txt.gz	20	-0.102924	0.127706	0.420276	0.961235	-0.178893	0.150186	0.233597	-0.236698	0.1732	0.188575	23.2518	18	0.181099	24.9113	19	0.163484	0.0158743	0.0140056	0.271906
255	DnF4ZL	z6KOMi	MOC	M33137.metal.pos.txt.gz	15	0.113406	0.141969	0.424402	0.961235	0.0923619	0.200851	0.645622	0.100878	0.448252	0.825441	9.89456	13	0.702533	9.89542	14	0.769788	0.000881063	0.0299017	0.976941
290	bxDKlQ	tyr8tt	MOC	M33441.metal.pos.txt.gz	12	0.252469	0.316302	0.424761	0.961235	0.0966614	0.42534	0.820224	0.318529	0.65449	0.636974	9.27653	10	0.506076	9.28983	11	0.595159	-0.00229018	0.0198644	0.910497
216	U00xoe	aD1nXg	MOC	M32691.metal.pos.txt.gz	18	0.163625	0.205214	0.425254	0.961235	0.145858	0.323552	0.652132	0.182304	0.46527	0.700359	16.4847	16	0.419677	16.4867	17	0.48963	-0.0010545	0.0234873	0.964745
9	tDJWJT	0iBGjU	MOC	M00542.metal.pos.txt.gz	9	0.139213	0.17554	0.427745	0.961235	0.140903	0.234273	0.547542	0.378809	0.233284	0.148445	6.9232	7	0.43692	9.03793	8	0.339106	-0.0330362	0.0227176	0.18921
469	uypyTn	fpcBxA	MOC	M36802.metal.pos.txt.gz	9	0.592967	0.747895	0.427866	0.961235	0.276368	0.950016	0.771121	-0.593956	2.23009	0.797654	9.1458	7	0.242357	9.56775	8	0.296683	0.0240888	0.0423884	0.587598
483	43kkO7	L9z99q	MOC	M38150.metal.pos.txt.gz	4	-0.554052	0.70207	0.430013	0.961235	-0.56864	0.806978	0.481026	0.110258	2.1633	0.963984	0.368283	2	0.831818	0.473684	3	0.924634	-0.016894	0.0520368	0.776254
405	GVoYYB	fR6GVY	MOC	M35159.metal.pos.txt.gz	9	-0.296199	0.37567	0.430431	0.961235	-0.147651	0.41162	0.719814	1.49726	1.77862	0.427712	10.5857	7	0.157741	12.1944	8	0.142737	-0.0673578	0.0653053	0.336654
293	UGTW7H	BRqe99	MOC	M33447.metal.pos.txt.gz	9	0.381424	0.484384	0.431024	0.961235	-0.121445	0.668676	0.85588	-0.247625	1.04058	0.818722	6.23089	7	0.513063	6.69742	8	0.569602	0.0188285	0.0275662	0.51655
385	AbNpxI	Xgj9Ka	MOC	M34469.metal.pos.txt.gz	8	0.476719	0.606881	0.432147	0.961235	0.00994486	0.764857	0.989626	2.71647	0.894123	0.0228574	3.71745	6	0.714849	12.2376	7	0.0930119	-0.0742171	0.0254262	0.0266686
309	z1hGbf	0gFxx7	MOC	M33638.metal.pos.txt.gz	9	-0.343364	0.437645	0.432705	0.961235	0.400231	0.536341	0.455532	-0.649963	0.825135	0.456709	10.5373	7	0.160112	10.8397	8	0.210951	0.014986	0.0334398	0.667589
95	LTAUYd	TPPplD	MOC	M16818.metal.pos.txt.gz	8	-0.605695	0.772103	0.432762	0.961235	-1.6248	0.841688	0.0535562	-1.35629	1.97834	0.518581	10.7598	6	0.0960898	11.0718	7	0.135516	0.0197918	0.0474474	0.691096
85	dM8xjs	TENXsS	MOC	M15676.metal.pos.txt.gz	31	0.448405	0.572274	0.433304	0.961235	0.51683	0.835404	0.536142	1.73566	1.18383	0.153371	32.1867	29	0.311737	33.8901	30	0.285248	-0.0171796	0.0138676	0.22534
401	HyZW7x	NsSoHP	MOC	M35114.metal.pos.txt.gz	11	-0.404969	0.517671	0.434044	0.961235	-0.843469	0.636734	0.185277	-2.35377	1.19484	0.0803483	9.29534	9	0.410471	12.5451	10	0.250231	0.0520506	0.0293436	0.10984
441	Lcj1Wg	jRsF1p	MOC	M35854.metal.pos.txt.gz	13	-0.310836	0.403647	0.441258	0.961235	-0.00383811	0.55652	0.994497	0.293928	0.975857	0.76888	11.193	11	0.42724	11.6662	12	0.472849	-0.0164286	0.0240916	0.509392
429	rGtHej	GhCGPw	MOC	M35472.metal.pos.txt.gz	19	-0.20935	0.272136	0.441724	0.961235	-0.423885	0.399081	0.288167	0.0839092	0.560685	0.882798	13.4075	17	0.708509	13.7654	18	0.744254	-0.0117006	0.0195587	0.557575
63	y6Rxtl	6tXfid	MOC	M03141.metal.pos.txt.gz	24	0.372904	0.485532	0.442468	0.961235	0.30505	0.719107	0.671415	-0.536271	1.14961	0.645457	22.1687	22	0.449861	22.937	23	0.464453	0.0161749	0.0185233	0.391975
418	qDKcGw	eIthsB	MOC	M35320.metal.pos.txt.gz	12	-0.350797	0.458012	0.443728	0.961235	0.164069	0.568357	0.772833	-0.840575	0.885606	0.364917	17.085	10	0.0725046	17.813	11	0.0860232	0.0159581	0.024447	0.528631
440	3EF1LH	e79JC9	MOC	M35754.metal.pos.txt.gz	41	-0.3163	0.415951	0.447001	0.961235	-0.633808	0.622904	0.308913	0.454223	0.855176	0.59833	28.5696	39	0.890495	29.633	40	0.885198	-0.0112985	0.0109565	0.308795
339	Jw9tAW	JE3XTM	MOC	M33960.metal.pos.txt.gz	17	0.456529	0.600533	0.447131	0.961235	0.173734	0.799764	0.828028	-1.05683	1.39287	0.459763	16.5913	15	0.343876	18.1854	16	0.313152	0.0269677	0.0224637	0.248561
120	Z7gm90	yI98qy	MOC	M19324.metal.pos.txt.gz	7	0.30257	0.399842	0.449216	0.961235	0.207089	0.4965	0.676607	0.0390343	0.668685	0.955711	1.27627	5	0.937355	1.51803	6	0.958288	0.0151848	0.0308825	0.643758
419	zUwNke	lqrccr	MOC	M35322.metal.pos.txt.gz	17	-0.0937911	0.124242	0.450305	0.961235	-0.0866192	0.17969	0.629772	-0.100487	0.236753	0.67727	10.8781	15	0.761189	10.8792	16	0.816882	0.000656013	0.0197441	0.973933
336	jBl9q8	eRprY3	MOC	M33941.metal.pos.txt.gz	15	-0.223446	0.296486	0.451062	0.961235	0.106897	0.438831	0.807544	-0.410972	0.604743	0.50869	12.2765	13	0.505108	12.4031	14	0.573963	0.00703545	0.0197744	0.727708
245	uXTys8	9bJKFj	MOC	M32857.metal.pos.txt.gz	7	-0.310426	0.414807	0.454242	0.961235	-0.554362	0.529902	0.295487	1.68168	3.47646	0.649016	6.47029	5	0.263108	6.90212	6	0.329994	-0.0660621	0.114359	0.588523
295	C2aCk5	4n6KHJ	MOC	M33477.metal.pos.txt.gz	44	0.401046	0.537742	0.455791	0.961235	0.382668	0.805452	0.634718	-1.07751	2.28619	0.639858	31.9357	42	0.869959	32.3784	43	0.881509	0.0147582	0.0221794	0.509433
230	NKqrwG	KvSCIJ	MOC	M32762.metal.pos.txt.gz	12	-0.150059	0.20462	0.463342	0.961235	-0.206821	0.28989	0.47557	-0.636563	0.661384	0.358509	6.74936	10	0.748876	7.34772	11	0.770266	0.0287278	0.0371383	0.457102
171	QnzvtL	ruPZz0	MOC	M31548.metal.pos.txt.gz	13	-0.196047	0.267933	0.464349	0.961235	-0.304491	0.35507	0.39114	-0.594809	0.81446	0.480465	7.4827	11	0.758755	7.75151	12	0.804235	0.0172684	0.0333071	0.614406
411	teNNLp	AvsoC3	MOC	M35240.metal.pos.txt.gz	8	0.541343	0.746492	0.46834	0.961235	0.614684	0.988929	0.534228	1.843	1.87808	0.364332	3.38951	6	0.758607	3.96	7	0.784373	-0.0279641	0.0370234	0.478656
180	CnIPjh	0DbTSZ	MOC	M32338.metal.pos.txt.gz	23	-0.238686	0.329198	0.468419	0.961235	-0.171892	0.420787	0.682906	-0.46881	0.511411	0.369709	17.5469	21	0.677472	17.8926	22	0.712337	0.00696586	0.0118468	0.562805
113	F18NLo	yXBSgG	MOC	M18474.metal.pos.txt.gz	13	0.0782338	0.108139	0.469401	0.961235	0.210653	0.153224	0.169192	0.268169	0.154472	0.110444	11.5517	11	0.398268	14.3403	12	0.279506	-0.0319221	0.0195894	0.131469
260	Tlb6XU	YP6X3O	MOC	M33163.metal.pos.txt.gz	18	0.428428	0.600081	0.475258	0.961235	0.410806	0.708008	0.561761	1.29263	1.36779	0.358687	27.1039	16	0.0403431	27.9474	17	0.0455564	-0.0172219	0.0244051	0.490543
65	fJAing	mQ97HB	MOC	M10642.metal.pos.txt.gz	33	0.334981	0.470602	0.47658	0.961235	0.564155	0.750714	0.452357	0.415234	0.801011	0.607868	33.1405	31	0.363115	33.1571	32	0.410545	-0.0013686	0.0109611	0.901441
399	2K14m8	8s0lWC	MOC	M34878.metal.pos.txt.gz	11	0.205097	0.2899	0.47927	0.961235	-0.0554227	0.410037	0.892481	0.0991445	0.594144	0.871162	7.50232	9	0.58497	7.54405	10	0.673276	0.00607958	0.0297584	0.842666
257	9uBtT7	17ZnjR	MOC	M33140.metal.pos.txt.gz	12	-0.537837	0.768717	0.484143	0.961235	0.127506	0.806174	0.874329	-2.13852	2.31921	0.378191	18.1873	10	0.0518857	19.1659	11	0.0581806	0.0372127	0.0507312	0.480081
345	BYcf8d	eBBUwl	MOC	M33973.metal.pos.txt.gz	13	-0.115628	0.166099	0.48634	0.961235	-0.194674	0.22552	0.388016	-0.391065	0.249597	0.145461	6.71903	11	0.821359	8.90473	12	0.711045	0.024508	0.0165772	0.167352
421	g2Swj7	vIQPkS	MOC	M35327.metal.pos.txt.gz	18	-0.667782	0.962498	0.487807	0.961235	-0.481938	1.40271	0.731165	0.153638	2.82253	0.957264	18.7634	16	0.281126	18.8766	17	0.335662	-0.00878759	0.0282806	0.760019
186	ejlheb	PcNR3k	MOC	M32393.metal.pos.txt.gz	14	0.588325	0.849398	0.488537	0.961235	0.893412	1.01308	0.377843	3.4339	3.29173	0.317421	17.6366	12	0.127178	18.8146	13	0.128965	-0.041458	0.0463083	0.388253
218	ZyXmoh	HNGbwn	MOC	M32709.metal.pos.txt.gz	29	-0.230323	0.334138	0.490631	0.961235	-0.404444	0.480784	0.400226	-0.028274	0.631387	0.964612	24.1936	27	0.619556	24.3359	28	0.66369	-0.00501599	0.0132997	0.70901
374	Gk0tTM	AljI2o	MOC	M34395.metal.pos.txt.gz	15	0.167731	0.24414	0.492064	0.961235	0.347761	0.369672	0.346845	0.0419878	0.389298	0.915758	13.7124	13	0.394405	13.9005	14	0.457152	0.0072204	0.0171	0.679745
149	OBHz6Q	LAv5do	MOC	M22649.metal.pos.txt.gz	11	-0.59253	0.87192	0.496778	0.961235	-1.87931	1.16608	0.107038	-2.48585	1.87396	0.217338	9.67216	9	0.377672	11.0614	10	0.352757	0.0318086	0.027977	0.284922
145	1pPdOG	I00sUW	MOC	M22177.metal.pos.txt.gz	58	-0.295419	0.435324	0.497379	0.961235	-0.131467	0.763124	0.863222	-0.341508	0.93332	0.715813	66.0754	56	0.167917	66.0791	57	0.191967	0.00058731	0.0104942	0.955569
166	xHizU0	g5bwtG	MOC	M27738.metal.pos.txt.gz	17	-0.282315	0.418134	0.499563	0.961235	-0.135367	0.562197	0.809724	1.63837	0.682174	0.029727	9.8121	15	0.83139	20.9328	16	0.181109	-0.0616695	0.0184929	0.00452451
228	8hyrg3	zD3i0f	MOC	M32759.metal.pos.txt.gz	16	-0.159355	0.23632	0.500107	0.961235	-0.284773	0.261311	0.275808	-0.15291	0.378977	0.69269	18.2941	14	0.193714	18.2947	15	0.247489	-0.000365918	0.0164328	0.982549
237	Syhink	2AVCGw	MOC	M32808.metal.pos.txt.gz	10	-0.213542	0.31739	0.501071	0.961235	0.0508632	0.387884	0.895673	-0.152542	0.754484	0.844822	10.9838	8	0.202621	10.995	9	0.276054	-0.00272659	0.0301849	0.930246
55	cFd6MB	BvLBp3	MOC	M01769.metal.pos.txt.gz	35	0.361791	0.540766	0.503474	0.961235	0.53693	0.825955	0.515646	0.767549	1.26054	0.546756	25.6986	33	0.813636	25.8256	34	0.8417	-0.00465911	0.0130745	0.723847
307	PkARhe	hSuIsQ	MOC	M33633.metal.pos.txt.gz	11	0.164042	0.2452	0.503487	0.961235	0.02013	0.334921	0.952073	-0.0334268	0.426644	0.939265	4.93172	9	0.840219	5.2516	10	0.87375	0.0117105	0.0207053	0.585502
34	xYM4fQ	rEou6l	MOC	M01365.metal.pos.txt.gz	21	-0.434422	0.650469	0.504223	0.961235	-0.0612621	0.715955	0.931811	-0.314772	1.28882	0.809668	37.9963	19	0.00594118	38.0198	20	0.00880632	-0.00259614	0.023926	0.914731
410	Ho4tvj	ArOMtj	MOC	M35193.metal.pos.txt.gz	25	-0.233304	0.351776	0.507191	0.961235	0.187029	0.529909	0.72413	0.298295	0.687843	0.668571	18.2776	23	0.742261	19.0865	24	0.747362	-0.0124538	0.0138474	0.377781
265	NDcqTA	NQfzsL	MOC	M33190.metal.pos.txt.gz	20	0.0766343	0.116039	0.508986	0.961235	0.0967856	0.157831	0.539728	0.0714766	0.259254	0.785918	14.0824	18	0.723706	14.0829	19	0.77884	0.00045189	0.020312	0.982495
231	QjY1LC	UsZZEy	MOC	M32769.metal.pos.txt.gz	5	0.262058	0.396855	0.509038	0.961235	0.0732133	0.511695	0.886227	-0.206239	1.4621	0.896765	3.06174	3	0.382204	3.17495	4	0.528987	0.0184804	0.0554875	0.761011
333	I0GYu0	vxG4Oy	MOC	M33936.metal.pos.txt.gz	18	-0.187631	0.285448	0.510974	0.961235	0.187181	0.405097	0.644036	0.294665	0.519736	0.578616	14.0756	16	0.593079	15.3087	17	0.573258	-0.0168568	0.0151804	0.283225
67	KzJmjc	YktcG1	MOC	M12017.metal.pos.txt.gz	15	-0.542331	0.833747	0.515386	0.961235	-0.0247569	0.824547	0.976047	3.61103	2.1907	0.123226	25.4585	13	0.0200794	33.4461	14	0.00248327	-0.0789353	0.0390849	0.0645338
456	svTFLV	WU24kC	MOC	M36399.metal.pos.txt.gz	9	-0.380761	0.587205	0.516708	0.961235	-0.465617	0.516304	0.367148	-2.85178	2.32595	0.259812	16.5237	7	0.0207398	19.3644	8	0.0130277	0.078299	0.0713747	0.308933
146	C9YWbU	IPixKY	MOC	M22189.metal.pos.txt.gz	10	0.42987	0.663517	0.517071	0.961235	0.701975	0.813692	0.388301	2.41439	1.62975	0.176763	11.7129	8	0.164483	14.2759	9	0.112843	-0.0506189	0.0382578	0.222366
123	TrIi3s	dUYQhL	MOC	M19368.metal.pos.txt.gz	10	0.520222	0.803285	0.517232	0.961235	1.63724	0.973713	0.0926766	3.15017	1.80464	0.119029	8.42274	8	0.393301	11.1133	9	0.268024	-0.0483084	0.0302194	0.148578
256	WapElv	KDUSy0	MOC	M33138.metal.pos.txt.gz	12	-0.182749	0.282479	0.517667	0.961235	-0.377621	0.325078	0.245385	-0.737872	0.463829	0.142732	7.0645	10	0.719342	9.3414	11	0.590412	0.026807	0.0177655	0.162242
47	tyxhyr	9xhB2O	MOC	M01605.metal.pos.txt.gz	11	-0.145301	0.225891	0.520072	0.961235	-0.0923139	0.289494	0.749818	0.418611	0.486729	0.412086	6.48434	9	0.690634	8.19511	10	0.609786	-0.0350123	0.0267685	0.223304
81	ebKwTf	R9OnJv	MOC	M15500.metal.pos.txt.gz	218	0.272775	0.427538	0.523465	0.961235	-0.233885	0.8111	0.773075	-0.178296	1.1118	0.872742	200.317	216	0.770759	200.51	217	0.782397	0.0024897	0.00566475	0.660733
11	vTcQyJ	clMsbk	MOC	M00569.metal.pos.txt.gz	11	0.0996131	0.15671	0.525001	0.961235	0.135347	0.205874	0.510906	-0.303681	0.505017	0.562459	7.48373	9	0.586889	8.1894	10	0.610343	0.031774	0.0378243	0.422638
100	5eEWK2	2PZfTL	MOC	M17805.metal.pos.txt.gz	9	0.449364	0.707232	0.525178	0.961235	0.471863	0.831918	0.570579	1.12402	2.40245	0.654099	12.5728	7	0.0832256	12.7298	8	0.121489	-0.0153165	0.0518059	0.776074
388	53VdHQ	MjgXbV	MOC	M34513.metal.pos.txt.gz	12	0.151787	0.23922	0.52575	0.961235	-0.111394	0.321049	0.728615	-0.127614	0.533279	0.815705	8.10768	10	0.61832	8.45134	11	0.672394	0.0145524	0.0248241	0.57072
395	Lkijs6	GhfEeh	MOC	M34539.metal.pos.txt.gz	20	0.216078	0.341108	0.526433	0.961235	-0.213456	0.450586	0.635692	-1.12019	0.881364	0.219918	19.441	18	0.365151	22.3202	19	0.268609	0.042856	0.0262481	0.119897
179	c368F5	YRORaD	MOC	M32328.metal.pos.txt.gz	19	-0.19538	0.313016	0.532506	0.961235	0.263605	0.415398	0.525699	0.857981	0.614282	0.180466	10.6365	17	0.874823	14.6083	18	0.688663	-0.033815	0.0169675	0.0625732
136	fKttc5	TjGBN2	MOC	M21184.metal.pos.txt.gz	16	-0.1841	0.296866	0.535162	0.961235	-0.0610533	0.380071	0.87238	1.0701	1.19945	0.387384	3.07199	14	0.99894	4.23672	15	0.996853	-0.0418637	0.0387906	0.29873
251	iGKJAz	nKM3xe	MOC	M33009.metal.pos.txt.gz	6	0.254129	0.410939	0.536305	0.961235	0.151396	0.521564	0.771608	0.282765	1.32252	0.841153	3.74798	4	0.441186	3.7485	5	0.586164	-0.0012828	0.0563109	0.982916
389	vVbKYg	RNUWxO	MOC	M34516.metal.pos.txt.gz	18	0.0383867	0.0622099	0.537201	0.961235	-0.0146339	0.0868503	0.866193	0.170982	0.121954	0.18001	18.6226	16	0.288719	20.4611	17	0.251325	-0.0286531	0.0227979	0.226854
340	LRDjJM	tSRNmQ	MOC	M33961.metal.pos.txt.gz	12	0.35606	0.583498	0.541718	0.961235	0.0487558	0.77198	0.949642	-1.0534	1.34344	0.451149	11.1823	10	0.343494	12.6886	11	0.314166	0.0332351	0.0286356	0.272752
422	DM2Njs	VqSfqE	MOC	M35331.metal.pos.txt.gz	8	-0.361787	0.594993	0.543153	0.961235	-0.790659	0.800743	0.323443	-1.28072	0.945019	0.224139	5.58567	6	0.471163	7.13323	7	0.415141	0.0309829	0.0249057	0.25989
433	EV9HDJ	pWpB5H	MOC	M35628.metal.pos.txt.gz	9	-0.376427	0.62085	0.544309	0.961235	-0.565423	0.847331	0.504581	-3.79672	3.67005	0.335307	6.67366	7	0.46363	7.56777	8	0.476788	0.0638397	0.0675142	0.375853
118	JFY7W2	7dTh44	MOC	M18929.metal.pos.txt.gz	11	0.356715	0.593713	0.54796	0.961235	0.178727	0.82462	0.828412	-1.21929	1.18145	0.328995	4.02949	9	0.909461	6.41012	10	0.779711	0.0376235	0.0243844	0.157242
300	1Ul9xI	zYf0EI	MOC	M33510.metal.pos.txt.gz	22	-0.254269	0.431897	0.556045	0.961235	-0.512329	0.566401	0.365712	-1.112	0.791015	0.175134	24.1909	20	0.234152	26.1915	21	0.199242	0.0205125	0.0159497	0.213109
400	JonVF2	hJUZzM	MOC	M34912.metal.pos.txt.gz	46	0.241191	0.410116	0.556461	0.961235	0.0565125	0.741883	0.93928	-0.730602	0.817997	0.376631	41.552	44	0.577101	43.4373	45	0.538287	0.0140073	0.0102016	0.176693
453	NEfche	rOYg5s	MOC	M36230.metal.pos.txt.gz	19	-0.131083	0.227158	0.563899	0.961235	-0.0910151	0.296829	0.759129	-0.199189	0.677706	0.77238	21.106	17	0.221586	21.1202	18	0.273392	0.00320261	0.0299146	0.915996
227	sK7ktM	5aIhMc	MOC	M32758.metal.pos.txt.gz	15	-0.127556	0.222092	0.565739	0.961235	-0.302166	0.270106	0.26327	-0.298762	0.36353	0.425987	8.84289	13	0.784703	9.19677	14	0.818243	0.00946665	0.0159136	0.562138
436	DzMtk7	seTnjp	MOC	M35669.metal.pos.txt.gz	17	-0.164663	0.286967	0.5661	0.961235	-0.349381	0.368292	0.342798	-0.315967	0.50056	0.537393	21.8411	15	0.112039	22.0449	16	0.141748	0.00798789	0.0213493	0.713527
361	DkdllP	iw7GU2	MOC	M34322.metal.pos.txt.gz	39	0.0304089	0.0533848	0.568937	0.961235	0.0258433	0.0838677	0.757973	-0.0202194	0.100095	0.841022	41.4536	37	0.282595	41.857	38	0.307051	0.0103758	0.0172932	0.552169
151	iVjafZ	xUUvqZ	MOC	M24074.metal.pos.txt.gz	20	0.28284	0.497416	0.569615	0.961235	0.212782	0.669673	0.750682	1.00646	1.18411	0.406506	10.8396	18	0.901039	11.2931	19	0.913586	-0.0140217	0.0208221	0.509245
108	NgI6Cb	22qTOc	MOC	M18357.metal.pos.txt.gz	8	0.167947	0.295558	0.569874	0.961235	0.272922	0.37103	0.461985	1.03831	1.4602	0.50373	3.302	6	0.770099	3.67246	7	0.816636	-0.0376113	0.061794	0.565068
446	a15Erk	GFprDR	MOC	M36097.metal.pos.txt.gz	29	0.0103523	0.0182439	0.570414	0.961235	0.033695	0.0248881	0.17578	0.0404222	0.0448433	0.375341	16.5267	27	0.942153	17.0655	28	0.947284	-0.0160656	0.0218862	0.469246
406	65z6cn	Bf2QIR	MOC	M35160.metal.pos.txt.gz	12	0.362023	0.646524	0.575511	0.961235	0.200978	0.737946	0.785354	-0.95007	2.01547	0.64748	18.0906	10	0.0534549	18.9502	11	0.0619941	0.0301184	0.0436931	0.506303
477	bzxd9B	c10c0M	MOC	M37190.metal.pos.txt.gz	16	-0.0906438	0.161973	0.575737	0.961235	-0.252312	0.224839	0.261783	-0.236773	0.265044	0.386777	10.5799	14	0.718678	11.0651	15	0.747969	0.0114299	0.0164095	0.497494
288	hhiq82	onhnOZ	MOC	M33422.metal.pos.txt.gz	35	-0.349641	0.62519	0.575987	0.961235	-0.943889	0.923941	0.306975	-0.79991	1.18049	0.502744	42.1109	33	0.132922	42.3713	34	0.153505	0.00607165	0.0134394	0.654384
276	cpbNvl	yUrDIT	MOC	M33353.metal.pos.txt.gz	20	-0.0737692	0.132175	0.576764	0.961235	-0.095799	0.16102	0.551877	-0.206373	0.2489	0.417884	26.8538	18	0.0817796	27.4512	19	0.0945753	0.0137921	0.0217953	0.534821
391	wld2fs	jq3L6u	MOC	M34530.metal.pos.txt.gz	10	-0.111626	0.201148	0.578934	0.961235	-0.275159	0.271394	0.310644	0.116429	0.308252	0.715471	5.27817	8	0.727473	6.23144	9	0.71655	-0.0253101	0.0259231	0.357484
402	ZxFdIH	ZFiiuy	MOC	M35126.metal.pos.txt.gz	18	0.143289	0.261215	0.583315	0.961235	0.216996	0.364652	0.551792	0.0920387	0.525049	0.863047	16.5317	16	0.416506	16.5449	17	0.485584	0.00204923	0.0181115	0.911323
48	2Ud6Vv	1O807Y	MOC	M01638.metal.pos.txt.gz	21	0.338221	0.618478	0.584475	0.961235	0.262902	0.783632	0.737255	-1.30664	2.18345	0.556623	24.639	19	0.17277	25.4405	20	0.185095	0.0231064	0.0293912	0.441465
219	5mBosW	FMF2rj	MOC	M32729.metal.pos.txt.gz	45	0.267579	0.490413	0.585328	0.961235	0.639405	0.771939	0.407494	0.804858	1.42171	0.574256	39.1556	43	0.638736	39.3177	44	0.672288	-0.00599288	0.0148846	0.689221
106	ULcjth	IBvqAa	MOC	M18335.metal.pos.txt.gz	6	0.154713	0.284718	0.586862	0.961235	0.173908	0.37538	0.643159	0.993668	0.780324	0.271843	2.14925	4	0.70833	3.48269	5	0.626008	-0.0524221	0.045397	0.312483
133	X9grRP	F8P82X	MOC	M21049.metal.pos.txt.gz	13	-0.103616	0.193968	0.593209	0.961235	0.05994	0.264504	0.820725	-0.0535418	0.38286	0.891309	9.36623	11	0.588127	9.38925	12	0.669373	-0.00373029	0.0245901	0.882171
60	E4u00a	wUjpTO	MOC	M02730.metal.pos.txt.gz	19	0.344111	0.648992	0.595957	0.961235	0.0388602	0.88149	0.964837	-1.33605	1.47197	0.376744	13.7003	17	0.688195	15.3175	18	0.640062	0.0267095	0.0210027	0.220597
169	2zu96f	bi2xGd	MOC	M31522.metal.pos.txt.gz	4	-0.191846	0.36192	0.596058	0.961235	0.15786	0.43372	0.715882	0.491931	1.20379	0.722397	2.91824	2	0.232441	3.45	3	0.327305	-0.0420504	0.0696554	0.607399
25	BZbbkh	zfgVdN	MOC	M01299.metal.pos.txt.gz	34	0.368622	0.698153	0.597502	0.961235	-0.474636	0.958736	0.620554	-3.69515	2.77645	0.192631	33.2629	32	0.405544	35.6341	33	0.345449	0.0402528	0.0266514	0.140768
481	HlVEQN	ORjVFb	MOC	M37459.metal.pos.txt.gz	3	-0.200188	0.383859	0.602008	0.961235	-0.21958	0.446235	0.622668	-2.14589	1.3132	0.349612	0.125001	1	0.723673	2.48256	2	0.289014	0.305527	0.198984	0.367505
138	f0WA4T	i4W8se	MOC	M21630.metal.pos.txt.gz	19	0.21117	0.405706	0.602715	0.961235	0.265451	0.5411	0.623725	-0.0950159	0.694439	0.892777	17.9781	17	0.390223	18.2969	18	0.436261	0.00776755	0.0141475	0.590118
353	Uz9yax	uigUOA	MOC	M34214.metal.pos.txt.gz	18	-0.285328	0.550646	0.604341	0.961235	-0.0832309	0.614608	0.892279	-0.224476	1.06928	0.83637	28.1199	16	0.0305921	28.1279	17	0.0434661	-0.00145491	0.0216678	0.947297
377	2R3BqE	qDIrUr	MOC	M34407.metal.pos.txt.gz	20	-0.168967	0.328242	0.606719	0.961235	-0.655826	0.472958	0.16555	0.035382	0.65747	0.957675	19.1901	18	0.380206	19.3295	19	0.435889	-0.00555721	0.0153682	0.721858
296	EvfRNx	yHzF8d	MOC	M33488.metal.pos.txt.gz	16	0.129168	0.254456	0.611717	0.961235	0.524014	0.366592	0.152883	0.458208	0.524539	0.397104	12.52	14	0.56462	13.0346	15	0.599629	-0.0165439	0.0230625	0.484955
423	dEREuD	k4adSK	MOC	M35397.metal.pos.txt.gz	30	-0.404707	0.797381	0.611772	0.961235	-1.15985	1.05782	0.272879	-0.879295	2.35778	0.712006	36.8152	28	0.122992	36.8756	29	0.149433	0.00495231	0.0231027	0.83182
348	isCRBw	9V7NdM	MOC	M34062.metal.pos.txt.gz	28	0.458245	0.90385	0.61216	0.961235	1.84613	1.19818	0.12337	0.249115	2.12931	0.907765	37.162	26	0.072279	37.179	27	0.0917755	0.00267446	0.0245525	0.914096
370	YAILlM	kszmtR	MOC	M34365.metal.pos.txt.gz	63	-0.0134627	0.026751	0.614783	0.961235	-0.0044253	0.0404141	0.912807	0.00576438	0.0927941	0.95067	48.7025	61	0.872221	48.7494	62	0.889921	-0.00363333	0.0167908	0.829408
162	r7M7Yt	ae7c1l	MOC	M27716.metal.pos.txt.gz	10	-0.078014	0.155663	0.61625	0.961235	-0.123993	0.175963	0.481027	-0.353072	0.265678	0.220518	4.66017	8	0.793203	6.29233	9	0.710342	0.0258372	0.0202239	0.23723
19	cADWXj	iRyvrL	MOC	M01110.metal.pos.txt.gz	20	0.309791	0.623245	0.619145	0.961235	-0.175065	0.598055	0.769734	-1.18143	0.994415	0.250249	27.6356	18	0.0678222	32.9306	19	0.0244869	0.0320536	0.0172599	0.0797364
278	wGJe8k	rndsvD	MOC	M33363.metal.pos.txt.gz	9	0.218085	0.439413	0.619676	0.961235	-0.182868	0.585927	0.754964	-0.867305	0.92532	0.379806	5.15656	7	0.640864	6.93308	8	0.54387	0.0368654	0.0276588	0.224322
407	HQrKAX	E4ye1N	MOC	M35186.metal.pos.txt.gz	23	-0.251392	0.512964	0.62408	0.961235	0.0862757	0.694239	0.901099	0.921154	1.38092	0.511999	28.8954	21	0.116535	30.0476	22	0.117311	-0.0212044	0.0231719	0.370534
266	KTKzCT	eMuNak	MOC	M33192.metal.pos.txt.gz	13	-0.0803922	0.164337	0.624706	0.961235	-0.0964777	0.210876	0.647305	0.337163	0.439989	0.459628	6.99812	11	0.799236	8.04475	12	0.781623	-0.0317158	0.0310011	0.328257
365	0h2Bvu	AERnam	MOC	M34338.metal.pos.txt.gz	43	0.00908316	0.0187552	0.628173	0.961235	0.0167374	0.0268613	0.533215	0.0166625	0.0306248	0.58933	44.5452	41	0.324935	44.6531	42	0.360905	-0.00545506	0.0173096	0.754249
56	fyrFZx	3kerXF	MOC	M01898.metal.pos.txt.gz	34	-0.207282	0.429635	0.629479	0.961235	-0.465746	0.658503	0.479392	-1.42215	0.775686	0.076059	27.7943	32	0.679496	31.3327	33	0.550238	0.0206097	0.0109563	0.0690874
176	TTfQ8v	QZRpKT	MOC	M32198.metal.pos.txt.gz	20	0.227865	0.476482	0.632491	0.961235	-0.0332966	0.692989	0.961678	0.391801	1.21938	0.751675	14.6057	18	0.688838	14.627	19	0.745988	-0.00335212	0.0229511	0.885501
452	XMiFsM	246q1j	MOC	M36134.metal.pos.txt.gz	13	0.126076	0.265131	0.634413	0.961235	0.250634	0.30609	0.412886	0.553846	0.495106	0.287127	18.4439	11	0.0718365	20.1961	12	0.0634658	-0.0292018	0.0285655	0.328607
379	eCSz92	NRTho3	MOC	M34416.metal.pos.txt.gz	13	0.253483	0.537182	0.637015	0.961235	0.327315	0.576294	0.570058	-0.852342	1.2139	0.497175	19.2709	11	0.0564008	21.0776	12	0.0492555	0.0305035	0.0300372	0.331673
88	Gse8Nd	TW7VTc	MOC	M15753.metal.pos.txt.gz	14	-0.132872	0.285683	0.641856	0.961235	-0.259676	0.395276	0.511214	0.254845	0.640307	0.697616	8.30294	12	0.761032	8.76072	13	0.790766	-0.0167953	0.0248232	0.511495
479	7jQHar	F9vpuM	MOC	M37203.metal.pos.txt.gz	18	-0.155853	0.342182	0.648773	0.961235	0.29148	0.465872	0.531534	-1.17324	1.40547	0.416139	14.9795	16	0.526138	15.5365	17	0.556894	0.0255413	0.0342223	0.466291
428	PS7WUb	UfHjXs	MOC	M35464.metal.pos.txt.gz	15	-0.3046	0.669152	0.648963	0.961235	-0.222826	0.929459	0.810534	-0.15611	2.15517	0.943358	14.8714	13	0.31545	14.8775	14	0.386583	-0.00215889	0.0296634	0.943089
312	nSbb0j	su87pX	MOC	M33658.metal.pos.txt.gz	7	0.131427	0.298034	0.659228	0.961235	0.117276	0.392264	0.764962	-0.505436	0.728468	0.518694	2.43367	5	0.78645	3.35163	6	0.763594	0.0343677	0.0358705	0.382012
240	SfhbMK	ifJWHY	MOC	M32838.metal.pos.txt.gz	12	0.175069	0.397672	0.659766	0.961235	-0.209683	0.543757	0.699779	-0.791105	0.967521	0.432601	8.49728	10	0.580382	9.69721	11	0.557811	0.0282075	0.0257505	0.299016
460	6sgU1M	FTFNmr	MOC	M36553.metal.pos.txt.gz	15	0.190794	0.433904	0.660144	0.961235	0.338901	0.574072	0.554959	0.0489086	0.811021	0.95283	15.9572	13	0.251447	16.0115	14	0.312674	0.00405796	0.0193064	0.83678
96	XabZrL	iD26zn	MOC	M16821.metal.pos.txt.gz	23	-0.181225	0.41419	0.66172	0.961235	-0.233537	0.611008	0.702301	-0.316891	1.02628	0.760535	13.312	21	0.897304	13.3328	22	0.923461	0.00274193	0.0189777	0.886498
294	4x0DDq	biiGf1	MOC	M33453.metal.pos.txt.gz	17	-0.169364	0.388984	0.663271	0.961235	0.0739048	0.508079	0.884348	-0.799148	0.868867	0.372254	17.1914	15	0.307552	17.9486	16	0.326916	0.0168132	0.0206851	0.429037
31	uuWmKc	TZ4iG0	MOC	M01358.metal.pos.txt.gz	41	-0.261947	0.610866	0.66806	0.961235	-1.01774	0.795088	0.200535	-0.709458	1.5657	0.652969	55.9985	39	0.0381075	56.1375	40	0.0465963	0.0051979	0.0167097	0.757404
185	FhNQRH	uWtonx	MOC	M32388.metal.pos.txt.gz	6	-0.223796	0.523059	0.668753	0.961235	0.0707937	0.666744	0.915441	-0.321342	1.75143	0.863351	1.99189	4	0.737251	1.99529	5	0.849796	0.00297022	0.0508962	0.956262
73	y1NTOR	qGn0vp	MOC	M12626.metal.pos.txt.gz	9	0.608281	1.42223	0.668873	0.961235	0.999794	1.4527	0.491306	-14.5482	8.8042	0.142429	12.301	7	0.0910854	17.6196	8	0.0242665	0.204086	0.11731	0.125461
409	Q7i5L7	Xkvkck	MOC	M35189.metal.pos.txt.gz	16	0.0912917	0.213581	0.669064	0.961235	0.145682	0.277203	0.599206	0.00668653	0.39005	0.986565	8.78392	14	0.844639	8.85112	15	0.885172	0.00462975	0.0178599	0.799234
137	SoMPEr	CPsRrM	MOC	M21188.metal.pos.txt.gz	22	0.207377	0.492492	0.673699	0.961235	-0.0118287	0.69082	0.986339	-2.15209	1.6214	0.199362	10.4498	20	0.959265	12.7826	21	0.916048	0.0387069	0.0253422	0.142331
380	Fodyf1	O6sf7H	MOC	M34419.metal.pos.txt.gz	15	0.261278	0.623164	0.675014	0.961235	-0.133314	0.851821	0.875636	-1.18303	1.85825	0.535409	10.5606	13	0.647578	11.2412	14	0.666991	0.0266653	0.0323209	0.424242
16	rNCxNR	AFYvyk	MOC	M00606.metal.pos.txt.gz	20	0.353388	0.849216	0.677312	0.961235	0.971982	1.22896	0.429005	2.08028	2.44544	0.406124	15.3535	18	0.637565	15.9206	19	0.662569	-0.0205356	0.0272706	0.461168
238	OaWavi	nSKNjp	MOC	M32814.metal.pos.txt.gz	15	0.353229	0.849733	0.677634	0.961235	1.22747	0.911177	0.177939	4.88089	4.28035	0.274733	22.3164	13	0.0506492	24.315	14	0.0419636	-0.0632665	0.0586342	0.300199
434	kOdgJq	rPZ0iW	MOC	M35631.metal.pos.txt.gz	27	-0.180828	0.435197	0.677769	0.961235	-0.173635	0.533247	0.744714	-0.354925	0.845879	0.678367	34.3448	25	0.10074	34.4251	26	0.124653	0.00368837	0.0152626	0.811014
362	dUB02U	eIpAkI	MOC	M34327.metal.pos.txt.gz	9	0.0796438	0.193289	0.680306	0.961235	-0.0744523	0.244645	0.760878	-0.662673	0.85971	0.466035	7.6543	7	0.364062	8.51419	8	0.384918	0.0580689	0.0654825	0.40463
427	5MJn91	a6SvoW	MOC	M35451.metal.pos.txt.gz	17	-0.0196159	0.0478466	0.681824	0.961235	-0.0166462	0.0606414	0.783699	-0.046259	0.0698144	0.51764	8.3815	15	0.907579	8.65613	16	0.926896	0.0092419	0.0176355	0.6079
315	QYzLyj	TLOh38	MOC	M33683.metal.pos.txt.gz	12	0.0578764	0.141475	0.682472	0.961235	-0.00166013	0.175131	0.992437	-0.100955	0.279807	0.725753	14.6607	10	0.144932	15.3072	11	0.168861	0.0200692	0.0302212	0.521658
159	B53ayJ	0BscES	MOC	M27531.metal.pos.txt.gz	16	0.0861984	0.211686	0.683862	0.961235	0.0393048	0.239101	0.869427	0.0591189	0.364514	0.873477	25.5025	14	0.0299185	25.5183	15	0.0434015	0.00221628	0.0238456	0.927266
170	HUQnE6	2vFxa7	MOC	M31536.metal.pos.txt.gz	25	-0.0244924	0.060373	0.684974	0.961235	-0.0774954	0.0915868	0.397474	-0.0341735	0.100168	0.736079	24.6044	23	0.371002	24.6205	24	0.426614	0.00212445	0.0173246	0.903469
147	ulCoLp	P43Itg	MOC	M22481.metal.pos.txt.gz	34	-0.174442	0.437858	0.690336	0.961235	-0.359396	0.561589	0.522197	0.594955	0.670231	0.381333	45.1906	32	0.0610837	48.3521	33	0.0412366	-0.017578	0.0117482	0.144392
64	rQ4cDc	JQH1gv	MOC	M03147.metal.pos.txt.gz	5	-0.367639	0.923605	0.690594	0.961235	-0.640457	1.20214	0.594197	0.777407	2.16068	0.742836	2.70912	3	0.438679	3.05276	4	0.549036	-0.0328314	0.0560068	0.598926
13	uJRtrl	5dGkz9	MOC	M00577.metal.pos.txt.gz	3	-0.38944	0.980438	0.691212	0.961235	-0.281303	1.26694	0.824288	-3.42687	3.4073	0.498177	0.41811	1	0.517881	1.28453	2	0.5261	0.0768796	0.0825938	0.522801
335	Rs7jqS	i4b2Hg	MOC	M33939.metal.pos.txt.gz	13	0.287461	0.725412	0.691904	0.961235	0.197254	1.00126	0.843823	3.01804	2.08795	0.17621	12.7557	11	0.309591	14.9893	12	0.242023	-0.0510653	0.0367944	0.192651
188	z6xv5y	SksbCS	MOC	M32412.metal.pos.txt.gz	27	0.142069	0.361566	0.694373	0.961235	0.2252	0.509136	0.65826	1.92174	1.05314	0.0800097	28.0241	25	0.306746	31.6154	26	0.206146	-0.0442203	0.0247054	0.08559
168	PZXPqd	glontC	MOC	M31453.metal.pos.txt.gz	19	-0.173935	0.445091	0.695956	0.961235	-0.272478	0.577085	0.636811	-0.110461	0.740225	0.883131	12.8204	17	0.748122	12.8319	18	0.801459	-0.00185474	0.0172828	0.915794
305	66yAzT	EZ49BD	MOC	M33610.metal.pos.txt.gz	29	-0.0213067	0.0548198	0.697521	0.961235	-0.0432483	0.0771567	0.575121	0.0499453	0.0826585	0.55073	28.6052	27	0.380301	29.9984	28	0.363296	-0.0170958	0.0149081	0.261548
30	Lf4weq	h8WQ76	MOC	M01356.metal.pos.txt.gz	15	0.190672	0.493099	0.698992	0.961235	0.277368	0.669617	0.678714	0.44197	0.927916	0.641763	10.5691	13	0.646862	10.6713	14	0.71164	-0.00648549	0.0202865	0.754279
269	XjDW2Z	4oTuxe	MOC	M33197.metal.pos.txt.gz	10	-0.0686441	0.177864	0.699545	0.961235	0.0830658	0.195545	0.670989	0.152774	0.308169	0.633403	12.6267	8	0.125355	13.8637	9	0.127256	-0.026836	0.030313	0.401822
343	urBQb2	paPEoP	MOC	M33971.metal.pos.txt.gz	6	0.499792	1.29992	0.700623	0.961235	1.74223	1.05773	0.0995295	8.28046	7.63562	0.339156	11.7646	4	0.0191904	14.9084	5	0.0107609	-0.150237	0.145314	0.3596
327	8rXX8P	LsLMwj	MOC	M33884.metal.pos.txt.gz	13	-0.168758	0.438994	0.700668	0.961235	-0.382499	0.460309	0.405995	2.08224	0.716175	0.0142541	10.2852	11	0.504933	22.6231	12	0.0311019	-0.0903514	0.0257226	0.00486188
484	v2i6wM	D2frOa	MOC	M38178.metal.pos.txt.gz	10	0.171284	0.449498	0.703161	0.961235	0.355242	0.500283	0.477653	0.276817	0.964217	0.781339	12.0914	8	0.147171	12.1154	9	0.206882	-0.00369273	0.0293356	0.902934
252	b5wKUR	2kHn5d	MOC	M33084.metal.pos.txt.gz	10	0.0990264	0.263375	0.706924	0.961235	0.150718	0.357456	0.673288	0.719955	0.522405	0.20547	5.03476	8	0.753855	6.92898	9	0.644514	-0.0327565	0.0238003	0.206018
322	J5PICR	s0zKRD	MOC	M33835.metal.pos.txt.gz	9	-0.0701034	0.191168	0.713834	0.961235	-0.0181741	0.255115	0.943208	0.034123	0.505059	0.948023	3.63127	7	0.821132	3.68098	8	0.884699	-0.00688549	0.0308832	0.829938
87	zWhR54	jqoGmZ	MOC	M15749.metal.pos.txt.gz	16	-0.112973	0.308207	0.713955	0.961235	-0.0660922	0.433195	0.878738	0.0441624	0.567497	0.939073	17.2563	14	0.242777	17.394	15	0.295864	-0.00682987	0.0204369	0.743187
363	cj5rSz	ntf0Xb	MOC	M34329.metal.pos.txt.gz	11	0.070798	0.193734	0.714784	0.961235	0.300562	0.24655	0.222817	1.11485	0.451435	0.0355954	4.5123	9	0.874586	10.9434	10	0.361946	-0.0803859	0.0316985	0.0319218
323	A4Yolf	0rKaKy	MOC	M33864.metal.pos.txt.gz	9	-0.0887578	0.244201	0.716259	0.961235	-0.0927176	0.33632	0.782792	-0.519833	0.545728	0.372544	6.5454	7	0.477693	7.32558	8	0.501947	0.0256337	0.0290212	0.406399
454	sJaugZ	KTUs4T	MOC	M36300.metal.pos.txt.gz	9	0.192596	0.537095	0.719904	0.961235	0.101344	0.686172	0.882583	0.238006	1.59916	0.885883	3.5136	7	0.833783	3.51451	8	0.898061	-0.00108316	0.0359288	0.976791
425	w5YO35	1gvlgf	MOC	M35433.metal.pos.txt.gz	7	0.236109	0.658488	0.719923	0.961235	-0.280505	0.713891	0.694375	0.550878	1.72519	0.762397	8.36728	5	0.137122	8.43467	6	0.207955	-0.00985944	0.0491288	0.848852
461	QIDHQi	83AInY	MOC	M36559.metal.pos.txt.gz	17	-0.0801407	0.225387	0.722164	0.961235	0.28264	0.28141	0.3152	0.229819	0.345521	0.51606	19.3666	15	0.197598	21.1449	16	0.173008	-0.0221349	0.0188609	0.258858
463	9eLD5e	98P6wL	MOC	M36589.metal.pos.txt.gz	18	-0.0840516	0.236456	0.722242	0.961235	0.0854847	0.215839	0.692063	0.19619	0.401125	0.631409	39.4347	16	0.000940967	41.2929	17	0.000847631	-0.0213782	0.0246211	0.398074
68	EK6d65	70FsSf	MOC	M12035.metal.pos.txt.gz	34	0.209082	0.588266	0.722275	0.961235	0.0531169	0.850475	0.9502	-3.42827	1.70798	0.0532362	32.1402	32	0.459808	37.2331	33	0.2804	0.0395436	0.0175606	0.0313277
232	ssYj1h	9l6Sg1	MOC	M32786.metal.pos.txt.gz	16	-0.0808657	0.228357	0.723249	0.961235	0.00250842	0.328182	0.993902	-0.593322	0.942487	0.539141	9.52001	14	0.796368	9.83409	15	0.830044	0.0228033	0.0406891	0.584046
41	cgZKSg	JMc12k	MOC	M01561.metal.pos.txt.gz	11	0.185366	0.52596	0.724513	0.961235	-0.296798	0.727972	0.68349	1.32907	1.25125	0.315818	8.68173	9	0.467156	9.69652	10	0.46751	-0.0339896	0.033741	0.340074
28	zLx15a	ZwqZ65	MOC	M01303.metal.pos.txt.gz	16	0.203876	0.592178	0.730635	0.961235	0.8217	0.874757	0.347553	1.1979	1.35397	0.391241	14.9938	14	0.378579	15.7114	15	0.401487	-0.0175767	0.0214726	0.426749
101	D7PsMI	G3sGUV	MOC	M17807.metal.pos.txt.gz	22	-0.0858512	0.252521	0.733874	0.961235	-0.172699	0.356361	0.627948	-0.516963	0.597095	0.396869	21.0547	20	0.393918	21.7256	21	0.415466	0.0150473	0.018849	0.43407
99	davkNs	N4Y22n	MOC	M17799.metal.pos.txt.gz	119	0.0169479	0.0501958	0.735637	0.961235	0.0309636	0.0705194	0.660604	0.0328457	0.135652	0.809101	131.615	117	0.168163	131.633	118	0.18449	-0.00177116	0.0140308	0.899763
438	NcaNgW	p0CI6m	MOC	M35678.metal.pos.txt.gz	22	-0.0971246	0.288542	0.736415	0.961235	-0.167728	0.406795	0.680108	0.15322	0.614425	0.805617	12.5401	20	0.896234	12.7531	21	0.917026	-0.0084562	0.0183233	0.64942
386	yO9Kkv	bGGXTq	MOC	M34481.metal.pos.txt.gz	13	0.0752079	0.223548	0.736548	0.961235	0.0998702	0.258044	0.698735	0.124484	0.315473	0.700685	7.34721	11	0.770309	7.39621	12	0.830359	-0.00365619	0.0165163	0.828861
14	KNFl75	FbNyFG	MOC	M00584.metal.pos.txt.gz	20	-0.143974	0.428421	0.736828	0.961235	-0.213309	0.602897	0.723483	-0.39042	0.887193	0.665131	13.3372	18	0.771167	13.4378	19	0.815425	0.0064838	0.0204395	0.754728
244	iGXfhK	OlPPvh	MOC	M32855.metal.pos.txt.gz	15	0.129719	0.387056	0.737517	0.961235	0.401409	0.495013	0.41742	-0.0883115	0.962063	0.928261	4.79033	13	0.979523	4.85161	14	0.987772	0.00674274	0.0272383	0.808352
241	1JN24D	lerBnr	MOC	M32846.metal.pos.txt.gz	9	-0.12668	0.383256	0.740996	0.961235	-0.0320871	0.437614	0.941549	-1.44865	0.629203	0.0548001	7.27891	7	0.400429	13.2615	8	0.103164	0.066164	0.0275843	0.0475633
249	5oAbGn	bw8XRJ	MOC	M32910.metal.pos.txt.gz	50	-0.148163	0.464239	0.749611	0.961235	0.116458	0.594045	0.844577	0.628225	0.823441	0.449241	68.3971	48	0.0280932	70.2489	49	0.024877	-0.0121732	0.0106785	0.259957
22	1drYnc	lBWrKl	MOC	M01123.metal.pos.txt.gz	10	0.0396155	0.124759	0.750837	0.961235	-0.0168347	0.124695	0.892606	1.65e-05	0.185796	0.999931	13.566	8	0.0938031	13.7205	9	0.13262	0.00831604	0.0275475	0.770442
306	IV98OX	8OktQR	MOC	M33627.metal.pos.txt.gz	11	0.166554	0.527849	0.752357	0.961235	0.417649	0.682258	0.540434	2.03282	1.91723	0.316637	3.81165	9	0.923366	4.8369	10	0.901803	-0.0415019	0.0409875	0.337722
91	fJEJus	xUuI0X	MOC	M15990.metal.pos.txt.gz	18	0.0819213	0.259913	0.752619	0.961235	0.259142	0.337261	0.442267	0.408127	0.354876	0.267021	9.3217	16	0.899576	11.1443	17	0.848963	-0.0149365	0.0110636	0.195789
35	wz0mwB	0Qk5Mk	MOC	M01444.metal.pos.txt.gz	15	0.120293	0.382802	0.753337	0.961235	-0.0882567	0.490629	0.857243	0.466421	0.988156	0.644743	6.30875	13	0.934191	6.4531	14	0.953748	-0.0100237	0.026382	0.710121
378	rWsUwZ	r6Cs4G	MOC	M34409.metal.pos.txt.gz	6	0.284204	0.905092	0.753517	0.961235	0.33073	1.12965	0.769697	-9.9062	4.95919	0.116442	2.558	4	0.63428	6.8851	5	0.229327	0.188795	0.0907593	0.106003
72	DRNApf	xgGSJk	MOC	M12593.metal.pos.txt.gz	25	0.282637	0.903707	0.754468	0.961235	-0.229929	1.21818	0.85029	0.601748	2.41389	0.805353	28.8845	23	0.184169	28.9102	24	0.223528	-0.0034592	0.0241796	0.887487
316	SRWA2X	Kong8D	MOC	M33751.metal.pos.txt.gz	28	0.013206	0.0426104	0.756618	0.961235	0.0153036	0.0590601	0.795543	-0.0268072	0.05581	0.63501	26.4705	26	0.437491	27.7113	27	0.425971	0.0139323	0.0126202	0.27972
482	ZvAgMW	X6W7qg	MOC	M37506.metal.pos.txt.gz	48	0.161422	0.526797	0.759283	0.961235	0.988972	0.768786	0.198301	1.68297	1.98503	0.400922	43.2301	46	0.588957	43.8621	47	0.603309	-0.0150334	0.0189095	0.430686
50	ujGTUq	jQpvrm	MOC	M01644.metal.pos.txt.gz	34	-0.189344	0.618272	0.759417	0.961235	-0.00330791	0.871176	0.99697	-0.494456	1.93538	0.799985	42.766	32	0.0967558	42.8031	33	0.118063	0.00334647	0.0200802	0.86869
236	c8y9qM	g1xosT	MOC	M32802.metal.pos.txt.gz	6	0.117494	0.384166	0.759725	0.961235	0.191475	0.485745	0.693442	0.641481	1.02779	0.56637	1.40781	4	0.842836	1.70994	5	0.887645	-0.02482	0.0451553	0.6118
54	LVwgVT	4l50w1	MOC	M01712.metal.pos.txt.gz	13	-0.166559	0.546374	0.760484	0.961235	-0.947965	0.715574	0.185251	-0.562874	1.29154	0.671398	16.4679	11	0.124629	16.6426	12	0.163542	0.00977679	0.0286187	0.739072
224	z0m1BM	tNXtnD	MOC	M32754.metal.pos.txt.gz	14	-0.051627	0.169852	0.761164	0.961235	-0.302325	0.22189	0.17304	-0.33572	0.266296	0.231377	14.9296	12	0.24531	17.2211	13	0.189391	0.0301379	0.0222065	0.199708
110	tbxWAR	72aZsZ	MOC	M18392.metal.pos.txt.gz	5	0.139887	0.462364	0.762235	0.961235	0.294721	0.558249	0.597542	-1.87151	3.14243	0.593407	0.0702695	3	0.995149	0.489033	4	0.97456	0.0693025	0.107094	0.563657
86	RexM5S	Te6YnX	MOC	M15677.metal.pos.txt.gz	9	-0.0820708	0.272289	0.763101	0.961235	-0.0488385	0.338999	0.885448	-0.468065	0.792626	0.573401	9.94609	7	0.191649	10.3333	8	0.242406	0.0218871	0.0419257	0.617747
117	JkdyKq	gmdb42	MOC	M18497.metal.pos.txt.gz	16	-0.0393311	0.131565	0.764979	0.961235	-0.031472	0.163608	0.847458	-0.154018	0.200367	0.454857	17.1316	14	0.249233	17.8518	15	0.270539	0.0125432	0.0163504	0.455736
239	ADV9Wu	ktA4YP	MOC	M32836.metal.pos.txt.gz	6	0.145208	0.487522	0.765818	0.961235	0.460031	0.502419	0.359859	1.09969	2.30865	0.658688	7.99186	4	0.0918768	8.35261	5	0.137843	-0.0453549	0.106737	0.692753
321	7bbqIF	ThKQ5Z	MOC	M33833.metal.pos.txt.gz	8	0.118871	0.399742	0.766184	0.961235	0.284948	0.517881	0.582169	0.968403	1.29808	0.483845	3.1694	6	0.787305	3.64257	7	0.819902	-0.0290157	0.0421814	0.517225
253	kdGYFq	V0TyPL	MOC	M33131.metal.pos.txt.gz	13	0.0960192	0.325362	0.767906	0.961235	0.242281	0.426967	0.570411	0.545791	1.27231	0.676221	5.25955	11	0.917948	5.39327	12	0.943539	-0.0152077	0.0415891	0.721548
462	cL4A7Y	G7qy0o	MOC	M36585.metal.pos.txt.gz	11	0.110984	0.381094	0.77088	0.961235	0.0444881	0.451209	0.921458	-0.392545	1.26246	0.762929	15.4186	9	0.0800613	15.7212	10	0.107897	0.0216161	0.0514351	0.684152
247	qdoim1	tiF4vZ	MOC	M32867.metal.pos.txt.gz	18	0.333731	1.15727	0.773058	0.961235	0.243911	1.57212	0.876705	4.09094	4.26806	0.352071	13.9685	16	0.601064	14.8049	17	0.609533	-0.0287071	0.0313887	0.373995
473	lGi9hd	PFjYBD	MOC	M37058.metal.pos.txt.gz	41	-0.131333	0.456507	0.773583	0.961235	-0.367782	0.720286	0.609627	-0.810767	1.0353	0.438284	44.7399	39	0.243461	45.355	40	0.258581	0.00893331	0.0122002	0.468407
93	tqukjU	u6yA6f	MOC	M16634.metal.pos.txt.gz	10	-0.125538	0.436617	0.773712	0.961235	-0.476547	0.557324	0.392516	-0.816393	0.863146	0.371921	10.1731	8	0.253088	11.2736	9	0.257421	0.0341686	0.0367291	0.379439
148	LE0zs1	CVQvZp	MOC	M22548.metal.pos.txt.gz	14	-0.183878	0.644062	0.775263	0.961235	-0.612861	0.87632	0.484328	-0.854489	2.54997	0.743336	8.57985	12	0.738336	8.65373	13	0.798564	0.0104427	0.0384203	0.790395
392	PJPSnd	4TawkD	MOC	M34533.metal.pos.txt.gz	13	-0.0836313	0.295441	0.777121	0.961235	-0.116463	0.360477	0.746635	-0.289797	0.564665	0.617948	16.495	11	0.123727	16.7779	12	0.158143	0.0121431	0.027953	0.672388
287	uVemYw	IVaByA	MOC	M33420.metal.pos.txt.gz	11	0.0850513	0.302522	0.778602	0.961235	0.0460092	0.393438	0.906906	-0.147052	0.61749	0.817102	7.98694	9	0.535463	8.17285	10	0.611957	0.0102179	0.0236979	0.676486
203	yEVQjk	Lv47oF	MOC	M32578.metal.pos.txt.gz	17	-0.0732793	0.261355	0.779184	0.961235	-0.0545431	0.337203	0.871501	-0.524146	0.626657	0.416047	14.6806	15	0.474657	15.3073	16	0.502258	0.0163821	0.0206946	0.440925
455	o1fHlT	64F5kg	MOC	M36376.metal.pos.txt.gz	5	0.122936	0.4426	0.781197	0.961235	0.356737	0.516516	0.489779	-2.99577	2.08026	0.245465	3.19688	3	0.362255	5.67625	4	0.224666	0.126317	0.0828121	0.224588
225	yPZ3Em	9ESq5j	MOC	M32755.metal.pos.txt.gz	23	0.0809899	0.293385	0.782507	0.961235	-0.122609	0.413401	0.766783	-0.0567045	0.5897	0.924307	18.3137	21	0.629075	18.3862	22	0.682863	0.00449967	0.0167164	0.790421
443	nyXtzr	HL4Cwn	MOC	M35978.metal.pos.txt.gz	17	-0.0877273	0.318323	0.782861	0.961235	0.106965	0.42786	0.802587	-0.60219	0.906123	0.516407	16.5255	15	0.348014	16.933	16	0.389948	0.0170503	0.0280353	0.552171
43	FVQs6t	RD27EK	MOC	M01572.metal.pos.txt.gz	16	-0.189095	0.698177	0.786513	0.963279	-0.557118	0.990871	0.573945	-0.93602	2.26905	0.686209	9.23642	14	0.815614	9.35611	15	0.858174	0.0113526	0.0328145	0.734514
360	25wBY0	IK17lh	MOC	M34314.metal.pos.txt.gz	12	-0.0580934	0.218089	0.78995	0.964741	0.152859	0.293951	0.603053	0.311901	0.737316	0.681232	11.9653	10	0.287386	12.2977	11	0.341685	-0.0214205	0.0406386	0.60962
396	fQMjKM	LSKJQV	MOC	M34674.metal.pos.txt.gz	12	0.0896553	0.339444	0.791684	0.964741	-0.00400279	0.461611	0.993081	0.0969476	0.844891	0.910918	8.75741	10	0.555271	8.75749	11	0.644265	-0.000344915	0.0365949	0.992665
114	u2hkj8	ulaeGK	MOC	M18476.metal.pos.txt.gz	8	0.0568185	0.221916	0.797923	0.969717	-0.00121963	0.296404	0.996717	-0.0241639	0.341809	0.945939	6.70109	6	0.349377	6.81954	7	0.447908	0.00779359	0.0239307	0.75573
458	Sdo5Lo	MLNAsy	MOC	M36515.metal.pos.txt.gz	10	-0.525797	2.16122	0.807783	0.969717	-0.442874	2.93879	0.880213	-1.67903	5.24287	0.756984	9.79435	8	0.279757	9.86746	9	0.361321	0.00769689	0.0314976	0.8131
332	D3M0hc	QjFDY1	MOC	M33935.metal.pos.txt.gz	11	-0.0764322	0.315441	0.808545	0.969717	0.039232	0.333331	0.906308	-0.0975502	0.777053	0.902857	18.6194	9	0.0286307	18.6213	10	0.0453452	0.00114097	0.0379458	0.976669
311	wEUcHL	uB324C	MOC	M33653.metal.pos.txt.gz	13	-0.0960237	0.397538	0.809132	0.969717	-0.587177	0.469422	0.210989	-1.46491	0.879669	0.124046	15.7753	11	0.149679	19.989	12	0.0672934	0.0490791	0.0286324	0.114509
178	XG4w04	hSNLBu	MOC	M32319.metal.pos.txt.gz	6	-0.124137	0.515773	0.809802	0.969717	-0.198177	0.647249	0.759465	-0.485643	1.13161	0.68991	1.1295	4	0.889564	1.25831	5	0.939162	0.0113819	0.0317125	0.737805
150	KRQSdC	4gnNff	MOC	M22842.metal.pos.txt.gz	9	-0.044088	0.185395	0.812032	0.969717	-0.140475	0.240529	0.559205	-0.714095	0.4117	0.126417	5.86345	7	0.555782	9.08748	8	0.33497	0.0502005	0.0279581	0.115633
415	uoLUp9	O2nkc1	MOC	M35257.metal.pos.txt.gz	20	0.114271	0.483943	0.813336	0.969717	0.413961	0.669336	0.536269	-0.504789	1.73288	0.774152	18.0618	18	0.45159	18.2007	19	0.509071	0.0116691	0.0313601	0.714163
164	usHFT3	cB7WAR	MOC	M27722.metal.pos.txt.gz	7	0.153056	0.661803	0.817104	0.969717	-0.0810185	0.864991	0.925376	-1.2831	1.83181	0.514887	2.83538	5	0.725347	3.54233	6	0.73833	0.0355914	0.0423302	0.438806
152	5EPiO3	JxpXNi	MOC	M25459.metal.pos.txt.gz	31	-0.0738068	0.320548	0.817896	0.969717	-0.0502307	0.468382	0.914596	-0.009953	0.432388	0.981793	26.3355	29	0.607509	26.3839	30	0.6554	-0.00180338	0.00819553	0.827378
466	T4fXvi	m8Ahwj	MOC	M36754.metal.pos.txt.gz	9	0.140613	0.625734	0.822199	0.969717	-0.442281	0.707387	0.531818	-0.695744	1.28143	0.604018	12.5931	7	0.0826657	13.6176	8	0.0922924	0.0269916	0.0357668	0.475073
189	6RrxqA	kkIUIr	MOC	M32418.metal.pos.txt.gz	12	0.102425	0.462806	0.824848	0.969717	0.121013	0.574446	0.833152	0.0202706	1.60868	0.990194	12.8978	10	0.229442	12.9015	11	0.299812	0.0021636	0.0403918	0.958337
382	7A1vzo	pNO8MW	MOC	M34441.metal.pos.txt.gz	15	0.0602983	0.280564	0.829831	0.969717	0.331652	0.409517	0.41802	0.24347	0.724519	0.7422	14.4206	13	0.344902	14.5051	14	0.412799	-0.00680503	0.0246615	0.786934
471	KXAPer	IfIw4w	MOC	M36850.metal.pos.txt.gz	9	-0.0552822	0.257697	0.830138	0.969717	-0.311955	0.319747	0.329248	-0.628046	0.458101	0.212718	6.26308	7	0.509388	8.49046	8	0.387083	0.0343667	0.0230272	0.179217
172	1yK3FW	gcJU4t	MOC	M31555.metal.pos.txt.gz	11	-0.0904441	0.423214	0.830775	0.969717	-0.300803	0.496558	0.544663	0.648986	0.715925	0.388296	11.9077	9	0.218566	14.0139	10	0.172357	-0.0327742	0.0259756	0.238764
182	au8poO	O3qATD	MOC	M32346.metal.pos.txt.gz	14	0.0406741	0.190804	0.831192	0.969717	0.096391	0.261607	0.712532	0.0103147	0.422593	0.980928	14.2924	12	0.282429	14.3003	13	0.353043	0.00186486	0.022915	0.93648
167	TU0DZb	DGYhwm	MOC	M30805.metal.pos.txt.gz	15	-0.161286	0.774367	0.835009	0.969717	-0.825027	0.892325	0.355184	-0.941329	2.53209	0.716061	20.4171	13	0.0852861	20.5827	14	0.112814	0.0138572	0.0426757	0.750566
163	j4hB91	yAVVYz	MOC	M27718.metal.pos.txt.gz	7	-0.100331	0.482505	0.835277	0.969717	-0.160628	0.536119	0.764472	0.483588	1.22866	0.710108	7.56861	5	0.181668	7.98325	6	0.239333	-0.0223825	0.0427659	0.623073
127	cHDlNb	hJ6qZE	MOC	M19934.metal.pos.txt.gz	38	-0.11624	0.569381	0.838235	0.969717	-0.0891706	0.724055	0.901985	-0.417382	1.13306	0.714756	59.7224	36	0.00775622	59.8805	37	0.0100271	0.00451107	0.0146121	0.759313
45	X9Lsh0	7SKooM	MOC	M01585.metal.pos.txt.gz	20	-0.283527	1.40154	0.839685	0.969717	-0.417191	1.59918	0.794186	-43.6308	21.9555	0.062331	24.8523	18	0.12904	30.2532	19	0.0486637	0.351478	0.17771	0.0634659
414	XgIEPs	NMGRFE	MOC	M35255.metal.pos.txt.gz	13	0.0862089	0.432621	0.842051	0.969717	-0.419997	0.601072	0.48471	-1.08815	2.04309	0.604903	10.7156	11	0.467389	11.0615	12	0.523657	0.0277131	0.0471206	0.568323
44	mYszYq	yoOTOz	MOC	M01573.metal.pos.txt.gz	12	0.0500427	0.254456	0.844089	0.969717	0.1554	0.34495	0.65235	0.637366	0.691999	0.378708	5.4711	10	0.857573	6.30408	11	0.852324	-0.0324891	0.0355976	0.382889
29	hyAxHl	Le9rib	MOC	M01336.metal.pos.txt.gz	28	0.162006	0.839116	0.846906	0.969717	0.388326	0.983433	0.69294	-3.15831	2.14911	0.153671	42.7859	26	0.0203407	47.3693	27	0.00902191	0.0388763	0.0232947	0.107138
82	Fo5iIg	oNp9VQ	MOC	M15506.metal.pos.txt.gz	24	-0.189174	0.983419	0.847457	0.969717	0.0590035	1.36317	0.965475	-2.4672	3.11822	0.437263	18.4217	22	0.680715	19.0143	23	0.700392	0.0211788	0.0275107	0.449582
197	vx9kPf	lXFhah	MOC	M32518.metal.pos.txt.gz	38	0.11955	0.628342	0.849103	0.969717	1.02345	0.898932	0.254904	1.22673	2.36829	0.607639	28.0989	36	0.823659	28.334	37	0.846068	-0.011505	0.0237275	0.630699
468	lWSNDb	AF20P7	MOC	M36776.metal.pos.txt.gz	16	0.135969	0.722599	0.850747	0.969717	-0.127891	1.04927	0.90299	0.488446	2.36367	0.83926	14.9363	14	0.382522	14.9627	15	0.454109	-0.00550428	0.0350225	0.87736
246	n3wJVP	E2JvA4	MOC	M32863.metal.pos.txt.gz	12	-0.0255368	0.136186	0.851257	0.969717	0.0919208	0.190762	0.629905	0.188782	0.279042	0.514044	6.60041	10	0.762553	7.37476	11	0.767974	-0.0225852	0.0256659	0.399529
125	kQvisl	r9kBvt	MOC	M19414.metal.pos.txt.gz	14	-0.103087	0.569527	0.856364	0.969717	-0.865039	0.740108	0.242484	-0.980945	1.09549	0.388161	16.271	12	0.179135	17.4683	13	0.178772	0.0205578	0.021878	0.365924
442	KjvqeK	g49xZV	MOC	M35977.metal.pos.txt.gz	7	-0.101418	0.581297	0.861497	0.969717	0.132946	0.72465	0.854436	-0.17946	1.40685	0.903468	6.05772	5	0.300643	6.0624	6	0.416236	0.00240046	0.0385905	0.952811
194	vksuRo	71tCrJ	MOC	M32492.metal.pos.txt.gz	45	-0.0665942	0.384155	0.862374	0.969717	0.588646	0.631919	0.351584	0.828159	0.673741	0.225683	34.8478	43	0.807454	37.4611	44	0.746291	-0.0145698	0.00901284	0.113286
475	XyCPSR	NyaOuK	MOC	M37104.metal.pos.txt.gz	15	0.0443814	0.257162	0.862981	0.969717	0.266121	0.319042	0.404211	-0.212421	0.49967	0.677699	15.6809	13	0.266794	16.1218	14	0.305992	0.0123165	0.0203707	0.555837
445	nSOYIU	tMuyf6	MOC	M36095.metal.pos.txt.gz	4	-0.0505672	0.294093	0.863482	0.969717	0.129792	0.297672	0.66282	-0.00242144	1.04224	0.998357	4.98603	2	0.0826605	4.99207	3	0.172379	-0.00468972	0.0952741	0.965215
448	UbL5yo	mUnCWA	MOC	M36099.metal.pos.txt.gz	7	0.051415	0.299399	0.863652	0.969717	0.153434	0.361723	0.671438	0.00417863	0.785828	0.995963	1.22647	5	0.942313	1.2307	6	0.975341	0.00256865	0.0395092	0.950682
259	lYRWG0	nuad0T	MOC	M33150.metal.pos.txt.gz	9	-0.0228181	0.137327	0.868032	0.969717	0.00484759	0.183178	0.978887	0.184165	0.197171	0.381375	5.37945	7	0.613761	7.51967	8	0.481737	-0.0318818	0.0217929	0.186883
383	etmDvr	pI1J1q	MOC	M34453.metal.pos.txt.gz	3	0.392406	2.37531	0.868785	0.969717	0.35293	2.59494	0.891816	1.13987	3.47901	0.798434	0.24754	1	0.618813	0.334006	2	0.846197	-0.0146115	0.04969	0.817932
53	7UewM5	1141lg	MOC	M01670.metal.pos.txt.gz	14	-0.120307	0.750667	0.872671	0.969717	-0.369267	1.03683	0.721729	-1.08564	2.24502	0.637389	5.29925	12	0.94723	5.50742	13	0.962262	0.0154572	0.0338788	0.656357
430	bjmTHV	CsaRwx	MOC	M35527.metal.pos.txt.gz	7	-0.0527273	0.332593	0.874036	0.969717	0.142379	0.474124	0.763949	-0.281701	2.35004	0.909253	5.65139	5	0.341631	5.66237	6	0.462053	0.00892348	0.0905424	0.92532
346	EiOCiN	zFfefe	MOC	M34035.metal.pos.txt.gz	5	-0.148662	0.938847	0.874185	0.969717	-0.584714	0.869373	0.501221	1.65421	1.97046	0.462816	6.1073	3	0.106505	8.29984	4	0.0811919	-0.0543789	0.0523988	0.37567
355	ZYEEIp	LK73Ae	MOC	M34244.metal.pos.txt.gz	22	-0.0872734	0.551883	0.874348	0.969717	-0.381939	0.609252	0.530725	-0.108697	1.30997	0.934695	39.0801	20	0.00651604	39.0808	21	0.00959952	0.000449135	0.024772	0.985714
369	AAaCS1	TXJdhf	MOC	M34359.metal.pos.txt.gz	40	-0.0888316	0.561961	0.874398	0.969717	-0.556137	0.731577	0.447142	-0.877616	1.11747	0.437112	57.3128	38	0.0229366	58.3215	39	0.0239936	0.0107569	0.013153	0.418554
80	C8L9eW	XGwVZx	MOC	M15488.metal.pos.txt.gz	17	0.159525	1.02236	0.876004	0.969717	-0.816005	1.36625	0.550336	0.260476	4.06692	0.949778	14.9991	15	0.451481	14.9998	16	0.524656	-0.000911997	0.035561	0.979878
271	dmX5hd	Timhej	MOC	M33204.metal.pos.txt.gz	13	0.0874831	0.569528	0.87792	0.969717	0.546994	0.735563	0.457095	-0.306436	1.46547	0.838189	14.5319	11	0.204944	14.646	12	0.261367	0.00975138	0.0331799	0.77431
221	Ct9eU9	vTOoRh	MOC	M32739.metal.pos.txt.gz	7	-0.187057	1.23637	0.879743	0.969717	-0.96851	1.25063	0.438684	5.74622	2.27198	0.0525832	5.25649	5	0.385386	13.5707	6	0.034817	-0.147672	0.0525112	0.0374507
46	ZWnjb3	8WAL7a	MOC	M01604.metal.pos.txt.gz	20	0.103604	0.707191	0.883526	0.969773	0.05524	0.956666	0.953954	0.587455	1.3871	0.67694	14.9773	18	0.663526	15.1417	19	0.71355	-0.00744721	0.0183666	0.689906
26	OeqwZL	U9ufpV	MOC	M01301.metal.pos.txt.gz	24	0.12694	0.868488	0.883793	0.969773	0.997693	1.25563	0.426862	2.35904	4.24077	0.583636	21.9817	22	0.460984	22.2708	23	0.503956	-0.0216368	0.0402364	0.596154
156	AWEEBt	hg8tFa	MOC	M27278.metal.pos.txt.gz	22	0.0759697	0.543112	0.888756	0.973017	0.505571	0.682976	0.45915	0.219459	1.2145	0.858422	30.4375	20	0.0630684	30.4644	21	0.0830463	-0.00306844	0.0230869	0.895594
289	2yCUv5	TVaxjc	MOC	M33423.metal.pos.txt.gz	55	-0.00142395	0.0109387	0.896428	0.979206	0.00753719	0.0150792	0.617188	-0.00382351	0.0203578	0.851739	71.9896	53	0.0423342	72.0163	54	0.0511322	0.00250017	0.017822	0.888966
153	5tUKxo	Qeee77	MOC	M25599.metal.pos.txt.gz	21	0.0488738	0.392039	0.900788	0.981758	0.150547	0.559435	0.787848	0.191984	0.669139	0.777285	17.6248	19	0.547614	17.6945	20	0.607526	-0.00363077	0.0137575	0.79469
352	x5nhkp	FkvOxC	MOC	M34123.metal.pos.txt.gz	20	-0.0698614	0.581249	0.904331	0.982868	-0.20044	0.700277	0.774702	-2.15402	1.51572	0.172374	25.9309	18	0.101348	29.0921	19	0.0645505	0.0408379	0.0275685	0.155814
62	O4bSAS	sbAFDA	MOC	M03127.metal.pos.txt.gz	21	-0.0590958	0.499702	0.90586	0.982868	-0.674861	0.68311	0.32319	-2.16893	1.46625	0.155467	13.8498	19	0.792374	16.1924	20	0.704616	0.035827	0.0234078	0.142358
8	0hphOR	ornfBU	MOC	M00527.metal.pos.txt.gz	12	-0.0849263	0.779476	0.91324	0.986481	0.64198	1.03714	0.535922	-1.75518	2.39138	0.479827	6.82631	10	0.741734	7.37213	11	0.768197	0.0262741	0.0355634	0.477013
263	9rJvji	XZ7bXb	MOC	M33178.metal.pos.txt.gz	453	-0.00140103	0.0128617	0.913257	0.986481	-0.0158751	0.0195535	0.41686	0.000680644	0.037123	0.98538	481.244	451	0.156864	481.248	452	0.164877	-0.000636097	0.0106395	0.952352
135	kCnE6W	iB3W0n	MOC	M21151.metal.pos.txt.gz	9	0.0217593	0.211911	0.918216	0.986992	0.0975536	0.195925	0.618545	0.230824	0.401986	0.583799	15.9692	7	0.025399	16.8519	8	0.0316882	-0.0280643	0.0451166	0.553629
366	v3A0iH	kvBJZW	MOC	M34339.metal.pos.txt.gz	20	-0.0114565	0.112725	0.919049	0.986992	-0.0408282	0.146088	0.77988	-0.200653	0.21195	0.356327	19.2382	18	0.377293	20.4231	19	0.369532	0.0241013	0.02289	0.306309
281	B1z4lx	yuZQUu	MOC	M33384.metal.pos.txt.gz	12	-0.00705605	0.0724011	0.922363	0.986992	-0.00164866	0.0937353	0.985967	0.0245827	0.129539	0.853285	4.31043	10	0.932258	4.39719	11	0.956827	-0.00860219	0.0292053	0.774368
3	tlaUjn	mEpSUi	MOC	M00059.metal.pos.txt.gz	6	0.285236	2.95639	0.923139	0.986992	0.724574	2.76221	0.793077	-3.45423	4.73922	0.506469	10.6852	4	0.0303388	13.402	5	0.019889	0.0463189	0.0459297	0.370278
4	p6dFL9	uzq5BO	MOC	M00060.metal.pos.txt.gz	195	-0.0449104	0.474293	0.924562	0.986992	-0.285186	0.712207	0.688843	-2.89134	1.45918	0.0489574	181.354	193	0.71601	185.608	194	0.654811	0.0144074	0.0069847	0.0404797
208	s6gZpA	DGsE1g	MOC	M32632.metal.pos.txt.gz	28	0.0317478	0.356236	0.928986	0.986992	0.012265	0.468453	0.979112	-0.21231	0.642887	0.743861	33.93	26	0.136794	34.2051	27	0.160165	0.0068891	0.0150051	0.649966
317	ooWoYV	O2r5Ff	MOC	M33782.metal.pos.txt.gz	11	0.0140715	0.164351	0.93177	0.986992	-0.180931	0.210455	0.389947	-0.260386	0.292812	0.397009	7.19722	9	0.616594	8.47987	10	0.58207	0.0264183	0.0233266	0.286676
286	l6BFNb	aB1PyU	MOC	M33415.metal.pos.txt.gz	15	0.0162342	0.19022	0.931988	0.986992	-0.125799	0.236527	0.594824	-0.19871	0.28562	0.498858	7.05462	13	0.899315	8.07237	14	0.885522	0.0148389	0.0147089	0.331463
308	CZWnck	prRGMZ	MOC	M33637.metal.pos.txt.gz	10	-0.0223051	0.263152	0.932451	0.986992	0.121757	0.345158	0.724271	0.478186	0.449113	0.318074	4.81203	8	0.777465	6.70319	9	0.66799	-0.0278092	0.020222	0.206348
206	v6ATYa	ORMAiI	MOC	M32593.metal.pos.txt.gz	13	-0.0320987	0.388083	0.934081	0.986992	-0.611119	0.520503	0.240358	-1.15834	0.777116	0.164182	11.399	11	0.410463	14.1846	12	0.289074	0.0393762	0.0240167	0.129359
122	45Ttq6	WbrpIf	MOC	M19364.metal.pos.txt.gz	22	-0.0299564	0.384263	0.937862	0.98816	0.373897	0.547882	0.49496	-0.126545	0.721326	0.862503	21.7982	20	0.351562	21.826	21	0.409596	0.00244457	0.0153004	0.874663
277	50x6Pj	s0JcXq	MOC	M33359.metal.pos.txt.gz	9	0.0109713	0.148165	0.940973	0.98816	-0.0752928	0.192319	0.695429	-0.120758	0.2249	0.607945	6.58986	7	0.472793	7.19602	8	0.515639	0.0164384	0.0211138	0.461739
235	HZ2DbB	vfB4IA	MOC	M32800.metal.pos.txt.gz	10	-0.0126721	0.172592	0.94147	0.98816	0.17292	0.229481	0.451132	0.187885	0.25353	0.479831	8.38077	8	0.397186	9.58548	9	0.385073	-0.0220974	0.0206061	0.314835
165	vZzEBk	8dxa8s	MOC	M27728.metal.pos.txt.gz	31	0.0281535	0.397297	0.943507	0.98816	-0.708584	0.581902	0.223337	-0.367802	0.813313	0.65447	37.486	29	0.134197	37.8914	30	0.152558	0.00832191	0.0148605	0.579779
210	RyrnTR	sVARYO	MOC	M32635.metal.pos.txt.gz	11	0.0313121	0.456997	0.945374	0.98816	0.035426	0.606177	0.953397	-1.06246	1.17439	0.389204	8.9825	9	0.438892	10.0046	10	0.440088	0.0294065	0.0290864	0.338422
457	yQdOnf	h2Oyuo	MOC	M36468.metal.pos.txt.gz	16	0.012981	0.213489	0.951515	0.992441	0.101154	0.276566	0.714551	0.814928	0.747481	0.294021	14.8709	14	0.387039	16.2001	15	0.368876	-0.0389673	0.0348334	0.282105
130	iYQc1b	SRunIZ	MOC	M20699.metal.pos.txt.gz	26	0.0168663	0.322343	0.95827	0.997342	0.17963	0.459187	0.695655	0.364731	0.538604	0.504769	14.3621	24	0.938045	15.012	25	0.941101	-0.0108622	0.0134736	0.428054
116	h5ubFC	SCDMQr	MOC	M18494.metal.pos.txt.gz	13	-0.00992144	0.209833	0.962288	0.997956	-0.08478	0.292014	0.771565	-0.270271	0.367171	0.47708	9.53389	11	0.572735	10.2805	12	0.591366	0.0173573	0.0200878	0.405996
39	GVOxAI	f8Zzmw	MOC	M01515.metal.pos.txt.gz	18	0.00196647	0.0469364	0.966581	0.997956	0.0053195	0.0548257	0.922706	0.0332285	0.0632824	0.606726	21.4522	16	0.161776	22.2039	17	0.177004	-0.0132079	0.0176396	0.464867
40	p4JfkZ	JzW7pl	MOC	M01558.metal.pos.txt.gz	34	-0.0233596	0.59713	0.968795	0.997956	0.808943	0.83668	0.33362	0.965038	1.45277	0.511273	37.3699	32	0.235966	38.0222	33	0.251259	-0.0119282	0.0159608	0.460314
262	VOSR6o	kPn538	MOC	M33173.metal.pos.txt.gz	46	-0.000643736	0.0171315	0.970026	0.997956	0.0171776	0.0247248	0.487209	0.0655066	0.0297119	0.0327468	41.948	44	0.559942	49.0783	45	0.312992	-0.0445257	0.0166746	0.0105796
319	taX6N0	KnD4M8	MOC	M33821.metal.pos.txt.gz	20	-0.0153326	0.414317	0.97048	0.997956	0.00493452	0.545928	0.992788	0.63998	1.12638	0.576936	23.8126	18	0.161265	24.3331	19	0.183684	-0.0170692	0.027212	0.538359
437	5fJ3rV	tTeNIo	MOC	M35675.metal.pos.txt.gz	45	0.0175105	0.49526	0.971796	0.997956	0.503216	0.699246	0.471738	1.19184	0.959578	0.22095	51.2134	43	0.182539	53.625	44	0.151635	-0.0158054	0.0111075	0.161966
83	HAlvkj	p450Ub	MOC	M15630.metal.pos.txt.gz	21	-0.00542403	0.175347	0.975323	0.997956	0.0127615	0.178944	0.943147	0.046129	0.232836	0.845057	22.9056	19	0.241524	23.0509	20	0.286301	-0.00406164	0.0116995	0.732285
291	9VGnEQ	0aswUn	MOC	M33442.metal.pos.txt.gz	27	-0.0229984	0.833395	0.977984	0.997956	-0.0751215	1.16655	0.948655	-2.26994	2.58289	0.38786	15.7278	25	0.922693	16.5726	26	0.921429	0.024	0.0261128	0.366833
302	QeM8R5	Nf80sv	MOC	M33531.metal.pos.txt.gz	9	0.010448	0.38034	0.978085	0.997956	0.248518	0.453486	0.58368	-0.16165	1.15404	0.892548	12.1356	7	0.0961866	12.1796	8	0.143369	0.00766439	0.0481122	0.87793
313	sgeK53	YALZUY	MOC	M33666.metal.pos.txt.gz	24	0.0115848	0.458888	0.979859	0.997956	-0.212077	0.646371	0.742833	1.01168	1.22229	0.416734	17.7626	22	0.719965	18.542	23	0.727466	-0.0179517	0.0203352	0.386895
435	bSoon7	V2tRMT	MOC	M35635.metal.pos.txt.gz	11	0.00320852	0.146629	0.982542	0.997956	-0.0279757	0.203736	0.890783	-0.153962	0.386149	0.6994	8.3242	9	0.501834	8.51777	10	0.578396	0.0131977	0.0299966	0.670332
140	COOA5f	aX85eN	MOC	M22032.metal.pos.txt.gz	12	0.00859413	0.51093	0.98658	0.997956	-0.0622124	0.664588	0.925419	-0.57683	1.13423	0.622089	11.3684	10	0.329546	11.7546	11	0.382367	0.0145473	0.0249579	0.572886
408	BW6CDU	AstkDW	MOC	M35187.metal.pos.txt.gz	5	0.00497111	0.318095	0.987531	0.997956	0.122151	0.367393	0.739527	0.920871	0.859864	0.362692	1.22489	3	0.747041	2.53937	4	0.637601	-0.0604078	0.0526887	0.334741
328	LdBpU7	vAlTs0	MOC	M33885.metal.pos.txt.gz	13	-0.00260185	0.168326	0.987667	0.997956	-0.0449278	0.227729	0.843604	0.138247	0.342058	0.69384	9.51951	11	0.574053	9.74324	12	0.638474	-0.0122373	0.0258715	0.645457
264	KQHVVn	Irg7as	MOC	M33188.metal.pos.txt.gz	3	0.00393355	0.329222	0.990467	0.998704	0.0242822	0.357278	0.945814	0.155254	0.580836	0.833722	0.0127301	1	0.910167	0.112728	2	0.945195	-0.013443	0.0425109	0.805019
282	kqTAFd	USjiBI	MOC	M33389.metal.pos.txt.gz	55	0.00448665	0.478986	0.992526	0.998704	0.0236942	0.6583	0.971288	-2.03886	2.30433	0.380263	39.2854	53	0.919525	40.1073	54	0.920259	0.0198878	0.021938	0.36875
234	HJaLvN	Iyd5lF	MOC	M32795.metal.pos.txt.gz	12	-0.00148485	0.291935	0.995942	0.999596	-0.111232	0.406035	0.784126	0.0562554	0.502178	0.913022	9.03945	10	0.528364	9.05942	11	0.616407	-0.00280292	0.0198351	0.89043
124	zfgTCp	2zDTRH	MOC	M19396.metal.pos.txt.gz	7	0.00103691	0.536373	0.998458	0.999596	-0.147743	0.706365	0.834324	-1.27866	1.69617	0.484903	3.03646	5	0.694365	3.66892	6	0.721377	0.0379736	0.0477491	0.462519
329	roWMuO	JVmDIG	MOC	M33892.metal.pos.txt.gz	28	0.000204803	0.40452	0.999596	0.999596	0.370581	0.51441	0.471278	0.0405819	0.636069	0.949617	41.2047	26	0.0295934	41.2157	27	0.0392606	-0.00112009	0.0134392	0.934216

## Sheet: OCCC res
	id.exposure	id.outcome	outcome	exposure	nsnp	b_Inverse.variance.weighted	se_Inverse.variance.weighted	pval_Inverse.variance.weighted	FDR	b_Weighted.median	se_Weighted.median	pval_Weighted.median	b_MR.Egger	se_MR.Egger	pval_MR.Egger	Q_MR.Egger	Q_df_MR.Egger	Q_pval_MR.Egger	Q_Inverse.variance.weighted	Q_df_Inverse.variance.weighted	Q_pval_Inverse.variance.weighted	egger_intercept	se	pval
302	WHuIoO	whpCCr	OCCC	M33531.metal.pos.txt.gz	9	-1.058898328	0.418755943	0.011449349	0.981998335	-0.66942647	0.580268474	0.248643871	-0.872689831	1.207301047	0.493213859	5.352583815	7	0.617019349	5.379625682	8	0.716336828	-0.008192303	0.049818157	0.874029276
200	nNeqet	qmy6FZ	OCCC	M32557.metal.pos.txt.gz	14	0.974377323	0.405773729	0.016337722	0.981998335	0.994575992	0.530565854	0.060853679	0.398625233	1.479421499	0.792163205	6.29575793	12	0.900445082	6.459534921	13	0.927819644	0.021179141	0.052333756	0.692823362
203	vEZ8jZ	B2R2a9	OCCC	M32578.metal.pos.txt.gz	17	-0.783288289	0.344919323	0.023151101	0.981998335	-0.847175856	0.471517881	0.072383367	0.035497311	0.82061239	0.966067169	13.4334651	15	0.568855363	14.64264098	16	0.550951009	-0.030010821	0.02729186	0.288831047
282	JausCd	VHntGk	OCCC	M33389.metal.pos.txt.gz	55	-1.450518754	0.660073475	0.027983968	0.981998335	-1.201745214	0.953211443	0.207405025	0.894797569	3.209488741	0.781485161	56.9831898	53	0.329241372	57.58288383	54	0.344106858	-0.022806455	0.03053714	0.458458654
221	AzFiF5	7gLOmF	OCCC	M32739.metal.pos.txt.gz	7	2.670533412	1.219727858	0.028564134	0.981998335	1.602353766	1.547543486	0.300473929	1.773616647	3.628208876	0.645640693	7.405415112	5	0.192192333	7.509898501	6	0.276250984	0.022136163	0.083342865	0.801147923
154	euhe4p	h3tLpe	OCCC	M27256.metal.pos.txt.gz	31	1.930521532	0.88434695	0.029036465	0.981998335	2.700060428	1.366639399	0.048189514	3.4868129	2.595533565	0.189564553	28.24134334	29	0.505038365	28.64808636	30	0.536134048	-0.017505535	0.027448293	0.52863122
360	S0OUrk	xifDoJ	OCCC	M34314.metal.pos.txt.gz	12	0.598209271	0.27557634	0.029949545	0.981998335	0.37314198	0.369455845	0.312506214	-0.412132565	0.918201922	0.663111657	4.053149061	10	0.944917479	5.383771971	11	0.911166859	0.058131506	0.050394609	0.275519662
290	TK2mk8	JXeOWa	OCCC	M33441.metal.pos.txt.gz	12	-0.896310326	0.419532404	0.03264269	0.981998335	-0.646103579	0.555764238	0.245012227	-0.814650412	0.862945248	0.367401197	7.737089088	10	0.65450018	7.748815355	11	0.735612257	-0.002853696	0.026352867	0.915909306
63	5FPe7z	DWETzV	OCCC	M03141.metal.pos.txt.gz	24	-1.539224765	0.721638212	0.032928085	0.981998335	-2.333435568	0.938979028	0.012952327	-2.91116481	1.723012579	0.105232196	27.56096919	22	0.190690767	28.52626584	23	0.196532847	0.024386521	0.027781479	0.389539369
358	rK9Aas	a64Suy	OCCC	M34289.metal.pos.txt.gz	13	-1.047445108	0.495585748	0.034553746	0.981998335	-0.560106954	0.68487648	0.413458916	-0.779267505	1.236251539	0.541341146	12.22939272	11	0.346649912	12.29276195	12	0.422463271	-0.009423342	0.039470431	0.815693346
432	nL8TnL	HxgdHI	OCCC	M35626.metal.pos.txt.gz	6	1.08536959	0.516550149	0.035624362	0.981998335	1.216787749	0.667193902	0.068191492	1.393729236	0.737544398	0.131797922	1.709468104	4	0.788997021	2.052554759	5	0.841826347	-0.017327064	0.029581695	0.589507889
422	SRXjfI	fMsXzq	OCCC	M35331.metal.pos.txt.gz	8	1.51843584	0.732254968	0.038112421	0.981998335	2.232658904	0.926841003	0.016001078	2.785781529	1.125797307	0.048163218	0.927599578	6	0.98820853	3.124148054	7	0.87328485	-0.046629312	0.031462166	0.188833359
331	6QWo6P	BpB6uX	OCCC	M33910.metal.pos.txt.gz	13	0.799466747	0.392339488	0.041580819	0.981998335	0.726365228	0.5181067	0.160926984	0.86349051	0.652494875	0.212559914	6.125283159	11	0.864875469	6.140363186	12	0.908841597	-0.002959714	0.024101753	0.904479785
390	crG6bR	v5b4X0	OCCC	M34527.metal.pos.txt.gz	16	-1.20355818	0.595066476	0.04311844	0.981998335	-0.774470172	0.846331133	0.360143754	-0.689209089	2.075942055	0.744808753	11.44324991	14	0.650917906	11.51013389	15	0.715665255	-0.011130699	0.04303892	0.799692401
244	ljhSpO	sFQAr5	OCCC	M32855.metal.pos.txt.gz	15	1.024753506	0.511722807	0.045224982	0.981998335	0.452640734	0.701914335	0.519013985	2.382234784	1.225907456	0.073959661	7.492146228	13	0.875042469	8.977055144	14	0.832517611	-0.042812806	0.035133692	0.244660489
113	BEAIvo	0qeiWS	OCCC	M18474.metal.pos.txt.gz	13	0.279712041	0.142128178	0.049064972	0.981998335	0.461833199	0.187311769	0.013678949	0.192170153	0.223348029	0.407927002	13.73149126	11	0.248208844	14.06863228	12	0.296347035	0.014775252	0.028430966	0.613577643
147	MLGW4z	qLRpr2	OCCC	M22481.metal.pos.txt.gz	34	0.942225488	0.481262172	0.050250947	0.981998335	0.487797327	0.742641214	0.511283047	0.272351494	0.750036141	0.71890461	23.07357653	32	0.875962916	24.42950178	33	0.859737566	0.015344883	0.013177885	0.252853009
45	SN9dF7	D3eeT3	OCCC	M01585.metal.pos.txt.gz	20	-3.426776429	1.754548144	0.050809877	0.981998335	-1.327494132	2.156538362	0.53818025	5.70019829	29.92956826	0.851085097	26.43018875	18	0.090320942	26.5672298	19	0.115144443	-0.074041971	0.24236311	0.763490001
463	rgBwTU	hGGSf2	OCCC	M36589.metal.pos.txt.gz	18	0.478155257	0.247773121	0.053630279	0.981998335	0.639492156	0.313568901	0.041410206	0.821571884	0.411846412	0.063381666	24.57912018	16	0.077596877	26.24833012	17	0.070053497	-0.026689964	0.025604464	0.312723889
90	qZYkcs	CINuqj	OCCC	M15958.metal.pos.txt.gz	8	-1.14678511	0.619549282	0.064169695	0.981998335	-0.837117491	0.857164431	0.328761032	-0.526139157	1.250723074	0.688648407	6.05043668	6	0.417563931	6.380394337	7	0.496099464	-0.025288318	0.044208785	0.588082616
201	uVm83n	xVmsQO	OCCC	M32560.metal.pos.txt.gz	12	-0.423718188	0.230756994	0.066326676	0.981998335	-0.658231269	0.329157931	0.045528022	-0.224696862	0.405703474	0.591852795	4.577027994	10	0.917586314	4.932759709	11	0.934379164	-0.017131405	0.028723125	0.564143308
356	epdKwF	vI9KSo	OCCC	M34245.metal.pos.txt.gz	19	-0.737970212	0.402327198	0.066616321	0.981998335	-0.804515136	0.578119252	0.164041261	-1.782440347	1.027739698	0.100953489	15.11103811	17	0.587483872	16.33078338	18	0.569473905	0.030430424	0.027553288	0.284797975
33	JPCDX9	ddAlzv	OCCC	M01361.metal.pos.txt.gz	20	1.369896341	0.749285284	0.067508933	0.981998335	1.428210676	1.116824436	0.200962578	1.63074416	2.104532797	0.448475287	18.21139169	18	0.441810558	18.22922128	19	0.507178713	-0.004349818	0.032766936	0.895863692
165	xepeNT	kCGajJ	OCCC	M27728.metal.pos.txt.gz	31	-0.908524322	0.498507963	0.068381113	0.981998335	-0.55672599	0.717131914	0.437558304	-1.782160137	1.005896441	0.086951113	32.79005706	29	0.286287502	33.9206345	30	0.28401694	0.018468611	0.018469544	0.32560601
114	Rjo7Io	MzOuRL	OCCC	M18476.metal.pos.txt.gz	8	-0.623711508	0.350118207	0.07484203	0.981998335	-0.344040943	0.472606713	0.466635274	-0.947901194	0.539273195	0.129299134	7.962966123	6	0.240829081	8.825173602	7	0.265452831	0.028710513	0.035620243	0.450988351
262	NvwJHk	ouH6xu	OCCC	M33173.metal.pos.txt.gz	46	0.041298877	0.023281125	0.076076215	0.981998335	0.05713678	0.034393243	0.096657384	-0.016505125	0.041256006	0.691043623	47.88566206	44	0.318018082	50.96417034	45	0.250640417	0.039245619	0.023334443	0.099678321
174	hWQ5Mu	9nEW9f	OCCC	M31787.metal.pos.txt.gz	13	0.416860088	0.239162976	0.08133433	0.981998335	0.39619058	0.321093107	0.217247371	1.530351177	0.776949196	0.074570869	5.51580274	11	0.903642998	7.78473833	12	0.801718	-0.06907024	0.04585428	0.160156497
241	XEGiN4	0g5Mny	OCCC	M32846.metal.pos.txt.gz	9	-0.916650805	0.527672924	0.082359432	0.981998335	-0.406876353	0.566923571	0.47294739	-0.153392088	1.105641655	0.893565832	13.09885687	7	0.069736082	14.27059281	8	0.074979493	-0.03860133	0.048781492	0.454734724
366	lxTmfC	QqG2Mx	OCCC	M34339.metal.pos.txt.gz	20	0.249164334	0.143800722	0.083147987	0.981998335	0.254437164	0.196469626	0.19530443	0.046616362	0.272314906	0.865987602	14.03989703	18	0.726486751	14.80706542	19	0.734778443	0.025925572	0.029599406	0.392633242
278	e0MlTK	bzfYtL	OCCC	M33363.metal.pos.txt.gz	9	-0.995942167	0.585763128	0.089084421	0.981998335	-1.13677943	0.777202195	0.14356154	-1.551856837	1.247593626	0.253580263	3.602772668	7	0.824223079	3.857468894	8	0.869748615	0.018801752	0.037255215	0.629283334
12	DBtRcQ	ctBNe2	OCCC	M00575.metal.pos.txt.gz	4	0.578587296	0.342245536	0.090920489	0.981998335	0.536110253	0.434051111	0.216781522	0.055946705	0.643135587	0.938604447	0.169437396	2	0.9187707	1.090722832	3	0.779314088	0.051665417	0.05382733	0.438421974
139	p8W0ZN	WV85eC	OCCC	M22030.metal.pos.txt.gz	16	-1.451775431	0.859898562	0.091351717	0.981998335	-1.662711553	1.167058508	0.154243122	0.154874916	3.214941867	0.962258481	12.60782665	14	0.557609161	12.87681486	15	0.611812216	-0.024158978	0.046581335	0.612111314
437	Fhd3xZ	LQLzaf	OCCC	M35675.metal.pos.txt.gz	45	-1.016670253	0.607434587	0.094187313	0.981998335	-1.63918746	0.933891301	0.079221177	-1.628736284	1.232420527	0.193298302	40.51463208	43	0.579662844	40.84042578	44	0.607824541	0.008022427	0.014055115	0.571117526
186	RW1lRL	OJyePA	OCCC	M32393.metal.pos.txt.gz	14	-1.575034628	0.944168567	0.095281785	0.981998335	-0.825366635	1.308172417	0.528085589	0.94955186	3.637539977	0.798485939	7.977265306	12	0.786904495	8.493749223	13	0.810013845	-0.036756939	0.051145913	0.486104182
95	JTD1Yj	rwYN75	OCCC	M16818.metal.pos.txt.gz	8	-1.380672966	0.828205707	0.095501428	0.981998335	-0.243450628	1.122923073	0.828363583	-1.964202962	2.148174655	0.395785957	7.039643058	6	0.317196596	7.144059493	7	0.414036286	0.015420264	0.051690063	0.775519078
364	mfoDOp	pBQ51i	OCCC	M34336.metal.pos.txt.gz	20	-0.42163105	0.253190342	0.095858295	0.981998335	-0.411360055	0.351170375	0.241439087	-0.311367015	0.310486762	0.329232057	8.927134137	18	0.961406759	9.303586377	19	0.968090029	-0.009369033	0.015270027	0.547184113
171	m5j7ls	yKF6R2	OCCC	M31548.metal.pos.txt.gz	13	0.799120871	0.481268576	0.0968246	0.981998335	0.450813301	0.488288933	0.355876358	-0.467079851	1.44266561	0.752190715	20.20448636	11	0.042613923	21.79879561	12	0.039837688	0.055202468	0.059251558	0.371507961
197	YJlD1F	RSCOC2	OCCC	M32518.metal.pos.txt.gz	38	1.528830655	0.938131633	0.10317449	0.981998335	0.663868871	1.223074656	0.587276551	-0.084355071	3.572442144	0.981291928	45.85191024	36	0.125813074	46.13130533	37	0.144335086	0.016750966	0.035764977	0.642349089
349	YerRRE	s4WcFL	OCCC	M34106.metal.pos.txt.gz	14	0.558331973	0.342895603	0.103464342	0.981998335	-0.087257307	0.447804427	0.845505807	-0.507639957	0.686672072	0.473953347	11.77904794	12	0.463583893	14.86122628	13	0.316096084	0.051475934	0.029320769	0.104622681
135	1MIinn	tJ3vwP	OCCC	M21151.metal.pos.txt.gz	9	0.334081027	0.206749714	0.106122039	0.981998335	0.28102418	0.278138646	0.312315927	-0.28234197	0.364341556	0.463744683	4.905483361	7	0.67149645	8.928726813	8	0.348344148	0.08067853	0.04022257	0.084889734
370	9RAyJj	PMIVuW	OCCC	M34365.metal.pos.txt.gz	63	0.057396606	0.035595743	0.10686252	0.981998335	0.073390051	0.050401293	0.145360981	-0.057997471	0.123568468	0.640489317	41.97406812	61	0.97003846	42.92505291	62	0.969077901	0.021811725	0.022366768	0.333320245
252	j8Q4Qs	9O1dCm	OCCC	M33084.metal.pos.txt.gz	10	0.573314261	0.356959004	0.10825046	0.981998335	0.24708555	0.450250006	0.583160474	-0.283959472	0.693929129	0.693125426	7.285081029	8	0.506210149	9.334045001	9	0.407027682	0.045352118	0.031683301	0.190193306
146	QWzfmC	76yjVk	OCCC	M22189.metal.pos.txt.gz	10	-1.121135664	0.698536666	0.108498746	0.981998335	-1.191098456	1.012421538	0.23940124	0.296482064	1.764858215	0.870758831	8.360849308	8	0.399038162	9.164354226	9	0.422243375	-0.036828233	0.042001695	0.406139521
386	J4kici	a5GGFI	OCCC	M34481.metal.pos.txt.gz	13	-0.509152644	0.321571968	0.113347615	0.981998335	-0.477316172	0.345441593	0.167046475	-0.317938203	0.465265953	0.508525266	13.97084409	11	0.234610996	14.40459854	12	0.275620759	-0.014485909	0.024787844	0.570745059
251	KdHW8F	o5U1od	OCCC	M33009.metal.pos.txt.gz	6	-0.856948629	0.546688208	0.116991517	0.981998335	-1.055689768	0.668926959	0.114523364	0.951949879	1.769149175	0.619063188	0.507036808	4	0.972812339	1.662843859	5	0.893547147	-0.080780301	0.075138548	0.342862415
15	9Isa36	cyi9VB	OCCC	M00599.metal.pos.txt.gz	13	0.935170126	0.598964116	0.118450049	0.981998335	1.386417843	0.8255409	0.093073062	1.51098622	1.701942222	0.393646072	6.677362466	11	0.824577257	6.808010165	12	0.870035808	-0.015381734	0.042555373	0.724608241
308	xXKwfX	3W5aGZ	OCCC	M33637.metal.pos.txt.gz	10	0.820978699	0.52762607	0.119711457	0.981998335	1.102927348	0.529786965	0.037357837	0.764290695	0.965677091	0.451503757	20.16561264	8	0.009727318	20.17868727	9	0.016841119	0.00312245	0.04335524	0.944353879
99	b0vpeD	7IA91x	OCCC	M17799.metal.pos.txt.gz	119	-0.098412502	0.063802652	0.122963896	0.981998335	-0.0510027	0.091475568	0.577147999	0.004848241	0.172782799	0.977662305	119.4644093	117	0.419368472	119.88701	118	0.43425886	-0.011475081	0.017836803	0.521264189
245	KO9Ri2	oultUt	OCCC	M32857.metal.pos.txt.gz	7	0.794384711	0.51700265	0.124410992	0.981998335	0.441628562	0.653559024	0.499212938	6.451878045	4.149127744	0.180666774	2.001617186	5	0.848921222	3.890175648	6	0.69153574	-0.187436054	0.136391692	0.227765943
19	1EBnBL	OuBUEY	OCCC	M01110.metal.pos.txt.gz	20	-0.964067654	0.631363758	0.126770781	0.981998335	-0.636435375	0.82097355	0.438209485	-1.116135112	1.091395237	0.320013527	18.67292587	18	0.412218868	18.70377511	19	0.47598178	0.003262998	0.018921893	0.86501131
418	SXyakw	2qOgZr	OCCC	M35320.metal.pos.txt.gz	12	-0.715845487	0.473172132	0.130313992	0.981998335	-0.896733195	0.652766882	0.169521834	-0.58799439	0.86639101	0.512745766	5.610337749	10	0.846870173	5.641369863	11	0.896190122	-0.004272597	0.024254163	0.863685087
103	upyYdI	pbkeE2	OCCC	M18254.metal.pos.txt.gz	13	-0.43692955	0.288845517	0.130362095	0.981998335	-0.383175546	0.430684344	0.373632376	-0.588859414	0.907831584	0.529877115	11.56571359	11	0.397155525	11.59866934	12	0.478424868	0.008792018	0.049660698	0.862693315
473	nLjs3d	trYij8	OCCC	M37058.metal.pos.txt.gz	41	0.93697985	0.622419493	0.132225585	0.981998335	0.963895763	0.975617669	0.323159924	-0.347114946	1.40156529	0.805694965	46.02526125	39	0.20421373	47.25887481	40	0.200270556	0.016879608	0.016509679	0.312888789
396	ONwpJD	0DyKXP	OCCC	M34674.metal.pos.txt.gz	12	0.674117243	0.449474997	0.133669306	0.981998335	0.715879876	0.611985334	0.242094992	1.191440672	1.113192003	0.309640334	8.424096724	10	0.587485219	8.68212952	11	0.651206737	-0.02456818	0.048365483	0.622490968
351	LMKHdy	ITb2SP	OCCC	M34112.metal.pos.txt.gz	16	-0.513966447	0.343874364	0.135009888	0.981998335	-0.439540414	0.472929834	0.352682456	0.718222493	0.733831705	0.344324636	8.835711383	14	0.841428673	12.44845534	15	0.644816244	-0.050706333	0.026677407	0.078127067
34	LZGtuv	TNVbTP	OCCC	M01365.metal.pos.txt.gz	21	0.962733895	0.651509054	0.139488519	0.981998335	0.99094321	0.936640153	0.290066186	0.306841677	1.286780182	0.814079637	20.41433869	19	0.370043641	20.79409016	20	0.409340198	0.01407687	0.02367812	0.559185005
476	ED803X	3lnpYF	OCCC	M37112.metal.pos.txt.gz	11	-0.196681693	0.133865128	0.141764277	0.981998335	-0.077781416	0.189779829	0.681915393	0.122523176	0.327769712	0.717200655	6.022408534	9	0.737673469	7.160697067	10	0.710192075	-0.040134645	0.037617787	0.313796324
329	PylAob	9wyLMV	OCCC	M33892.metal.pos.txt.gz	28	0.623700021	0.428773418	0.145776021	0.981998335	0.561607787	0.667164636	0.399909481	-0.049645548	0.651299949	0.939823363	21.66974067	26	0.706623705	23.55617181	27	0.654804759	0.01923253	0.014002834	0.181333457
184	SneFuu	Qn3EWd	OCCC	M32379.metal.pos.txt.gz	11	0.633829865	0.436270513	0.146269066	0.981998335	0.597696866	0.572878177	0.296798813	0.819329309	0.679221069	0.258461923	9.018516432	9	0.435566716	9.145931735	10	0.518312481	-0.009695305	0.027189235	0.729618628
40	eSSBms	fOuuLN	OCCC	M01558.metal.pos.txt.gz	34	1.066348206	0.741406213	0.150355206	0.981998335	1.980740234	1.080942583	0.06688895	2.817223478	1.788605895	0.125070786	27.02639142	32	0.716544608	28.18345791	33	0.705828943	-0.021163653	0.019674852	0.290118342
68	1bOCvF	vqdZqW	OCCC	M12035.metal.pos.txt.gz	34	-1.06320767	0.739969606	0.150767402	0.981998335	-0.075688443	1.075251633	0.943882155	-0.837424475	2.283991725	0.716293784	23.0742871	32	0.875940269	23.08520536	33	0.90068445	-0.002449468	0.023442024	0.91743231
58	Cp6VHM	xIZQYq	OCCC	M02137.metal.pos.txt.gz	17	-0.390663919	0.272313024	0.151397289	0.981998335	-0.182091495	0.345054504	0.597695034	-0.659749243	0.462365316	0.174092554	13.76839348	15	0.543162332	14.28696621	16	0.577344823	0.015497781	0.02152111	0.482522513
205	ey3ApP	FvsNJo	OCCC	M32587.metal.pos.txt.gz	12	0.963441615	0.675576403	0.153838579	0.981998335	1.326652272	0.898385873	0.139754325	3.624360432	2.084859923	0.11277218	10.49976433	10	0.397793254	12.39561281	11	0.334652474	-0.063804816	0.047483358	0.208729726
1	GUVvLI	HkZiKV	OCCC	M00053.metal.pos.txt.gz	7	-2.936883535	2.068937857	0.155749601	0.981998335	-2.431736862	2.728464085	0.372796393	-2.542482062	3.641530023	0.516187408	4.784847869	5	0.442697981	4.802169519	6	0.56942536	-0.004153286	0.031557111	0.900423334
43	wC9voR	nlcW8w	OCCC	M01572.metal.pos.txt.gz	16	-1.450555922	1.021888763	0.155757624	0.981998335	-1.041531628	1.246084779	0.403243057	-3.7179073	3.356670386	0.286694459	17.32988859	14	0.239023941	17.95455136	15	0.265062475	0.034539912	0.04862194	0.489135673
112	41cZDn	bE3wz3	OCCC	M18467.metal.pos.txt.gz	12	0.869900629	0.613938111	0.156506585	0.981998335	1.039797601	0.756944146	0.169541637	-0.40194327	1.343779992	0.770977125	13.08818967	10	0.21878276	14.56541141	11	0.203269289	0.044510665	0.041896816	0.313042281
283	O2ibis	swYMco	OCCC	M33390.metal.pos.txt.gz	14	-0.386939361	0.273256723	0.156767102	0.981998335	-0.185411896	0.366843987	0.613260795	-0.376583863	0.528173717	0.489483933	7.326896707	12	0.835276578	7.327421608	13	0.884499179	-0.000720583	0.031451768	0.982098058
8	L8XLqP	gejKbq	OCCC	M00527.metal.pos.txt.gz	12	1.462097179	1.036413915	0.158325102	0.981998335	1.49135818	1.397554048	0.285917553	1.47234368	3.175160691	0.652786874	9.44005735	10	0.490910543	9.440069006	11	0.581340971	-0.000161565	0.047323133	0.997343112
363	TT5g0x	16O1ar	OCCC	M34329.metal.pos.txt.gz	11	0.351210545	0.249063595	0.158503081	0.981998335	0.33524376	0.314810335	0.286917973	0.046214587	0.615240008	0.941765309	1.864289409	9	0.993436282	2.158210993	10	0.994977428	0.023317694	0.043010042	0.600881849
288	xKNN9e	A6OUyL	OCCC	M33422.metal.pos.txt.gz	35	1.060843044	0.754127137	0.159511488	0.981998335	1.478728624	1.131091865	0.191095168	2.241344774	1.433266678	0.127404396	31.8161672	33	0.525943266	32.75426315	34	0.528599079	-0.015620395	0.01612755	0.339813488
158	cHyPDm	0MORTk	OCCC	M27513.metal.pos.txt.gz	21	-0.90445058	0.644345899	0.160416413	0.981998335	-1.254396221	0.812277763	0.122516963	-0.189993105	1.18786225	0.87461224	27.22209066	19	0.099585409	27.96413289	20	0.110251142	-0.018616444	0.025868209	0.480490846
338	Dl7ZDH	Mrns3V	OCCC	M33957.metal.pos.txt.gz	9	1.005712665	0.722274714	0.163794033	0.981998335	0.200555712	0.983666421	0.838442665	3.850521577	2.490139733	0.16595072	7.027566815	7	0.42601527	8.451709554	8	0.390633689	-0.076673207	0.064375459	0.272456149
118	QaDEik	H4ej26	OCCC	M18929.metal.pos.txt.gz	11	1.181892731	0.848973045	0.163878797	0.981998335	1.197052985	1.174527453	0.308118289	1.417634422	1.79536221	0.450057418	11.22320935	9	0.260718893	11.25179325	10	0.338240501	-0.005551965	0.036671043	0.883000155
379	jjkdHw	tJmOtq	OCCC	M34416.metal.pos.txt.gz	13	-0.747948416	0.549932126	0.173806491	0.981998335	-1.306292815	0.729158092	0.073211755	-2.863512986	1.243071734	0.041768132	8.710179764	11	0.648624235	12.29079312	12	0.422617368	0.058037699	0.030671249	0.085058126
295	cMIkdY	4l0Rp2	OCCC	M33477.metal.pos.txt.gz	44	-1.10810119	0.817474455	0.175252635	0.981998335	-1.409426367	1.076490098	0.190439707	-3.733542533	3.475757868	0.288880759	55.18024708	42	0.083575295	55.97419053	43	0.088639286	0.026239784	0.033754575	0.441297512
180	vQDL0r	fgC8NW	OCCC	M32338.metal.pos.txt.gz	23	0.591189615	0.437970431	0.177067599	0.981998335	0.722664395	0.533570893	0.175611202	0.728929179	0.678301694	0.294729532	13.47011458	21	0.891267376	13.54083373	22	0.916972146	-0.004192951	0.015767081	0.792885956
126	lzjXmG	EFCb0s	OCCC	M19415.metal.pos.txt.gz	5	-1.68682741	1.258136981	0.180006732	0.981998335	-0.535784935	1.028399795	0.602374465	0.729808786	1.452006953	0.649807769	3.859126159	3	0.277083267	9.757755301	4	0.04471207	-0.084822485	0.039611319	0.12169543
136	31vHti	tzjnFM	OCCC	M21184.metal.pos.txt.gz	16	0.674174683	0.506964041	0.183575139	0.981998335	0.523197266	0.633731655	0.409041412	3.948919634	1.913903434	0.058142198	20.21215456	14	0.123593314	24.71570328	15	0.0538942	-0.109302702	0.061886476	0.099152365
434	c7Eisk	dDaXBV	OCCC	M35631.metal.pos.txt.gz	27	-0.676824009	0.509934909	0.184417632	0.981998335	-0.386038583	0.74603758	0.604840719	-1.017117273	0.986229047	0.312265698	22.61655076	25	0.59994334	22.77905035	26	0.645414886	0.007094828	0.017600124	0.690292363
67	rDYuC7	UguG17	OCCC	M12017.metal.pos.txt.gz	15	-0.954680713	0.723420063	0.186942931	0.981998335	-1.395073423	1.008250974	0.166463535	0.551679131	2.142563315	0.800834722	13.65566769	13	0.398532546	14.24416322	14	0.431683674	-0.028612622	0.038227058	0.467490429
20	qAn7C9	AzbD9V	OCCC	M01114.metal.pos.txt.gz	17	0.40781435	0.309257566	0.187273322	0.981998335	0.387995691	0.415079246	0.349916699	0.299485356	0.746709387	0.694021272	19.47441716	15	0.193034631	19.50784834	16	0.243208918	0.00579734	0.036127634	0.874653289
352	zeWFWa	x3GIbJ	OCCC	M34123.metal.pos.txt.gz	20	0.886294981	0.673273202	0.18804075	0.981998335	0.515382863	1.008679979	0.609387576	-0.109995336	1.856849802	0.953415573	21.39948591	18	0.259739528	21.79572921	19	0.294540174	0.019406564	0.033614999	0.570875489
223	uJJSFB	fCpehT	OCCC	M32753.metal.pos.txt.gz	10	0.698874261	0.532056372	0.189002992	0.981998335	0.551990152	0.602404621	0.359503651	1.392723886	1.877504211	0.479420036	13.46176849	8	0.09691852	13.7139493	9	0.132870629	-0.026732917	0.069055202	0.708759512
64	qgfvxJ	NSNoQ5	OCCC	M03147.metal.pos.txt.gz	5	2.138234035	1.630834956	0.189814385	0.981998335	1.711980812	1.587209221	0.28076132	-0.369744425	4.15304269	0.934668759	6.317121569	3	0.097160616	7.252556291	4	0.12312866	0.071472951	0.107234359	0.552760755
270	IA4lDz	TYTmkl	OCCC	M33203.metal.pos.txt.gz	15	0.208616393	0.15932839	0.190416318	0.981998335	0.243888448	0.213789521	0.253958296	0.311807173	0.305342297	0.325801052	16.51406633	13	0.222480455	16.71830602	14	0.271500394	-0.013797212	0.034409361	0.694952844
340	0OEQQF	8PGxdb	OCCC	M33961.metal.pos.txt.gz	12	-0.943871065	0.723052338	0.191757364	0.981998335	-0.705791555	0.972733392	0.468099022	-1.22629556	1.736306162	0.496147442	10.79113454	10	0.374020503	10.82625826	11	0.457931651	0.006699799	0.037135995	0.860432453
236	2LRD8F	p9HMfP	OCCC	M32802.metal.pos.txt.gz	6	-0.668052143	0.513163374	0.192974061	0.981998335	-0.704667666	0.628701398	0.262360044	0.580264561	1.386296605	0.697026395	1.334660011	4	0.855468114	2.274251121	5	0.810041166	-0.058893676	0.060757404	0.387273264
59	zWbTpN	oyMlrp	OCCC	M02342.metal.pos.txt.gz	16	0.742087551	0.572723886	0.195073318	0.981998335	1.054558244	0.77486216	0.173525581	2.092020478	1.397266953	0.15653839	10.21222893	14	0.746508309	11.33411003	15	0.728570326	-0.031608455	0.029842133	0.307446862
212	uos1hO	rzOYmz	OCCC	M32651.metal.pos.txt.gz	24	-0.872488472	0.674889976	0.196085002	0.981998335	-0.461987197	0.883754734	0.601144765	0.502440659	1.97873167	0.801915025	28.36403818	22	0.163928243	29.07033977	23	0.177989087	-0.022914038	0.030958452	0.467032251
233	8CoNis	E6C9dL	OCCC	M32787.metal.pos.txt.gz	15	-0.695791766	0.539517815	0.197170523	0.981998335	-1.052206534	0.746394532	0.15862268	-0.957087693	1.252922342	0.45857683	13.53922172	13	0.407074801	13.59535948	14	0.480271127	0.007541227	0.032481768	0.820022375
314	SyH4Le	Lb6nnD	OCCC	M33675.metal.pos.txt.gz	8	0.74425307	0.577839673	0.197748631	0.981998335	0.966410638	0.644306167	0.133633947	1.366577069	2.227052238	0.561988742	10.95016417	6	0.089928935	11.10463674	7	0.134119494	-0.021005562	0.072201014	0.780898467
74	76GWYp	d1Ebao	OCCC	M12768.metal.pos.txt.gz	18	-0.774412771	0.605223548	0.200704037	0.981998335	-0.363906671	0.946487847	0.700621916	-0.319551746	0.970294832	0.746174581	7.438716316	16	0.963849992	7.798429457	17	0.970668825	-0.011095853	0.018500461	0.557064671
235	jv4EAF	3ZaJ6X	OCCC	M32800.metal.pos.txt.gz	10	-0.299113011	0.234457728	0.202038532	0.981998335	-0.373334907	0.309903619	0.228326591	-0.736221799	0.349474894	0.068227859	6.323875103	8	0.611002516	9.134750368	9	0.424929759	0.046017608	0.027447529	0.132151967
365	qP319H	PDxnsu	OCCC	M34338.metal.pos.txt.gz	43	0.030399037	0.023941705	0.204187726	0.981998335	0.039364605	0.035033258	0.261167783	0.002348524	0.038822319	0.95205598	36.69739423	41	0.662207285	37.53985557	42	0.666961219	0.0203108	0.022128503	0.364061888
470	91VLy7	Lh9RQO	OCCC	M36808.metal.pos.txt.gz	33	-1.246233705	0.989630105	0.207924724	0.981998335	-1.40540595	1.249305311	0.260610243	-3.388757239	2.681966915	0.215817203	38.85291771	31	0.157002071	39.78003147	32	0.162272073	0.023640427	0.027486521	0.396351509
448	5RGHRU	63NaYA	OCCC	M36099.metal.pos.txt.gz	7	0.495232541	0.396413325	0.21156148	0.981998335	0.544363519	0.505685002	0.281709346	0.282185046	1.030052893	0.795078623	2.144405994	5	0.828824442	2.194622799	6	0.900957134	0.011670318	0.052078462	0.831555421
198	YsXskj	YUUe53	OCCC	M32549.metal.pos.txt.gz	7	-0.527504853	0.42383584	0.213279891	0.981998335	-0.7308086	0.5192277	0.159281682	-0.290288506	1.483471416	0.852563069	3.47022278	5	0.627898014	3.498065524	6	0.744227051	-0.010381311	0.062215157	0.874017313
237	R41egG	FNRXZM	OCCC	M32808.metal.pos.txt.gz	10	0.496870611	0.399608146	0.21372246	0.981998335	0.695329852	0.515448669	0.177343449	0.542283097	0.946483222	0.582422987	9.915662722	8	0.270995282	9.919231496	9	0.357063414	-0.002039306	0.038004824	0.958522519
273	MvgDaK	2UtMZJ	OCCC	M33228.metal.pos.txt.gz	21	-0.604752828	0.486789132	0.214114766	0.981998335	-0.705503972	0.672147258	0.293889596	-0.237797863	0.878441596	0.7895374	17.40088997	19	0.562728318	17.65272644	20	0.610272978	-0.00910435	0.018142186	0.621550479
447	xeYJZH	3ImQFq	OCCC	M36098.metal.pos.txt.gz	10	-0.407724852	0.332012809	0.21943213	0.981998335	-0.343162084	0.430268262	0.425129475	-0.742665597	0.917836623	0.441828405	2.465519791	8	0.963319415	2.618738304	9	0.977517813	0.019388885	0.049533294	0.70569787
101	Bs4kuz	Ykgj5u	OCCC	M17807.metal.pos.txt.gz	22	-0.415944437	0.338791402	0.219548264	0.981998335	-0.147224039	0.510609236	0.773094029	0.306495333	0.79135374	0.702621116	20.87033316	20	0.404799773	21.93495721	21	0.403266366	-0.025234529	0.024983125	0.324529839
69	tgfeij	u831lQ	OCCC	M12067.metal.pos.txt.gz	26	1.174685481	0.966869457	0.224390119	0.981998335	2.470760798	1.372068641	0.071741351	2.988316244	1.953694421	0.139197489	13.02042217	24	0.965782701	14.16169877	25	0.958840151	-0.025042976	0.023441775	0.296010862
417	WxlhYm	GsB2ko	OCCC	M35305.metal.pos.txt.gz	11	-0.620720719	0.511253401	0.224703592	0.981998335	-0.386520475	0.685047751	0.572601604	-0.948771471	1.08623586	0.405120577	6.791342242	9	0.65883338	6.908504985	10	0.734053496	0.010088833	0.02947448	0.739990107
479	V3BwuT	Z50G0J	OCCC	M37203.metal.pos.txt.gz	18	-0.579963553	0.478363876	0.225363149	0.981998335	-0.938233915	0.654107026	0.151465649	0.396728383	2.017558694	0.846586959	18.37486569	16	0.302407083	18.66081692	17	0.348344672	-0.02450358	0.049106124	0.624575539
481	F1Gwhu	L3BG5b	OCCC	M37459.metal.pos.txt.gz	3	-0.543719879	0.45061101	0.227575424	0.981998335	-0.565331359	0.515863303	0.273125283	-0.108285807	1.693351413	0.959345032	0.250387986	1	0.616802017	0.321549836	2	0.851483703	-0.067944279	0.254700195	0.834038832
326	WMN5Fs	Dsbu2A	OCCC	M33883.metal.pos.txt.gz	12	-0.24163537	0.20043245	0.227983292	0.981998335	-0.45072455	0.269707366	0.094689795	-0.360315725	0.597769265	0.560083915	8.653714817	10	0.56525199	8.698125373	11	0.649734201	0.009283062	0.044050224	0.837323864
346	NxyRIo	IMpElD	OCCC	M34035.metal.pos.txt.gz	5	1.03305166	0.8651706	0.232460804	0.981998335	0.961623756	1.109960468	0.38629356	1.753294662	1.825099293	0.407592414	0.910121221	3	0.822984664	1.11099501	4	0.892523825	-0.021935569	0.048942626	0.684407322
424	Wkn6Se	P7yVd6	OCCC	M35431.metal.pos.txt.gz	24	-0.84313623	0.718501917	0.240609732	0.981998335	-0.073186153	0.974073711	0.940108016	0.193893909	2.404129488	0.936449209	14.71152293	22	0.874317701	14.915838	23	0.897624616	-0.017002948	0.037616122	0.65568528
369	Yk6tIu	I8hn63	OCCC	M34359.metal.pos.txt.gz	40	-0.721919394	0.618133449	0.24284623	0.981998335	-0.663894905	0.936146171	0.478213603	0.623017379	1.259645491	0.623731859	28.93548189	38	0.854991762	30.43708258	39	0.835027189	-0.017964586	0.014660203	0.227966296
108	zaMiWv	r7TQSa	OCCC	M18357.metal.pos.txt.gz	8	0.680467928	0.584384416	0.244254521	0.981998335	0.972779743	0.542525619	0.072963697	4.004831888	2.771782213	0.19862204	12.34083781	6	0.054783017	15.42752538	7	0.030893384	-0.143980155	0.117531153	0.266466888
14	P7cCcj	Tps8pY	OCCC	M00584.metal.pos.txt.gz	20	-0.657873907	0.569745302	0.248221204	0.981998335	-0.288834877	0.819358943	0.72445339	-1.48273031	1.178867402	0.224552287	16.13286504	18	0.583275106	16.77165593	19	0.605334348	0.021780361	0.027251205	0.434569538
350	S6FlQj	N06kpr	OCCC	M34109.metal.pos.txt.gz	32	-0.033777554	0.029261847	0.248368738	0.981998335	-0.017601493	0.042995552	0.682261257	-0.101586191	0.054294536	0.07112458	18.0502226	30	0.957714775	20.24850207	31	0.930326475	0.043026579	0.029019863	0.148594613
6	WqMZC5	SJpTW1	OCCC	M00064.metal.pos.txt.gz	4	-3.537504495	3.065245693	0.248471953	0.981998335	-2.453275777	3.746210199	0.512552298	-5.355273366	5.306943303	0.419160393	2.054937795	2	0.357911726	2.238356524	3	0.524432899	0.023012723	0.054466631	0.713742279
334	D1IuHj	ioL70l	OCCC	M33937.metal.pos.txt.gz	15	0.543225824	0.472918749	0.250693612	0.981998335	0.271170317	0.644281558	0.673836935	2.274901479	1.316615138	0.107680253	10.16334762	13	0.680525407	12.14947448	14	0.594300103	-0.053919885	0.038260044	0.182216854
320	3fHKi0	YAo1i3	OCCC	M33822.metal.pos.txt.gz	8	-0.944844209	0.826530519	0.252978404	0.981998335	-1.818690157	1.096683672	0.097245961	-3.888164923	2.34627685	0.148562473	5.956718768	6	0.428055928	7.729645094	7	0.357036157	0.074388823	0.055867899	0.231371924
159	gyfqUt	zQQjsn	OCCC	M27531.metal.pos.txt.gz	16	-0.25157859	0.22012417	0.253082609	0.981998335	-0.27144124	0.282125737	0.335985009	-0.568019116	0.369156782	0.146170683	11.93617125	14	0.611428824	13.07636979	15	0.596399118	0.025477054	0.02385937	0.303677746
104	Mx9csR	ORGWu5	OCCC	M18281.metal.pos.txt.gz	13	-0.133850387	0.118924529	0.260374264	0.981998335	-0.019196367	0.135163779	0.887061829	0.213979095	0.198685311	0.304543917	14.77479685	11	0.193040729	20.50506091	12	0.058115037	-0.086674293	0.041963085	0.063263541
181	LUvjQd	oRM9HV	OCCC	M32339.metal.pos.txt.gz	37	-0.844210259	0.764586856	0.269532794	0.981998335	-1.641466554	1.122661828	0.14370827	1.391697687	2.696590859	0.609033255	36.8506951	35	0.383285625	37.6383232	36	0.394117842	-0.022671145	0.026212092	0.392976875
84	UNJXzi	PVdSY9	OCCC	M15650.metal.pos.txt.gz	8	2.699048257	2.453630312	0.271322371	0.981998335	3.019533609	3.331693609	0.364773958	12.34243256	9.608884671	0.246335005	5.185820716	6	0.520210845	6.263267939	7	0.509367292	-0.066522303	0.064086901	0.339279185
311	5hdyrZ	pK9slh	OCCC	M33653.metal.pos.txt.gz	13	-0.454920745	0.414790861	0.272751885	0.981998335	-0.525203054	0.532590795	0.324069975	-0.297345842	1.006620988	0.773196993	7.292617862	11	0.774915796	7.322133834	12	0.835612241	-0.005584399	0.032504827	0.866712953
388	3MJ2VT	hGzsJf	OCCC	M34513.metal.pos.txt.gz	12	0.36709519	0.336259545	0.274964142	0.981998335	-0.17194814	0.455081277	0.705549081	-0.069506389	0.770301527	0.929884049	11.80623121	10	0.298234078	12.2812264	11	0.342879903	0.022741397	0.035853221	0.54012861
382	512FFQ	Sifbz9	OCCC	M34441.metal.pos.txt.gz	15	-0.418698065	0.383705673	0.275186683	0.981998335	-0.646961435	0.539855163	0.230762048	-0.398761113	0.993465416	0.694657449	15.35640534	13	0.28563449	15.35697212	14	0.354196096	-0.000742889	0.033914955	0.982856817
169	C3ymw6	KFscXj	OCCC	M31522.metal.pos.txt.gz	4	-0.487079114	0.450949238	0.280088921	0.981998335	-0.439248461	0.551790846	0.426007864	0.84371782	1.326501319	0.589822294	0.906154378	2	0.635669065	2.044159116	3	0.563292086	-0.08205357	0.07691755	0.397793779
39	XpsCUH	88qull	OCCC	M01515.metal.pos.txt.gz	18	-0.062449335	0.058260455	0.283765312	0.981998335	-0.12834573	0.080460959	0.110683054	-0.052505852	0.079987812	0.520881618	18.40544727	16	0.300695036	18.44607402	17	0.361236486	-0.004119752	0.021921901	0.853295334
13	4TVvGc	mapp1q	OCCC	M00577.metal.pos.txt.gz	3	-1.399176702	1.312883364	0.286546568	0.981998335	-1.268009898	1.592068867	0.4257681	-1.693096905	4.561912392	0.773757999	0.175124184	1	0.675597365	0.179650163	2	0.914091063	0.007439848	0.110587943	0.957235592
343	6c4lGn	6jJPv3	OCCC	M33971.metal.pos.txt.gz	6	1.072089574	1.007387955	0.287225828	0.981998335	1.044021932	1.315237253	0.427317804	2.486930197	5.93166564	0.696560452	1.94881089	4	0.745173552	2.007393978	5	0.848120995	-0.027319563	0.112872361	0.820652413
260	zOjmal	uFRr24	OCCC	M33163.metal.pos.txt.gz	18	0.666791582	0.629002864	0.289109489	0.981998335	0.816367797	0.873672373	0.350092681	-0.316459511	1.457415165	0.830845832	12.2213735	16	0.728605388	12.78072011	17	0.75073721	0.019240881	0.025726721	0.465375068
73	70mhJ2	hCThRx	OCCC	M12626.metal.pos.txt.gz	9	1.349420234	1.278390969	0.291168617	0.981998335	0.72971106	1.680176455	0.664066098	6.901098199	8.860801922	0.461589291	4.070282911	7	0.771647546	4.471184547	8	0.812309034	-0.074752686	0.118061388	0.546744738
155	wPhca3	AzdBBc	OCCC	M27273.metal.pos.txt.gz	13	1.066390778	1.010502365	0.291284688	0.981998335	0.905958119	1.249982369	0.468589021	1.272611124	2.787667883	0.656902149	2.989219804	11	0.990867585	2.995520096	12	0.995575565	-0.003661438	0.046128706	0.938160441
416	OGIE1Z	Wl0axF	OCCC	M35270.metal.pos.txt.gz	39	0.843940182	0.800476992	0.291747139	0.981998335	0.980391372	1.153053637	0.395182485	1.382861613	2.887755793	0.634848608	23.94684433	37	0.952023261	23.98457131	38	0.96278023	-0.005651891	0.029098307	0.847054899
458	V5rxfZ	JXsrBg	OCCC	M36515.metal.pos.txt.gz	10	3.257639287	3.099032255	0.29317614	0.981998335	3.089285989	3.784806232	0.414366547	-2.277301936	7.279826606	0.762414053	10.5849848	8	0.22634094	11.52604176	9	0.241365777	0.036907997	0.04376356	0.423529997
265	Q5yeWq	UdvV9S	OCCC	M33190.metal.pos.txt.gz	20	-0.162567989	0.155357617	0.295371109	0.981998335	-0.347387675	0.217916718	0.110906821	-0.164643432	0.350069036	0.643776974	12.71134986	18	0.808427522	12.71139363	19	0.853012251	0.000180809	0.027329599	0.994794122
127	f1gOW4	ozRAHS	OCCC	M19934.metal.pos.txt.gz	38	0.767145029	0.73785302	0.298479777	0.981998335	1.323424625	1.042582161	0.20430841	1.017935153	1.430887319	0.4814201	58.17835952	36	0.011053302	58.24664338	37	0.014420853	-0.003850311	0.018731227	0.838295954
4	tZxfo2	Fz1f2y	OCCC	M00060.metal.pos.txt.gz	195	-0.688449673	0.662979986	0.299075969	0.981998335	-0.426250643	1.291508878	0.741369122	-2.007807052	2.072865344	0.333949911	211.9451291	193	0.166498818	212.4408715	194	0.173181772	0.006654846	0.00990474	0.502460371
317	wtN7Gy	68hbr5	OCCC	M33782.metal.pos.txt.gz	11	-0.227584237	0.21937544	0.299540654	0.981998335	-0.229316941	0.288404109	0.426541551	0.092616118	0.390329492	0.817755146	6.814746379	9	0.656399989	7.798405251	10	0.648520957	-0.030841464	0.031096587	0.347211504
109	ZXw8m9	VcLYcH	OCCC	M18369.metal.pos.txt.gz	35	-0.825631215	0.795876068	0.299555694	0.981998335	0.374981934	1.136387076	0.741417118	0.665349556	1.75231081	0.706601993	38.94361836	33	0.219817875	40.02075388	34	0.22040495	-0.0184888	0.019352395	0.346334672
246	X3V0qU	a1IYgv	OCCC	M32863.metal.pos.txt.gz	12	0.195969063	0.190107682	0.302619656	0.981998335	0.311163653	0.257894641	0.227604187	0.543411222	0.385676276	0.189168329	11.03328992	10	0.354930298	12.21369917	11	0.34779646	-0.037001744	0.035773251	0.325342411
296	FiRzHD	kfUqpV	OCCC	M33488.metal.pos.txt.gz	16	0.351377334	0.341907659	0.304092574	0.981998335	0.171910907	0.483270246	0.722047143	-0.250210181	0.705977858	0.728308365	11.37546756	14	0.656320808	12.3241015	15	0.65434989	0.030223412	0.031030885	0.346596561
60	klrhy0	zNMBg7	OCCC	M02730.metal.pos.txt.gz	19	-0.885711259	0.863932529	0.305264662	0.981998335	-0.786994475	1.257994845	0.531581042	-2.540904398	1.965727014	0.213441736	11.42256479	17	0.833773197	12.3013092	18	0.831297418	0.026366657	0.028127023	0.361673646
400	QnfrkS	e9a86R	OCCC	M34912.metal.pos.txt.gz	46	-0.564519742	0.551500622	0.306021071	0.981998335	0.170380596	0.856752423	0.842366043	0.65227007	1.116407206	0.562030384	33.71025894	44	0.869438249	35.28164337	45	0.8502285	-0.017318927	0.013815918	0.216626095
442	pvjgsL	hWGetj	OCCC	M35977.metal.pos.txt.gz	7	0.9210087	0.909968305	0.311474597	0.981998335	1.417147075	1.08622263	0.192009947	0.349394568	2.198336986	0.879939719	8.096382905	5	0.151003162	8.233608617	6	0.221483311	0.017497285	0.060105392	0.78265664
37	wFoEmF	R56d50	OCCC	M01494.metal.pos.txt.gz	22	0.817279969	0.81254937	0.31450124	0.981998335	0.677007988	1.064947764	0.524959308	0.364472066	1.320145918	0.785315721	19.55690775	20	0.485935707	19.74630799	21	0.537377419	0.008577255	0.019708703	0.668076491
157	oUCH65	BpA6IV	OCCC	M27447.metal.pos.txt.gz	13	0.369486463	0.368044186	0.315417774	0.981998335	0.278198779	0.497146769	0.575758554	-0.764376747	1.033382155	0.474981794	11.42818454	11	0.408119197	12.85443696	12	0.379709076	0.049112581	0.041916677	0.266082097
319	ENQIa7	iQ5fOf	OCCC	M33821.metal.pos.txt.gz	20	-0.610962423	0.609652142	0.316271526	0.981998335	0.294454105	0.763100632	0.699596381	2.580748005	1.472359671	0.096651979	22.73669703	18	0.200911896	29.629674	19	0.056704636	-0.083082647	0.035565944	0.031258064
192	XowPRZ	w5tPom	OCCC	M32452.metal.pos.txt.gz	35	-0.562535615	0.562247832	0.317062868	0.981998335	-0.398152787	0.74683535	0.593950584	-1.376542404	1.209475534	0.263261268	20.37033452	33	0.958078691	20.94816845	34	0.961133323	0.01325741	0.017440429	0.452559616
209	28yXN4	ra5Ku4	OCCC	M32634.metal.pos.txt.gz	41	-0.694896251	0.705847785	0.324877316	0.981998335	-0.893235164	1.196463229	0.455327396	-0.415878344	1.811568915	0.819627201	36.64103046	39	0.577977781	36.66899859	40	0.621010941	-0.003164749	0.018923766	0.868047918
10	u4gJNb	twKCQr	OCCC	M00553.metal.pos.txt.gz	15	-0.084841574	0.086254775	0.325304373	0.981998335	-0.106157995	0.11115352	0.339548659	-0.222501595	0.150236817	0.162431571	5.391905312	13	0.965522855	6.644301878	14	0.947555609	0.033418047	0.029861398	0.283347386
472	OgYQWk	DtN3F2	OCCC	M37004.metal.pos.txt.gz	8	-0.751665227	0.766589296	0.326823652	0.981998335	0.05017978	0.921578219	0.956576777	-0.324517584	1.925557851	0.871702716	9.879175003	6	0.129833308	9.978355959	7	0.189803338	-0.015596779	0.063548529	0.814302024
240	KmT8sn	hj8iTM	OCCC	M32838.metal.pos.txt.gz	12	-0.523964193	0.53514988	0.327531545	0.981998335	-0.539442226	0.782362364	0.490505959	0.597618326	1.299296093	0.655386312	10.31064716	10	0.413674898	11.23766748	11	0.423572514	-0.032882233	0.034678447	0.365376606
267	vE7SSR	zvf3nA	OCCC	M33194.metal.pos.txt.gz	13	0.215657424	0.222009182	0.331354276	0.981998335	0.552261112	0.256643882	0.031408565	0.670151267	0.535642836	0.236847171	17.55576822	11	0.092477351	18.94626124	12	0.089833599	-0.037899928	0.040603882	0.370646342
213	3sQIqJ	zNawoe	OCCC	M32654.metal.pos.txt.gz	27	-0.580482234	0.598365589	0.331990173	0.981998335	-0.358177033	0.869873434	0.680517072	-1.188062957	1.630548637	0.473000173	20.22247246	25	0.735060004	20.38292917	26	0.773071024	0.012576823	0.031397277	0.692139107
48	wnXALj	8wsVN9	OCCC	M01638.metal.pos.txt.gz	21	-0.714248176	0.738575077	0.333512848	0.981998335	0.606537605	1.045391501	0.561778815	-7.136786604	2.526793536	0.010830649	13.49562145	19	0.812260771	20.54240133	20	0.424491905	0.090507233	0.034094783	0.01564641
130	aobspu	rgcmZ1	OCCC	M20699.metal.pos.txt.gz	26	0.419003697	0.434071466	0.334400904	0.981998335	0.961332577	0.62359999	0.1231744	1.095651235	0.728717184	0.145747531	17.55134415	24	0.824214955	18.88770608	25	0.802472754	-0.020896404	0.018076299	0.259055177
271	LjGeoI	5xxkQi	OCCC	M33204.metal.pos.txt.gz	13	0.664810549	0.693762039	0.337927209	0.981998335	-0.20316485	0.932559706	0.827540373	-1.232335816	1.724637897	0.48977511	5.147274184	11	0.923824751	6.590941699	12	0.883420973	0.046605265	0.038788358	0.254777407
140	e4sdHe	4uh9jK	OCCC	M22032.metal.pos.txt.gz	12	0.62432423	0.655608462	0.340953912	0.981998335	0.852268971	0.887943187	0.337143921	1.285505698	1.407991248	0.382723279	2.724657914	10	0.987182141	3.006221855	11	0.990643406	-0.016497131	0.031089942	0.60725991
11	mcL5Wv	hntynf	OCCC	M00569.metal.pos.txt.gz	11	0.198271869	0.208412554	0.341430176	0.981998335	0.345578678	0.271492726	0.203059298	0.476871288	0.670396374	0.494903367	5.396686128	9	0.798448614	5.587864689	10	0.848619795	-0.022010398	0.050339432	0.672241258
79	fEkzHq	GXrWHb	OCCC	M15365.metal.pos.txt.gz	13	0.909330646	0.960016485	0.343535267	0.981998335	1.110770914	1.429124177	0.437017831	1.83632813	2.297867109	0.441121062	10.34545921	11	0.499606565	10.54261699	12	0.568468361	-0.016653719	0.037506304	0.665632993
312	LoMzN4	tE2FQ5	OCCC	M33658.metal.pos.txt.gz	7	0.366024386	0.390696531	0.348835272	0.981998335	0.505675121	0.498443373	0.310340097	1.322712004	0.935064922	0.216339454	2.776034	5	0.734467059	4.044217267	6	0.670692502	-0.052576439	0.04668745	0.311236753
36	qNu266	fRkAqn	OCCC	M01493.metal.pos.txt.gz	9	1.072296574	1.150304838	0.35124108	0.981998335	1.431440138	1.517185773	0.345433518	4.464208733	3.515900714	0.244763412	3.691829069	7	0.81450927	4.734109953	8	0.785579959	-0.055394768	0.054259572	0.34127231
344	8ljT6I	GdgRgo	OCCC	M33972.metal.pos.txt.gz	6	0.816676174	0.879700557	0.353222414	0.981998335	1.030634564	1.073806036	0.337157978	-0.735104496	2.965576342	0.816432684	1.56864528	4	0.814416177	1.868868732	5	0.866975714	0.034240709	0.062491428	0.612883462
97	8MfisK	hjEzUi	OCCC	M16822.metal.pos.txt.gz	21	0.704046946	0.75850435	0.353301641	0.981998335	1.169306661	1.055021265	0.267721393	1.377850326	3.082474709	0.659932418	15.63889929	19	0.68121834	15.68976133	20	0.735674794	-0.010153746	0.045022474	0.823978055
412	NGyCGt	U7TwH9	OCCC	M35253.metal.pos.txt.gz	24	-0.637090864	0.688075174	0.354496395	0.981998335	-1.357376943	1.018421551	0.182589485	-1.037761149	1.251188258	0.415775782	31.73333461	22	0.082057382	31.9489728	23	0.101209259	0.008198932	0.02120513	0.702730949
115	cRqWDa	OGuh7w	OCCC	M18477.metal.pos.txt.gz	6	-0.235230701	0.25467762	0.355673241	0.981998335	-0.232261485	0.337901802	0.491853469	-0.460191633	0.882608087	0.629624845	1.913642264	4	0.751638456	1.984507472	5	0.851284546	0.021349503	0.08019942	0.803239897
268	PNNraw	dp9QgZ	OCCC	M33195.metal.pos.txt.gz	8	-0.208693313	0.227118273	0.358160936	0.981998335	-0.049641058	0.300858198	0.868945407	0.248764357	0.439881418	0.592219107	1.789870705	6	0.93797443	3.264489596	7	0.859504687	-0.044125657	0.036337185	0.270239193
426	AqIJ0y	MxMjJ1	OCCC	M35439.metal.pos.txt.gz	33	-0.387498477	0.422408429	0.358956655	0.981998335	-0.081300543	0.622527291	0.896093676	0.232379148	1.112906999	0.835967427	26.11776628	31	0.715662106	26.48021914	32	0.741984316	-0.013705549	0.022765159	0.551525453
298	p8jqkn	4g9Z7h	OCCC	M33508.metal.pos.txt.gz	13	-0.204937474	0.224411845	0.361126639	0.981998335	-0.107034004	0.289684717	0.711766648	0.083843729	0.420834575	0.845716151	2.860166032	11	0.992447696	3.51815785	12	0.990648823	-0.023018287	0.028376757	0.434470512
409	bYkd5Z	W6Ac1O	OCCC	M35189.metal.pos.txt.gz	16	0.283384574	0.311837303	0.363477999	0.981998335	0.218704114	0.36815831	0.552479271	-0.522521531	0.530019508	0.340937468	14.42690109	14	0.418414799	17.83083982	15	0.271663251	0.043954454	0.024184356	0.090605075
226	j9TqQm	D3bkLZ	OCCC	M32757.metal.pos.txt.gz	19	0.234639675	0.261412715	0.369407769	0.981998335	0.138358341	0.317538485	0.663038815	-0.128490244	0.399333731	0.751555981	19.88581548	17	0.280111247	21.54979472	18	0.252587292	0.022691054	0.019025144	0.249373598
385	jdxB4s	yQYKmx	OCCC	M34469.metal.pos.txt.gz	8	-0.542446655	0.605579021	0.370386964	0.981998335	-0.243662128	0.797931127	0.760086372	-0.120003302	1.219573149	0.924821374	6.961289908	6	0.32444194	7.154601037	7	0.412962472	-0.01450024	0.035523521	0.697303497
301	ak5T7j	jA0R6W	OCCC	M33515.metal.pos.txt.gz	42	-0.654097318	0.733965348	0.372831093	0.981998335	-0.444944316	0.977717383	0.649048235	1.803687944	3.202674193	0.576454605	44.0699211	40	0.30346255	44.75509176	41	0.317101824	-0.024487873	0.031052232	0.434993409
387	MTWNO1	XKcaqE	OCCC	M34499.metal.pos.txt.gz	7	0.367214062	0.412350926	0.373177212	0.981998335	0.523480861	0.452247202	0.247063874	0.98980203	0.621075412	0.171886589	7.54780455	5	0.182981021	10.06248357	6	0.122045243	-0.055226631	0.042789045	0.253273226
46	Gp2Lua	8U6UWR	OCCC	M01604.metal.pos.txt.gz	20	-0.939125185	1.055183491	0.373459842	0.981998335	-1.495877213	1.206703776	0.215108903	-2.279926415	2.086815241	0.289003804	23.35307271	18	0.177384429	24.07855605	19	0.19315629	0.020825829	0.027849945	0.464246939
468	Toqwrf	LBY1sD	OCCC	M36776.metal.pos.txt.gz	16	0.967987489	1.091451332	0.375142952	0.981998335	2.774522339	1.374050004	0.043463369	5.482865665	3.353692083	0.124352177	17.14233125	14	0.24867234	19.60592893	15	0.18757642	-0.070517891	0.04971476	0.17793548
92	D2cUxY	iGaVnc	OCCC	M15996.metal.pos.txt.gz	4	-0.821914304	0.928823806	0.376211661	0.981998335	-1.005703813	1.102050727	0.361466169	1.879131611	2.504361866	0.531311268	0.075778899	2	0.962819375	1.42454842	3	0.699790668	-0.08578715	0.073867494	0.365361752
177	a71VPO	I22C27	OCCC	M32315.metal.pos.txt.gz	34	0.594465286	0.673183286	0.377200602	0.981998335	0.294033814	0.967895696	0.76129042	1.993680397	1.866903316	0.293552529	25.53465125	32	0.783812585	26.18033219	33	0.794390519	-0.017968312	0.022361365	0.427589926
42	HGsRwL	VX9zLx	OCCC	M01564.metal.pos.txt.gz	46	-0.587580034	0.667276798	0.378553763	0.981998335	-0.644776563	1.008109539	0.522439325	-1.582523743	1.844203276	0.395483788	34.75911941	44	0.839277705	35.09402157	45	0.855592832	0.011260125	0.019457374	0.565737452
224	nn1No2	lX59hh	OCCC	M32754.metal.pos.txt.gz	14	0.174136287	0.199406748	0.382514956	0.981998335	0.016751534	0.284443658	0.953037912	-0.169483175	0.325559738	0.612123113	6.118546846	12	0.909988523	7.90144436	13	0.849961153	0.035891296	0.026879795	0.206570965
191	QAVlR9	mEy3kM	OCCC	M32445.metal.pos.txt.gz	13	0.424480197	0.486577352	0.383001279	0.981998335	0.619250482	0.532494128	0.244860125	1.436239526	1.285135341	0.28756158	19.47450737	11	0.053089874	20.76046806	12	0.053999983	-0.041851807	0.049106306	0.412236162
483	48lA86	0wGI9K	OCCC	M38150.metal.pos.txt.gz	4	-0.806398464	0.927834567	0.384782156	0.981998335	-0.70630509	1.095584503	0.519132407	2.134737709	2.864871936	0.533852144	0.826003376	2	0.661661166	2.003454883	3	0.57168994	-0.074882282	0.069009289	0.391259707
474	DBv1hs	w3hZJL	OCCC	M37097.metal.pos.txt.gz	12	0.16954222	0.195342452	0.385436449	0.981998335	0.038802223	0.257235337	0.880099341	-0.34230736	0.603983511	0.583380429	4.558456377	10	0.918658875	5.360538399	11	0.912457227	0.04455187	0.049745814	0.391519748
129	H6zwmC	3m1uQQ	OCCC	M20675.metal.pos.txt.gz	31	0.451470192	0.521885786	0.386997788	0.981998335	0.303187777	0.685903867	0.658469934	0.550565037	1.306058534	0.67646408	36.90618164	29	0.148639165	36.91495697	30	0.179635473	-0.002014207	0.024256218	0.934391246
420	VN73Vq	hMvxhK	OCCC	M35326.metal.pos.txt.gz	43	0.591491664	0.687909954	0.389877912	0.981998335	-0.234927652	1.001139437	0.814472426	-0.867929607	1.798040863	0.631870169	33.55571971	41	0.789012465	34.32750166	42	0.793994077	0.016590899	0.018885244	0.384785963
149	HaxlVA	mFZz81	OCCC	M22649.metal.pos.txt.gz	11	0.962589352	1.124065955	0.39180644	0.981998335	1.703610748	1.597102705	0.286112618	2.386384295	2.591115376	0.38108141	6.492026477	9	0.689841347	6.863964118	10	0.738222142	-0.023124111	0.037916651	0.557032204
380	Oau7Z5	sfZ5hD	OCCC	M34419.metal.pos.txt.gz	15	-0.709771017	0.833576906	0.394504798	0.981998335	0.238348861	1.10049514	0.828533107	2.160386808	2.568055153	0.415412416	6.328977906	13	0.933356133	7.725202757	14	0.90314536	-0.05243153	0.044372598	0.258521556
187	OhRWSz	Fe2SV5	OCCC	M32405.metal.pos.txt.gz	17	0.392998265	0.463015178	0.39600343	0.981998335	0.401988247	0.61086268	0.510495421	-0.024165292	1.056743791	0.982057245	19.19160929	15	0.205182048	19.44151087	16	0.246433755	0.012780531	0.028918414	0.664829651
304	Iy8dkx	mIY1PZ	OCCC	M33609.metal.pos.txt.gz	17	-0.092806531	0.109773112	0.397865466	0.981998335	0.005460407	0.155077249	0.971911584	-0.093957663	0.176573888	0.602439314	14.6684037	15	0.475555802	14.66847298	16	0.549040761	0.000226523	0.027215995	0.993468848
277	12G3ph	4Don3I	OCCC	M33359.metal.pos.txt.gz	9	0.177073569	0.20954289	0.398084656	0.981998335	0.160951408	0.266278364	0.545545874	0.218631751	0.337762976	0.538082572	9.291526981	7	0.232397738	9.327293371	8	0.315442581	-0.005310333	0.032350331	0.874251669
397	gtqOIr	dDVNyr	OCCC	M34732.metal.pos.txt.gz	4	-1.108306208	1.326838292	0.403549588	0.981998335	-1.13507876	1.539901801	0.46105477	25.83146737	49.19456613	0.651925029	0.279337578	2	0.869646224	0.579440106	3	0.901122534	-0.451595571	0.824356083	0.638788782
353	id0Rak	7cK2PX	OCCC	M34214.metal.pos.txt.gz	18	-0.469220627	0.568341041	0.409032769	0.981998335	-0.495424526	0.729019687	0.496772759	-0.356781694	1.063786239	0.741689298	11.52174427	16	0.776194418	11.53737876	17	0.8273055	-0.002702698	0.021615016	0.902051049
128	fi52E1	uVSiJc	OCCC	M20489.metal.pos.txt.gz	38	-0.665125947	0.80896612	0.410967297	0.981998335	-0.983217484	1.254244851	0.433091797	0.215680155	1.675463475	0.898288857	33.42166636	36	0.591842228	33.78205136	37	0.620707328	-0.010683251	0.017795905	0.552053168
324	LPGjR7	Q6iNwF	OCCC	M33871.metal.pos.txt.gz	12	0.427198095	0.522292679	0.413397986	0.981998335	0.667593591	0.652604364	0.306322824	0.690725605	0.851732234	0.436261195	3.728838308	10	0.958751599	3.882258163	11	0.973235414	-0.009807642	0.025039395	0.703505447
257	suPnf5	58Hl38	OCCC	M33140.metal.pos.txt.gz	12	0.629805218	0.77321849	0.41534468	0.981998335	0.694759029	0.966532656	0.472254367	1.640184658	2.283281164	0.488987731	4.020300146	10	0.94642656	4.241482093	11	0.962313152	-0.023587707	0.050154614	0.648230172
375	t0HRZW	MM5ZUA	OCCC	M34400.metal.pos.txt.gz	12	-0.336681524	0.413658336	0.41569531	0.981998335	-0.294258807	0.606352744	0.627468445	-1.049070375	0.727943281	0.180114757	9.288328207	10	0.50497632	10.70280581	11	0.468486666	0.033800968	0.02842046	0.261787267
455	9FKpaN	1DAxEk	OCCC	M36376.metal.pos.txt.gz	5	0.401863475	0.494792906	0.416685371	0.981998335	0.209712749	0.609921989	0.730970103	0.559201158	2.683573918	0.848278417	1.611203799	3	0.65685211	1.614762235	4	0.806136484	-0.006371969	0.106817913	0.956183682
172	4vLjQb	d5XOM5	OCCC	M31555.metal.pos.txt.gz	11	0.430333955	0.532524474	0.419032015	0.981998335	0.137972513	0.631022795	0.826923467	-0.268238447	0.941589447	0.782184037	11.34755021	9	0.252636229	12.37697517	10	0.260618762	0.030722078	0.034000323	0.38976158
383	nE4lRi	O30OZS	OCCC	M34453.metal.pos.txt.gz	3	2.499304407	3.120457894	0.42316548	0.981998335	2.635000505	3.553877657	0.458424404	2.197250988	4.556571223	0.713954413	0.107184393	1	0.74337272	0.115459728	2	0.943904896	0.00603976	0.066393706	0.942246378
234	9JqIF8	ny3S6Y	OCCC	M32795.metal.pos.txt.gz	12	0.348970581	0.436431568	0.423942722	0.981998335	0.413771953	0.555020584	0.455965039	0.219683204	0.795543632	0.788061684	13.42506993	10	0.200866794	13.47797119	11	0.263235787	0.006165118	0.031057512	0.846626399
457	IlGF0d	0BUFHg	OCCC	M36468.metal.pos.txt.gz	16	0.23562439	0.297147688	0.427804737	0.981998335	0.499066626	0.394425114	0.205763326	-1.172937767	1.007959394	0.264005085	15.51708822	14	0.343745029	17.87192102	15	0.269458935	0.068707458	0.047137326	0.167015021
354	nah95W	wGtdyr	OCCC	M34221.metal.pos.txt.gz	11	-0.451917687	0.571747631	0.429285666	0.981998335	-0.810799256	0.724263622	0.262935055	-2.064839028	1.701518298	0.255813637	10.70870821	9	0.296205106	11.91377152	10	0.290868921	0.050548688	0.050228735	0.340526605
325	YuQGr7	lnkIZd	OCCC	M33877.metal.pos.txt.gz	31	0.046905455	0.06012526	0.435314989	0.981998335	0.053710917	0.091269072	0.556203587	-0.065985051	0.110429326	0.554789866	18.83269299	29	0.925502894	20.31810985	30	0.90799432	0.033836635	0.027762783	0.232750729
134	rbOiz4	J6GoeY	OCCC	M21127.metal.pos.txt.gz	12	0.614115628	0.796665204	0.440791192	0.981998335	0.968388009	1.046507257	0.354782627	2.300516994	2.45755251	0.371276603	4.548251851	10	0.919245025	5.074432801	11	0.927508301	-0.028718361	0.039590601	0.484845762
249	nCO0Sp	YpTiLY	OCCC	M32910.metal.pos.txt.gz	50	0.442468952	0.575046716	0.441626984	0.981998335	0.171702402	0.807691866	0.831651419	-0.001874887	1.03175502	0.998557631	60.16735958	48	0.111822108	60.50692455	49	0.125421555	0.006964101	0.013380226	0.605123748
250	ng4pos	bBtMi9	OCCC	M32980.metal.pos.txt.gz	10	0.496945605	0.64717415	0.44256443	0.981998335	0.715987735	0.875149999	0.413282134	1.752386081	1.580772694	0.299830208	8.676001114	8	0.370360818	9.502304627	9	0.392255595	-0.037310797	0.04274443	0.40816274
124	uWkZOE	3xDX19	OCCC	M19396.metal.pos.txt.gz	7	0.541049651	0.715825041	0.449744752	0.981998335	0.390296584	0.940412048	0.678121987	0.723871751	2.262430919	0.761941449	3.753324244	5	0.585448904	3.760580552	6	0.709038464	-0.005416043	0.063580545	0.935420888
433	Cgytyg	fkwXtF	OCCC	M35628.metal.pos.txt.gz	9	-0.625956672	0.829681009	0.450576284	0.981998335	-0.532101635	1.081891241	0.622842751	-6.627448328	4.948976287	0.222368771	3.823644976	7	0.799851319	5.336748176	8	0.721051951	0.111775198	0.090868043	0.25839812
152	Wrw5uK	oBBVXr	OCCC	M25459.metal.pos.txt.gz	31	-0.320675704	0.426960178	0.452612328	0.981998335	-0.169886867	0.614714715	0.782266193	-0.439055565	0.576465884	0.452428737	19.68697787	29	0.902390637	19.78039198	30	0.922134478	0.00334107	0.010931488	0.762064092
355	D6iaOe	e2ahEq	OCCC	M34244.metal.pos.txt.gz	22	-0.449663076	0.601717496	0.454882902	0.981998335	0.116457268	0.809266629	0.885575727	-0.166660689	1.432669522	0.908552153	25.91635821	20	0.168592119	25.97838151	21	0.207274558	-0.005921159	0.027064577	0.829039373
337	UFbkqf	qbotFk	OCCC	M33955.metal.pos.txt.gz	34	-0.740397096	0.997314386	0.457850549	0.981998335	-0.185905616	1.40474756	0.894714625	-0.237638024	2.950088102	0.936299252	45.35477853	32	0.059138288	45.40143638	33	0.07373261	-0.00541928	0.029868666	0.857168974
219	nHEcsQ	CAV0UF	OCCC	M32729.metal.pos.txt.gz	45	-0.484469261	0.652761815	0.457975966	0.981998335	0.476861107	0.967442176	0.622076777	-0.297430909	1.879976231	0.875032048	35.52497531	43	0.783800579	35.53623044	44	0.814673727	-0.002091117	0.01971074	0.916004172
206	J3q2ta	h40VmV	OCCC	M32593.metal.pos.txt.gz	13	-0.392871939	0.529931209	0.458472745	0.981998335	0.090888502	0.719125457	0.89942516	-0.411726946	1.207061704	0.73945569	14.65314387	11	0.198933125	14.65355544	12	0.260931335	0.000650199	0.036990598	0.986290743
280	rBVbrT	YvAe3T	OCCC	M33380.metal.pos.txt.gz	38	-0.545328629	0.735627778	0.45850517	0.981998335	-0.61295238	1.017592845	0.546937699	0.101796274	1.268549522	0.936485899	50.88427985	36	0.051112783	51.44317261	37	0.057608825	-0.010875588	0.017295339	0.533439331
23	ElLDJr	JaCcOh	OCCC	M01125.metal.pos.txt.gz	16	-1.085759795	1.465199801	0.458674098	0.981998335	-0.449985703	2.005558448	0.822469973	-1.961751478	3.519021103	0.586009406	6.658646494	14	0.947071097	6.733608298	15	0.964624675	0.009853371	0.035988588	0.788242836
214	lJf4Ix	CeTtLZ	OCCC	M32672.metal.pos.txt.gz	17	0.321123559	0.434633214	0.460005339	0.981998335	0.268581765	0.559705515	0.63132507	-0.993908501	1.059619727	0.363110278	17.51565911	15	0.288983541	19.65650616	16	0.23609139	0.043661469	0.032245798	0.195779178
451	7ldAtY	066z86	OCCC	M36131.metal.pos.txt.gz	17	-0.235955158	0.323434931	0.465678141	0.981998335	-0.051774765	0.460231449	0.910429164	0.304036292	1.071961674	0.780574213	16.00697968	15	0.381587938	16.30630252	16	0.431795206	-0.022334137	0.042170457	0.604129369
467	4L8cG2	D2Zgt6	OCCC	M36756.metal.pos.txt.gz	11	0.37599057	0.517503354	0.467503434	0.981998335	0.907265479	0.735167808	0.217168235	1.238063768	1.697422503	0.484318535	7.20505564	9	0.615779589	7.489421099	10	0.678572445	-0.024747517	0.046408038	0.606769587
5	sOxWxp	koIcED	OCCC	M00063.metal.pos.txt.gz	43	0.578365796	0.797506308	0.468318405	0.981998335	0.277374691	1.22204571	0.820442631	-1.129533462	1.837264289	0.542089984	48.12230417	41	0.206734621	49.37157818	42	0.202319761	0.020340059	0.019715356	0.308266854
287	GrDY3i	atN09W	OCCC	M33420.metal.pos.txt.gz	11	0.293789723	0.405988129	0.469286062	0.981998335	0.253100059	0.552628472	0.646957357	0.83931817	0.845503971	0.346801358	9.60704684	9	0.383222786	10.19287824	10	0.423737612	-0.024029789	0.03243675	0.477684804
189	yy3985	OOnsdk	OCCC	M32418.metal.pos.txt.gz	12	0.411243269	0.570810964	0.471245268	0.981998335	0.516699428	0.777263075	0.506199051	-0.891902712	1.89751806	0.648411905	7.933001767	10	0.635381244	8.451572539	11	0.672372093	0.034311732	0.047647336	0.487942127
478	pGKIgb	sS7ClM	OCCC	M37202.metal.pos.txt.gz	19	0.148391353	0.206800612	0.473030103	0.981998335	0.109823101	0.286429949	0.70140804	0.143138526	0.359682055	0.69561384	7.328976481	17	0.978875263	7.32929508	18	0.987043084	0.000364355	0.02041281	0.985966854
440	P0M74s	k1cks3	OCCC	M35754.metal.pos.txt.gz	41	-0.394589301	0.554950384	0.477062375	0.981998335	-0.042600864	0.837666933	0.959439815	0.218135061	1.142775034	0.849608358	30.10605018	39	0.845808399	30.48224695	40	0.861346731	-0.008973116	0.014629711	0.54320656
395	3SyeIJ	vPXwGE	OCCC	M34539.metal.pos.txt.gz	20	0.298530609	0.421223503	0.478496649	0.981998335	0.448204732	0.597228603	0.452969082	0.632062536	1.165644775	0.594301441	17.57400692	18	0.484029239	17.66817749	19	0.544695212	-0.010599658	0.034540949	0.762462338
469	TmPYnX	tsFoZv	OCCC	M36802.metal.pos.txt.gz	9	0.638785332	0.911154618	0.483257849	0.981998335	1.326485041	1.239402451	0.284501504	-1.042536132	2.572660302	0.697402404	6.124815635	7	0.525253339	6.613180721	8	0.578882748	0.034217601	0.048964041	0.507204407
485	US8Ly4	EY3lHJ	OCCC	M38768.metal.pos.txt.gz	12	0.616521789	0.879526726	0.48332178	0.981998335	0.462592145	1.220541521	0.704683661	-1.159336603	1.856064629	0.546206428	7.178795447	10	0.708464636	8.359323568	11	0.680800281	0.035928914	0.033067848	0.302744195
436	agmN66	BPotOi	OCCC	M35669.metal.pos.txt.gz	17	0.218494741	0.314051465	0.486598502	0.981998335	0.428970722	0.43234963	0.321107396	0.666999514	0.511512668	0.211898976	7.167970679	15	0.952819877	8.40193199	16	0.935990379	-0.025138107	0.022629857	0.284127612
131	pBL8Fh	VL0X6E	OCCC	M21044.metal.pos.txt.gz	16	-0.434902889	0.626925733	0.487865856	0.981998335	-0.082249431	0.876852868	0.925267459	0.148862424	1.4047433	0.9171086	10.69332551	14	0.709941993	10.90897372	15	0.759019973	-0.013054999	0.028112787	0.649515092
341	0c1pce	2cM5kf	OCCC	M33968.metal.pos.txt.gz	18	0.346634374	0.501123536	0.489116693	0.981998335	-0.474430371	0.611753893	0.438029564	0.210081279	1.219569938	0.865394359	23.3482034	16	0.104738536	23.37049275	17	0.137573211	0.004796593	0.038810652	0.903179475
381	gDAS1l	YsjUVm	OCCC	M34420.metal.pos.txt.gz	22	0.090530218	0.130897063	0.489179878	0.981998335	0.028377782	0.183871736	0.87734587	-0.202675826	0.28293403	0.482065412	15.42497463	20	0.751596127	16.791361	21	0.723673418	0.027267781	0.023327223	0.256177903
374	3eoEBX	JRQ29T	OCCC	M34395.metal.pos.txt.gz	15	-0.241632609	0.349736509	0.489629007	0.981998335	0.404445657	0.489941593	0.409089089	0.082637752	0.549865466	0.882844783	15.54891031	13	0.274348452	16.26187172	14	0.297645063	-0.018676306	0.024190023	0.453882412
315	Eklv5s	ZKmfKX	OCCC	M33683.metal.pos.txt.gz	12	0.109890561	0.15971992	0.491439943	0.981998335	0.037084416	0.227543835	0.870536529	0.257815937	0.309974743	0.424975625	8.318993989	10	0.597708871	8.62905083	11	0.656089807	-0.01857717	0.033362524	0.589888899
193	NNJbCc	srROHr	OCCC	M32489.metal.pos.txt.gz	35	-0.557455209	0.814836417	0.493892172	0.981998335	-1.866550441	1.212041305	0.12355898	-3.55350588	2.574871341	0.17684343	37.11122508	33	0.285082068	38.80051134	34	0.262109306	0.030651055	0.025008605	0.229016913
167	Sg8QiF	M7LLv0	OCCC	M30805.metal.pos.txt.gz	15	0.576674331	0.852915938	0.498963859	0.981998335	-0.153203014	1.182126284	0.896883273	0.307695392	2.706043224	0.911207541	12.97888737	13	0.449443801	12.98985741	14	0.52732242	0.004768645	0.045529288	0.918182474
161	xO4h1X	lo4lqX	OCCC	M27710.metal.pos.txt.gz	16	0.197328414	0.294532962	0.502876558	0.981998335	0.332010555	0.401494621	0.408273056	0.885402261	0.55549019	0.133275945	10.06946618	14	0.757087258	12.2038377	15	0.663539156	-0.03271689	0.022394275	0.166107953
217	PYNicM	egP3b0	OCCC	M32698.metal.pos.txt.gz	16	-0.585995661	0.881012679	0.50596176	0.981998335	-0.357203173	1.14973357	0.756041293	0.986995115	2.5733835	0.707080939	11.65390327	14	0.634074912	12.07714129	15	0.673180899	-0.026009073	0.039979056	0.52585922
403	zkJc7j	XFqTQG	OCCC	M35127.metal.pos.txt.gz	19	-0.572079489	0.860679997	0.506253175	0.981998335	-1.201255542	1.022624826	0.240123307	-4.711852121	2.032327105	0.033141914	24.54961838	17	0.105254098	31.5792313	18	0.024646019	0.072905665	0.033044066	0.041406683
132	WKoHqD	KyeVZr	OCCC	M21047.metal.pos.txt.gz	15	-0.806732498	1.22811269	0.51125293	0.981998335	-1.37147013	1.467955035	0.350163308	-2.505971272	4.214762723	0.56233675	18.88650795	13	0.126664748	19.14605913	14	0.159443	0.024253803	0.05738158	0.679439438
313	Vw7Iuq	YqU2hx	OCCC	M33666.metal.pos.txt.gz	24	-0.476944863	0.727690574	0.512195691	0.981998335	-1.612447946	0.908533316	0.075934004	-1.861989099	1.946500943	0.349172469	31.6694583	22	0.083208611	32.51922187	23	0.08981777	0.024912659	0.032425002	0.450468465
141	AoG7Gp	at27am	OCCC	M22116.metal.pos.txt.gz	13	-0.63934346	0.980772017	0.514480037	0.981998335	-0.866914962	1.287278902	0.500662538	-1.706650232	3.566020383	0.641603795	8.013195766	11	0.712121284	8.110106332	12	0.776467815	0.016292351	0.052335719	0.761389286
86	p9CV5y	cDjJpb	OCCC	M15677.metal.pos.txt.gz	9	-0.208297283	0.319723015	0.51472834	0.981998335	-0.400489035	0.432284063	0.354212813	-0.519216561	0.892336331	0.578908265	4.762622189	7	0.688905332	4.901908993	8	0.768006974	0.017580642	0.047106382	0.720036355
430	sPNLJ3	UvE2e2	OCCC	M35527.metal.pos.txt.gz	7	-0.398826876	0.613142943	0.515393113	0.981998335	-0.388833467	0.617804429	0.52910061	-1.530878595	4.469419697	0.745886757	11.32021339	5	0.045388008	11.46877463	6	0.074924777	0.044083563	0.172094205	0.808032977
100	kIRpCt	iBb7vT	OCCC	M17805.metal.pos.txt.gz	9	0.574145556	0.884455956	0.516240716	0.981998335	0.453296756	1.082946807	0.675525214	-0.58065726	2.993262356	0.851694565	10.88897239	7	0.143535849	11.14551584	8	0.193589619	0.026149095	0.064390327	0.696794614
218	zRqcIm	YukZnD	OCCC	M32709.metal.pos.txt.gz	29	-0.27932517	0.443344516	0.528667836	0.981998335	-0.904235349	0.651845724	0.165383142	0.271289866	0.836338544	0.748151576	24.97452407	27	0.575889762	25.57737198	28	0.596262982	-0.013744951	0.017702693	0.444242481
125	Zq5TZa	8ZGDH0	OCCC	M19414.metal.pos.txt.gz	14	-0.412525675	0.662673972	0.533602105	0.981998335	-0.23810679	0.983088752	0.808623072	-0.919611335	1.305518459	0.494625702	13.11482429	12	0.360750324	13.34205252	13	0.421751249	0.011928303	0.026160023	0.656550092
168	b0v4C4	YwfXjy	OCCC	M31453.metal.pos.txt.gz	19	-0.363566236	0.587406516	0.535959423	0.981998335	-0.222197465	0.839451217	0.791245416	-1.547586243	0.965054602	0.127212515	12.80652763	17	0.749038386	15.19769547	18	0.648350811	0.035428186	0.022910991	0.140434944
410	zV3L6z	zlN9CE	OCCC	M35193.metal.pos.txt.gz	25	0.29858511	0.482791614	0.536275149	0.981998335	0.682985233	0.720774704	0.343347877	1.222869983	0.946058827	0.208986782	23.7361928	23	0.418534708	25.06262113	24	0.402364094	-0.021418489	0.018892462	0.268597255
49	aafGxc	oSKtSC	OCCC	M01640.metal.pos.txt.gz	14	0.089078897	0.14533892	0.5399394	0.981998335	-0.045392967	0.178651131	0.799428185	-0.042273085	0.260209024	0.873648625	15.63912115	12	0.208329562	16.13303178	13	0.242020795	0.016961183	0.027551643	0.549647205
144	3xSEdv	VdVl1W	OCCC	M22175.metal.pos.txt.gz	7	-0.317646392	0.520091841	0.541364718	0.981998335	-0.513185681	0.663821247	0.43947615	-0.631006128	1.304171769	0.648948005	1.201044302	5	0.944777139	1.269693972	6	0.973302488	0.012442525	0.047488593	0.803764792
71	HKlLP4	5fBr6u	OCCC	M12261.metal.pos.txt.gz	11	-0.14391588	0.237716303	0.54490646	0.981998335	0.00239705	0.306567241	0.993761401	-0.026627611	0.770773653	0.973195348	4.372418718	9	0.885237679	4.398008327	10	0.927611348	-0.008603272	0.053781366	0.876439342
56	CrCmbM	DTJemn	OCCC	M01898.metal.pos.txt.gz	34	0.3409718	0.566636165	0.547342339	0.981998335	0.34708426	0.856428112	0.685279365	1.935923287	0.996023885	0.060775943	29.65720004	32	0.585641319	33.42548295	33	0.446606418	-0.027783423	0.01431245	0.061083635
228	BVb4I8	xqDESS	OCCC	M32759.metal.pos.txt.gz	16	-0.170933832	0.28507178	0.548761639	0.981998335	-0.125116337	0.361243985	0.729080772	-0.501688528	0.441893441	0.275306653	11.58571351	14	0.63953447	12.54531818	15	0.63737167	0.018797502	0.019189072	0.343912126
264	nsrdms	xzZ6WW	OCCC	M33188.metal.pos.txt.gz	3	-0.262546324	0.439346012	0.550117275	0.981998335	-0.308075009	0.491150398	0.530494142	0.205180644	0.775049563	0.835245624	0.000586508	1	0.98067878	0.537208801	2	0.76444561	-0.041571317	0.056749159	0.59750603
87	kZ6jPX	R2UjRs	OCCC	M15749.metal.pos.txt.gz	16	-0.240103838	0.405047426	0.553328683	0.981998335	-0.3748538	0.531378045	0.480538248	0.162575524	0.72829624	0.826582953	16.74504873	14	0.270019029	17.28361746	15	0.302194392	-0.01785128	0.026602838	0.513121557
196	qkcoHw	Qp65jw	OCCC	M32504.metal.pos.txt.gz	11	-0.329936232	0.557587692	0.55403757	0.981998335	-0.011442	0.739126513	0.987648893	-1.411495396	1.405108046	0.341357961	7.299450582	9	0.605973239	8.002680675	10	0.628575078	0.037260752	0.044432719	0.423412759
389	8Cne9L	2wkWhk	OCCC	M34516.metal.pos.txt.gz	18	-0.056914366	0.096215947	0.554167123	0.981998335	0.023318738	0.105450329	0.824987473	0.085197013	0.198226022	0.673075407	25.50550633	16	0.061395411	26.58379217	17	0.064461032	-0.0299293	0.03639038	0.422908632
263	WWZ1vh	iaa93K	OCCC	M33178.metal.pos.txt.gz	453	-0.009763634	0.016645795	0.557504256	0.981998335	-0.034008816	0.026526361	0.199815919	-0.039701274	0.047984653	0.408462431	426.0001156	451	0.795597634	426.4426172	452	0.800753392	0.009150713	0.01375617	0.506257547
266	YsHKYa	yLMT2f	OCCC	M33192.metal.pos.txt.gz	13	-0.156975933	0.269942971	0.560893296	0.981998335	-0.2873285	0.30755594	0.350184401	0.685477645	0.711307386	0.355910422	15.58340195	11	0.157315027	17.88580196	12	0.119202219	-0.063444779	0.049766866	0.228635727
347	lrAJP4	ggKcDY	OCCC	M34040.metal.pos.txt.gz	16	0.191716047	0.330216918	0.56152619	0.981998335	-0.035398222	0.414958526	0.932018561	-0.171732756	0.529660862	0.750556194	14.70656849	14	0.398502685	15.52350149	15	0.414406263	0.017853629	0.020245334	0.392739878
339	pPTYGP	oulE4Z	OCCC	M33960.metal.pos.txt.gz	17	-0.436670251	0.756906004	0.563997034	0.981998335	-0.054753409	1.101658983	0.960360764	-0.645449295	1.808229066	0.726100311	11.97177755	15	0.68116402	11.98794075	16	0.744809483	0.003681503	0.028957525	0.900522525
21	JPSQoY	vxlEvt	OCCC	M01121.metal.pos.txt.gz	8	0.510152039	0.891713064	0.567251953	0.981998335	0.864123409	1.158507609	0.455731693	-3.187479647	2.912351422	0.315728344	1.763917556	6	0.940080838	3.542650858	7	0.830687522	0.086464875	0.064831236	0.230698853
414	iwOMdV	6hymHz	OCCC	M35255.metal.pos.txt.gz	13	-0.479748246	0.844431131	0.569945422	0.981998335	-1.296703327	0.815944966	0.112014254	-1.366168436	4.126065265	0.746785554	25.96551552	11	0.006567026	26.07965399	12	0.01045874	0.020991308	0.095460923	0.829981048
65	pSDYHh	WF4aat	OCCC	M10642.metal.pos.txt.gz	33	0.349584697	0.621245601	0.573628444	0.981998335	1.175959939	1.008245142	0.243475684	1.956861353	1.045542968	0.07072168	23.427661	31	0.83318608	27.0804991	32	0.713979911	-0.027189472	0.01422609	0.065258036
232	UZiFIe	PYHC7m	OCCC	M32786.metal.pos.txt.gz	16	0.171038107	0.306334131	0.576613332	0.981998335	0.222375882	0.421881323	0.598120466	-0.786009216	1.283173553	0.549994189	14.42869713	14	0.418285374	15.03769622	15	0.448705296	0.04253222	0.055329822	0.454842305
22	TXR6kU	4I7nGG	OCCC	M01123.metal.pos.txt.gz	10	0.072462354	0.129886665	0.576920118	0.981998335	0.167678875	0.16909964	0.321393636	0.23836713	0.180862394	0.224007436	5.560060158	8	0.696377135	7.297638959	9	0.606161282	-0.036860195	0.027963104	0.223935545
75	tcG8rR	wIZiIf	OCCC	M12774.metal.pos.txt.gz	33	-0.370052649	0.666694123	0.578856279	0.981998335	-0.581214166	0.966612214	0.547646912	-1.178944133	1.586870706	0.463113405	30.38330198	31	0.49757118	30.69883098	32	0.532344837	0.011048619	0.019669275	0.578345927
289	8neD55	oykmgF	OCCC	M33423.metal.pos.txt.gz	55	0.007017962	0.012713859	0.580953112	0.981998335	-0.00386157	0.021427411	0.856982725	0.01514787	0.023376788	0.519790366	48.65887345	53	0.643742774	48.83062476	54	0.673469688	-0.008442716	0.020371928	0.680232623
438	he1zHf	0DhD7V	OCCC	M35678.metal.pos.txt.gz	22	0.226963376	0.412332464	0.582019125	0.981998335	0.158195454	0.565240918	0.779575238	0.347969093	0.885709452	0.698571216	24.56592736	20	0.218544662	24.59559719	21	0.265103503	-0.004142601	0.026654293	0.8780484
85	kgRLM4	SnRMmO	OCCC	M15676.metal.pos.txt.gz	31	-0.394834662	0.718188779	0.582480943	0.981998335	0.491615756	1.047052314	0.638695431	0.952958002	1.509905171	0.532893833	21.23968619	29	0.850268901	22.26946284	30	0.844063107	-0.017926345	0.017665268	0.318603257
163	oatZz9	eXZisf	OCCC	M27718.metal.pos.txt.gz	7	0.314731509	0.575383594	0.584382693	0.981998335	0.464137527	0.74645599	0.534081145	-0.82055119	1.399198885	0.583052771	5.587108956	5	0.348488583	6.478792388	6	0.371742503	0.043556667	0.048759345	0.412623906
107	1E8Uav	1XQLhV	OCCC	M18349.metal.pos.txt.gz	19	0.44042006	0.816967786	0.589823999	0.981998335	0.459238458	0.99373786	0.643986379	-0.308937091	2.01282094	0.879823307	27.19699889	17	0.05524119	27.46503384	18	0.070676806	0.014620841	0.035720101	0.687418029
269	y4joZZ	bgwBcz	OCCC	M33197.metal.pos.txt.gz	10	0.10372476	0.19301495	0.590996616	0.981998335	0.220739309	0.280065576	0.430597225	-0.09325647	0.347125746	0.794994578	8.442207991	8	0.391507447	8.946584484	9	0.442219485	0.023247205	0.033626088	0.508910492
425	b13KVz	VWqNLR	OCCC	M35433.metal.pos.txt.gz	7	0.550087103	1.030148474	0.593349716	0.981998335	1.077592358	1.127466074	0.339191089	0.046331789	2.674652895	0.986849283	11.46196406	5	0.042952086	11.56071124	6	0.072517665	0.015824468	0.07624499	0.843770679
460	PEMEri	H7qsVd	OCCC	M36553.metal.pos.txt.gz	15	0.290314819	0.555224488	0.601058968	0.981998335	0.335897272	0.733656338	0.647067343	0.102013846	1.035734954	0.92304242	14.64746945	13	0.329874276	14.70131316	14	0.398872292	0.005391524	0.024663441	0.830353048
25	TbDJCs	uDcfCC	OCCC	M01299.metal.pos.txt.gz	34	0.471028432	0.904853815	0.602675068	0.981998335	-0.151336312	1.2828118	0.906089573	-3.702480017	3.705433572	0.325192659	32.07029023	32	0.463261748	33.42140469	33	0.446802889	0.041171913	0.035459404	0.254189659
51	LmZToa	nZeQku	OCCC	M01645.metal.pos.txt.gz	41	-0.356986699	0.686305648	0.602954141	0.981998335	0.130018361	0.976808128	0.894110086	-0.385206944	1.64500912	0.816080255	43.61061744	39	0.28174982	43.61101804	40	0.320515416	0.000346035	0.018282072	0.98499541
28	sIufTD	zIXbzu	OCCC	M01303.metal.pos.txt.gz	16	0.399148447	0.768202431	0.603351052	0.981998335	0.624567441	1.099963577	0.570165765	0.870429292	1.718564666	0.620397789	9.853608076	14	0.772806137	9.947588044	15	0.823023754	-0.008386162	0.027355559	0.76368911
294	Iu4neE	xC4PHY	OCCC	M33453.metal.pos.txt.gz	17	0.346278673	0.66794337	0.604161638	0.981998335	0.375833456	0.773204547	0.626915774	0.387911935	1.565634824	0.807674643	28.89627956	15	0.016586447	28.89796995	16	0.024633243	-0.001089051	0.036764583	0.976758831
419	p2Msan	qV5TpB	OCCC	M35322.metal.pos.txt.gz	17	0.085232119	0.165279144	0.606073827	0.981998335	-0.087165064	0.233606834	0.709053774	-0.027347027	0.319472921	0.932916167	16.07004256	15	0.377411916	16.25539291	16	0.435282802	0.011175152	0.026867026	0.683341544
281	L6J1EN	aTi8Dy	OCCC	M33384.metal.pos.txt.gz	12	0.049954966	0.096884819	0.606125498	0.981998335	0.15573954	0.128380042	0.225086495	-0.057002759	0.173547465	0.749341078	4.921213069	10	0.896378486	5.47301342	11	0.906116775	0.028969147	0.038998215	0.474671561
31	54uv3Y	GGFxqs	OCCC	M01358.metal.pos.txt.gz	41	0.39030576	0.763995346	0.60943892	0.981998335	1.168858788	1.096343049	0.286358872	0.519092415	1.96572093	0.793114686	48.83782596	39	0.134339081	48.84418638	40	0.15927632	-0.001490992	0.020920796	0.943548335
243	GVXMZr	3Cy8DQ	OCCC	M32854.metal.pos.txt.gz	6	0.340667332	0.668780084	0.610481561	0.981998335	0.830428236	0.756786357	0.272506479	-5.489625993	2.477152553	0.091005824	2.387497418	4	0.664887857	8.185199316	5	0.146319963	0.225761701	0.093761021	0.073726954
116	5wMQwq	TfiXng	OCCC	M18494.metal.pos.txt.gz	13	-0.138501743	0.274269655	0.613570188	0.981998335	-0.192323672	0.380437856	0.61318493	0.156280274	0.473787946	0.747707393	10.69226959	11	0.469392397	11.2744857	12	0.505553245	-0.020103353	0.02634671	0.461495709
41	pVBOt4	lk3xMp	OCCC	M01561.metal.pos.txt.gz	11	0.360261921	0.714349131	0.61403518	0.981998335	0.889499292	0.947799169	0.34799306	2.057136474	1.688568555	0.254092263	9.051362386	9	0.432546567	10.28249468	10	0.416068509	-0.05033831	0.045496919	0.297243783
255	UdC0s3	N48tZB	OCCC	M33137.metal.pos.txt.gz	15	0.095529484	0.189984916	0.615086137	0.981998335	0.116340547	0.261308751	0.656158935	0.133614055	0.60073644	0.827445432	7.067741643	13	0.898626861	7.072207404	14	0.931892466	-0.002673095	0.040000619	0.947736775
310	1WlU3B	0hiTMe	OCCC	M33652.metal.pos.txt.gz	8	-0.271098868	0.544191613	0.618365609	0.981998335	0.265257309	0.626893733	0.672200691	0.725301656	0.921317671	0.46109554	8.572903334	6	0.199060379	11.01862482	7	0.137808676	-0.052238954	0.039928161	0.238645171
408	zbVHZt	gD6P2W	OCCC	M35187.metal.pos.txt.gz	5	0.208939337	0.420962058	0.619656177	0.981998335	0.30846196	0.510355606	0.545573787	0.674848088	1.132967614	0.59335647	1.367103047	3	0.713263748	1.563297622	4	0.81537302	-0.030800831	0.069537478	0.687802983
238	zIx4W3	XFKsuo	OCCC	M32814.metal.pos.txt.gz	15	0.49936938	1.011784255	0.621621743	0.981998335	0.70278013	1.266563613	0.578982515	0.989423363	5.287892033	0.854462149	19.42301493	13	0.110560616	19.4363733	14	0.148935995	-0.006861855	0.072569059	0.92610924
195	KymGau	KTWUhp	OCCC	M32497.metal.pos.txt.gz	28	-0.173392196	0.354149037	0.624415323	0.981998335	-0.529591083	0.434096946	0.222471155	-0.334634963	0.506952581	0.515000961	36.14317233	26	0.089067361	36.42604758	27	0.106289031	0.006965712	0.015441678	0.655658777
303	dcrdf9	0MdzhG	OCCC	M33587.metal.pos.txt.gz	11	0.31096344	0.644732544	0.629583005	0.981998335	0.970666655	0.865591848	0.26212159	1.82372462	1.91604516	0.3660502	9.337903631	9	0.406685362	10.07006746	10	0.434367694	-0.04038415	0.048073999	0.422639007
439	wdSPnJ	iJ8c8n	OCCC	M35718.metal.pos.txt.gz	22	0.300759533	0.637197258	0.63692407	0.981998335	0.888273652	0.907180014	0.327501328	1.415559799	1.846687162	0.452308638	21.02831871	20	0.395467455	21.46495457	21	0.430882132	-0.021491599	0.033350036	0.526622627
318	aV72RU	TvCI1w	OCCC	M33801.metal.pos.txt.gz	7	0.25052146	0.543551389	0.644872168	0.981998335	-0.124333858	0.601318461	0.836190474	0.706348994	1.785211855	0.708669334	9.112365205	5	0.104665353	9.245814732	6	0.160218263	-0.021480993	0.079382795	0.797513502
307	WXmYk0	f54axq	OCCC	M33633.metal.pos.txt.gz	11	0.270362857	0.587928725	0.645619212	0.981998335	0.388765624	0.496057164	0.433209508	0.04333733	1.069295839	0.968556348	32.40130341	9	0.000169693	32.64475107	10	0.000312462	0.013545842	0.052091061	0.80068299
484	RhCKwL	4NpGr2	OCCC	M38178.metal.pos.txt.gz	10	-0.305198351	0.667923719	0.647717092	0.981998335	-0.276441669	0.640333851	0.665948632	0.686502854	1.373419331	0.630637479	13.79641497	8	0.087228558	14.98723275	9	0.091287269	-0.034676022	0.04172965	0.430092322
207	JwS84f	r4ANmJ	OCCC	M32616.metal.pos.txt.gz	11	0.139466872	0.305770475	0.648306409	0.981998335	0.150216254	0.383116168	0.69499126	1.968006167	1.408931158	0.195955483	9.838568847	9	0.363711486	11.76411753	10	0.301153439	-0.094081653	0.070887947	0.217128017
145	lsoG13	8cFV20	OCCC	M22177.metal.pos.txt.gz	58	-0.261355944	0.577848564	0.65105906	0.981998335	-0.325874954	1.035381354	0.752959785	0.155990857	1.237671072	0.900155008	65.23742038	56	0.18640194	65.40752653	57	0.207964515	-0.005314865	0.013908703	0.703814869
402	n5owp6	Uhddsf	OCCC	M35126.metal.pos.txt.gz	18	-0.214547748	0.475105375	0.651572092	0.981998335	-0.089252763	0.528493104	0.865889769	-0.496279046	0.974349863	0.617463842	30.92118179	16	0.013771475	31.13686834	17	0.019220059	0.011172255	0.033442393	0.742661958
401	EPJrbL	1SHERn	OCCC	M35114.metal.pos.txt.gz	11	0.274629088	0.610053976	0.652586579	0.981998335	0.488641674	0.835477638	0.558638458	1.252358323	1.54335374	0.438038781	9.51408488	9	0.391233384	10.02206112	10	0.438559922	-0.02652104	0.03825878	0.505676805
153	mInoLM	6LDK5E	OCCC	M25599.metal.pos.txt.gz	21	0.274281914	0.616937841	0.656618982	0.981998335	-0.723322226	0.786302309	0.357623203	-0.75704599	1.058267346	0.483083357	25.22622032	19	0.153229871	27.11616794	20	0.132027222	0.025671426	0.021516638	0.247517859
431	h5y9m8	4x1qq4	OCCC	M35551.metal.pos.txt.gz	11	0.152819034	0.346415734	0.659109146	0.981998335	0.039914522	0.462368037	0.931207031	-0.731738748	1.323461008	0.593798184	6.227579995	9	0.716942727	6.707151433	10	0.752772107	0.04113877	0.059405225	0.506090035
279	BiVriq	dzcJ80	OCCC	M33364.metal.pos.txt.gz	9	0.343618911	0.781222873	0.660047577	0.981998335	0.09811101	1.064897143	0.926593234	3.58149601	2.064045575	0.126292634	4.702630236	7	0.696199627	7.574937093	8	0.476052001	-0.0891163	0.052582561	0.133939631
66	qDpEiJ	q281uE	OCCC	M11438.metal.pos.txt.gz	5	0.895118414	2.035283335	0.660081682	0.981998335	2.980835325	2.255734614	0.186352129	-0.476471327	4.008337052	0.912891214	5.535181207	3	0.136549469	5.855225363	4	0.210224158	0.02255411	0.054153439	0.705058867
415	pwbqEi	DcC41A	OCCC	M35257.metal.pos.txt.gz	20	0.280946348	0.646664822	0.663958534	0.981998335	0.385257183	0.916419044	0.674197558	-0.187189577	2.349289777	0.937371565	18.4617928	18	0.425643463	18.5059504	19	0.488914709	0.008810832	0.04246341	0.837954787
477	xLJjav	hK0st5	OCCC	M37190.metal.pos.txt.gz	16	-0.09664073	0.224464958	0.666804213	0.981998335	-0.303805546	0.307035459	0.322428192	-0.11365165	0.382528482	0.770747911	15.7575401	14	0.328404246	15.76106663	15	0.398106648	0.001312468	0.023447432	0.956152784
306	3gf5WJ	DsDX7a	OCCC	M33627.metal.pos.txt.gz	11	-0.336795121	0.789942104	0.669849781	0.981998335	-0.710038478	1.025697706	0.488780808	0.571387536	2.949843986	0.850711252	12.48365832	9	0.187395143	12.62637807	10	0.245317882	-0.020330766	0.063381335	0.755708438
231	Gw3wIH	FRSwSq	OCCC	M32769.metal.pos.txt.gz	5	-0.220157413	0.528876151	0.677209485	0.981998335	0.110214031	0.657322706	0.866842021	0.746732188	1.92539886	0.724021394	0.929018747	3	0.818419867	1.201779921	4	0.877805479	-0.038162338	0.073070773	0.637598043
407	E9l8g8	j9L6BR	OCCC	M35186.metal.pos.txt.gz	23	-0.242623036	0.585109663	0.678388988	0.981998335	0.129709131	0.870938301	0.881608606	-1.65846865	1.56915259	0.302555723	16.93331322	21	0.715140674	17.87893874	22	0.713141424	0.025588695	0.026314102	0.341903897
377	11TqaN	Q2iFVZ	OCCC	M34407.metal.pos.txt.gz	20	0.228422989	0.55138724	0.678676651	0.981998335	0.811001355	0.64472939	0.208430024	1.118494112	1.093648893	0.319990698	28.63714683	18	0.052997994	30.05289532	19	0.051129122	-0.023940761	0.025378942	0.358001676
399	yY29eB	NlHKc7	OCCC	M34878.metal.pos.txt.gz	11	-0.158675526	0.383509672	0.679060262	0.981998335	-0.127054776	0.544342785	0.815443439	0.918703924	0.779704268	0.268902167	6.338349966	9	0.705635098	8.857008137	10	0.545725778	-0.062093291	0.039125515	0.146968337
183	8b2OOJ	NMJjH0	OCCC	M32348.metal.pos.txt.gz	44	-0.300389236	0.729385057	0.68045741	0.981998335	-0.123123331	1.025260121	0.904411975	0.929245966	2.124355218	0.66404434	51.49770985	42	0.149487215	51.9643273	43	0.164180949	-0.013667033	0.022154556	0.540633977
225	SKmkbB	7I2viU	OCCC	M32755.metal.pos.txt.gz	23	0.161959735	0.396609284	0.683008715	0.981998335	0.324392234	0.588429853	0.581438689	-0.110065435	0.809581565	0.89315289	22.6166072	21	0.36475554	22.77865128	22	0.41431732	0.008938286	0.023043143	0.701998817
333	A7477i	1mVdOU	OCCC	M33936.metal.pos.txt.gz	18	-0.179578088	0.440553671	0.683553344	0.981998335	-0.090430499	0.515192119	0.86066499	0.609124626	0.791419855	0.452715224	20.92052358	16	0.181585844	22.78184699	17	0.156488368	-0.02758021	0.023116013	0.250214617
179	wkWJdc	UCJpNn	OCCC	M32328.metal.pos.txt.gz	19	-0.191472386	0.470353773	0.683948027	0.981998335	0.092964858	0.548574263	0.865429868	0.409505332	0.934548978	0.6667693	22.07722544	17	0.181767348	22.80263797	18	0.198288594	-0.019245896	0.025750958	0.465043926
230	nG1xf9	Ny08rg	OCCC	M32762.metal.pos.txt.gz	12	0.109827467	0.272415181	0.686829004	0.981998335	0.24718947	0.354885966	0.486095655	0.16165079	0.877494944	0.85752417	6.688039788	10	0.754531033	6.691899669	11	0.823457154	-0.003067535	0.049374485	0.951685179
242	mmdE2E	SPtYjx	OCCC	M32847.metal.pos.txt.gz	14	0.121813947	0.308055133	0.692526278	0.981998335	-0.050989967	0.362262268	0.888064057	-0.091404984	0.477296524	0.851331598	6.322018687	12	0.898987101	6.664061736	13	0.918624148	0.012857036	0.021983685	0.569485832
482	8G2Scv	DqVpRU	OCCC	M37506.metal.pos.txt.gz	48	0.277935724	0.703896008	0.692951091	0.981998335	0.277517776	1.013519883	0.784226167	2.365707733	2.667307677	0.379731841	33.23394244	46	0.920370508	33.89246367	47	0.924004454	-0.020583716	0.025365235	0.421261779
182	P5bevm	bytwo8	OCCC	M32346.metal.pos.txt.gz	14	0.096076414	0.24389107	0.693631494	0.981998335	0.061063616	0.328903037	0.852712642	0.228161855	0.519427365	0.668281163	6.0568062	12	0.913191424	6.139757908	13	0.940918158	-0.008092057	0.028096113	0.778250429
111	qaTbaI	F4pqUy	OCCC	M18394.metal.pos.txt.gz	14	-0.130519752	0.33159341	0.69386617	0.981998335	-0.413323862	0.463992374	0.373037106	-0.444859072	0.750656144	0.564431789	12.90841029	12	0.375732852	13.14644689	13	0.436564432	0.015047505	0.031988097	0.646497144
321	CW0xTv	88FV4m	OCCC	M33833.metal.pos.txt.gz	8	-0.208741065	0.532884003	0.695265467	0.981998335	0.029545436	0.709765772	0.966796031	2.732376754	1.729705564	0.165261223	2.975521794	6	0.811912781	6.169924462	7	0.520054371	-0.10041938	0.0561853	0.124117844
29	0VR5Bb	ttZwK8	OCCC	M01336.metal.pos.txt.gz	28	-0.32463773	0.852150832	0.703230884	0.981998335	-0.510735622	1.185700112	0.666653042	-0.616588869	2.27781344	0.788764279	17.25310458	26	0.90123729	17.27220594	27	0.924192739	0.003392848	0.024548914	0.891141156
222	iQl7Un	NeOSJW	OCCC	M32740.metal.pos.txt.gz	50	-0.258757438	0.684972181	0.705606345	0.981998335	-0.245656159	0.976199493	0.801315126	-1.875728287	1.996304388	0.352127067	53.58690516	48	0.268633094	54.4176579	49	0.275882928	0.017038502	0.019751688	0.392627693
7	iCKood	7lWZZs	OCCC	M00513.metal.pos.txt.gz	25	-0.450124951	1.19346206	0.706055451	0.981998335	0.269112049	1.735853048	0.876796417	-0.605050381	2.678613341	0.823288448	17.68032391	23	0.774590987	17.6844977	24	0.818039784	0.001482103	0.022941026	0.949046822
72	PPkA7Q	toHbtY	OCCC	M12593.metal.pos.txt.gz	25	0.422642639	1.124832511	0.707111473	0.981998335	0.576270203	1.694510318	0.733795779	4.620666008	3.056232345	0.144183011	22.34150838	23	0.499722974	24.51670671	24	0.432390223	-0.044610349	0.030247271	0.153809644
150	ZB37JC	9xb8Wz	OCCC	M22842.metal.pos.txt.gz	9	-0.118134155	0.316840719	0.709259869	0.981998335	-0.082854207	0.31500831	0.792533398	-0.30347354	0.805579258	0.717545195	14.88954692	7	0.037441605	15.02605085	8	0.058640892	0.013805194	0.054495627	0.807294776
185	H3ehpb	h4ALbJ	OCCC	M32388.metal.pos.txt.gz	6	-0.367850446	0.986662634	0.709280242	0.981998335	-0.3368901	0.939301514	0.719849281	2.110322514	3.456057574	0.574446095	8.64072535	4	0.070734546	9.86029275	5	0.079291966	-0.075280867	0.100190563	0.49421669
211	e5q24G	v9j0O4	OCCC	M32644.metal.pos.txt.gz	38	-0.261854232	0.704977653	0.710312655	0.981998335	-1.121356816	1.063141687	0.291536183	-1.94354805	2.056287858	0.350871453	24.1701366	36	0.933715492	24.92806928	37	0.934971039	0.01873419	0.021518877	0.389744776
361	pDizoy	JU8eTJ	OCCC	M34322.metal.pos.txt.gz	39	-0.024997402	0.067956081	0.712987741	0.981998335	-0.026071697	0.108085545	0.809389616	0.089175937	0.12654324	0.48540496	24.0866154	37	0.949812677	25.23057025	38	0.944328096	-0.02334743	0.02182904	0.291746336
454	sWptlU	NRfftm	OCCC	M36300.metal.pos.txt.gz	9	0.261983538	0.717194116	0.714895255	0.981998335	0.031232822	0.927509628	0.97313723	0.148305669	2.16846465	0.947386188	4.194938637	7	0.757070511	4.198024371	8	0.838829518	0.002699234	0.048591606	0.957253047
367	ioVTGe	g6r9aA	OCCC	M34344.metal.pos.txt.gz	12	-0.076817175	0.211606328	0.716590488	0.981998335	-0.201474905	0.264626518	0.446444647	-0.464391135	0.350373507	0.214515199	13.1492074	10	0.215448729	15.58181912	11	0.157379307	0.04807306	0.035343956	0.203653977
202	W8Bdf4	ZNovnx	OCCC	M32564.metal.pos.txt.gz	19	-0.088504764	0.244974744	0.717889263	0.981998335	-0.100242629	0.346141333	0.772122048	0.517415024	0.613080628	0.410411544	18.22542124	17	0.374755054	19.4694848	18	0.363464362	-0.035484367	0.032940494	0.296428782
464	n7z8CM	eDXBe0	OCCC	M36673.metal.pos.txt.gz	12	-0.266187019	0.740683614	0.719310692	0.981998335	-0.171450591	0.932081169	0.854057511	6.450319799	4.058108907	0.143034077	9.932075965	10	0.446472611	12.75241937	11	0.309814728	-0.145650771	0.086728491	0.123999564
480	HAIWwG	4V516g	OCCC	M37253.metal.pos.txt.gz	13	-0.220747294	0.616796312	0.720423133	0.981998335	-0.158678075	0.817348659	0.846068171	-1.035044378	1.349727292	0.459310453	5.308081762	11	0.915333289	5.768130154	12	0.927316213	0.021748441	0.032064641	0.51161753
70	KDqbs7	J64cyy	OCCC	M12129.metal.pos.txt.gz	21	0.272440406	0.764105987	0.721430266	0.981998335	-0.202659068	0.942206419	0.829697242	-1.016984475	1.929330595	0.604212668	29.87759298	19	0.053377099	30.71436538	20	0.059076005	0.023690787	0.032476694	0.474611634
336	FDbfqm	CcxiGA	OCCC	M33941.metal.pos.txt.gz	15	0.13874958	0.392407693	0.723649715	0.981998335	0.048771768	0.582700538	0.933295322	0.710050091	0.790698615	0.385513688	13.07059033	13	0.442373979	13.76822523	14	0.467117495	-0.021742175	0.026101461	0.419893061
83	3a7KJc	ZsDO5H	OCCC	M15630.metal.pos.txt.gz	21	-0.083465355	0.237072914	0.724788632	0.981998335	0.00021676	0.233778562	0.999260199	0.052070278	0.311719791	0.869102029	23.38366121	19	0.22086545	23.95712768	20	0.244269936	-0.010784616	0.015799018	0.503089903
121	Yi6xNd	U23fbY	OCCC	M19362.metal.pos.txt.gz	21	-0.337741084	0.959439404	0.72482387	0.981998335	0.81056715	1.325040726	0.540716416	0.513487786	2.158202241	0.814487099	20.81224307	19	0.347267585	21.02682969	20	0.395554926	-0.010766934	0.024326149	0.663047363
322	br4f1n	SrORAc	OCCC	M33835.metal.pos.txt.gz	9	-0.089128359	0.254354193	0.726030709	0.981998335	-0.036973522	0.353361015	0.916666357	0.163490161	0.686414582	0.818563427	7.342635631	7	0.394097241	7.508614858	8	0.482877425	-0.016713357	0.042015912	0.70263957
210	8mD5ty	iacFUX	OCCC	M32635.metal.pos.txt.gz	11	0.259160736	0.76160206	0.733642922	0.981998335	0.435014518	0.803127456	0.588059184	-0.429141158	2.042613261	0.838273329	15.3545602	9	0.08164598	15.58306174	10	0.112206041	0.018546065	0.050676272	0.722840999
119	ky1lQg	h7AJ68	OCCC	M19323.metal.pos.txt.gz	6	-0.334957971	0.99513708	0.736422373	0.981998335	0.0746295	1.047024907	0.943176763	-0.059131362	2.579292014	0.982807815	7.439114257	4	0.11442426	7.465223725	5	0.188275393	-0.009922367	0.083742684	0.91139418
2	Thm6Vy	saYyxi	OCCC	M00054.metal.pos.txt.gz	188	0.238700587	0.711669207	0.73731623	0.981998335	0.159541665	0.951787737	0.866879753	1.454993309	3.021274544	0.630668588	221.8615367	186	0.037069467	222.0662611	187	0.040505669	-0.005922462	0.014295588	0.679142027
123	x3JVhd	Nic2BX	OCCC	M19368.metal.pos.txt.gz	10	-0.412199062	1.233104689	0.738170223	0.981998335	-0.72693794	1.530492065	0.634808299	1.546393271	3.060073082	0.626941937	14.0584077	8	0.080255687	14.9278899	9	0.092935857	-0.036192284	0.051452765	0.501756554
391	8C6PiM	JspKAp	OCCC	M34530.metal.pos.txt.gz	10	-0.111263296	0.333583066	0.7387267	0.981998335	0.040637822	0.348773711	0.90724337	0.015046165	0.538712055	0.978402242	13.49266649	8	0.095985437	13.6542706	9	0.1351659	-0.013974313	0.045144845	0.764816893
293	z9Hfpp	qL2jM6	OCCC	M33447.metal.pos.txt.gz	9	0.228556723	0.686591809	0.739220423	0.981998335	0.29336695	0.881749783	0.739353217	-0.087593138	1.575985377	0.957229578	8.912480184	7	0.259000864	8.977777879	8	0.344174061	0.00944933	0.041725579	0.827311677
61	7XlS9h	fgQ5lO	OCCC	M02734.metal.pos.txt.gz	45	-0.236503859	0.722192344	0.743304543	0.981998335	-1.352522631	0.978862955	0.167055146	-0.117130991	2.312695656	0.959841387	52.97550776	43	0.141660216	52.97915387	44	0.166303085	-0.001294576	0.023796646	0.95686718
53	Xfd7cd	xx6wyr	OCCC	M01670.metal.pos.txt.gz	14	0.325149205	0.993877034	0.74355266	0.981998335	-0.791435991	1.42888542	0.57965861	-0.776971995	2.956130972	0.797136692	9.923967942	12	0.622630905	10.08068112	13	0.687323849	0.017704271	0.044722419	0.699148965
465	r4CZOI	6dleh6	OCCC	M36738.metal.pos.txt.gz	9	0.129105571	0.401172072	0.747588353	0.981998335	-0.03993702	0.527411437	0.939639712	-1.293632362	1.024194235	0.247005823	7.353437184	7	0.393030332	9.691620307	8	0.287340601	0.07520216	0.05040658	0.179351766
299	9Loal7	cbfq6P	OCCC	M33509.metal.pos.txt.gz	9	0.268088713	0.836780051	0.74867927	0.981998335	0.719558636	1.040944793	0.489405098	0.040339304	2.726825103	0.988609728	12.38932431	7	0.088460968	12.40315813	8	0.134102009	0.005607225	0.063423715	0.932027791
188	dpDQUA	uurDFw	OCCC	M32412.metal.pos.txt.gz	27	-0.178463893	0.561807082	0.750742512	0.981998335	0.18926211	0.660712887	0.774532437	-2.670471317	1.680853436	0.124682986	38.19346258	25	0.044288473	41.9487684	26	0.024848907	0.061362216	0.039138384	0.129493207
227	UR0L0Z	tMYVgo	OCCC	M32758.metal.pos.txt.gz	15	0.092627639	0.296543708	0.754768876	0.981998335	-0.053086308	0.350098186	0.879476698	-0.228227748	0.485137959	0.645836544	7.564234514	13	0.870786302	8.262563864	14	0.875203294	0.01775581	0.021247622	0.418440269
335	aQOEm7	lWi2Yx	OCCC	M33939.metal.pos.txt.gz	13	0.270767732	0.868712546	0.75527725	0.981998335	0.450028565	1.187447981	0.704696757	1.147529468	2.59289621	0.666655475	4.669900344	11	0.946093783	4.798696135	12	0.964366719	-0.016368345	0.045609354	0.726477285
275	cbASUu	2YZ9zd	OCCC	M33250.metal.pos.txt.gz	14	-0.089043695	0.288789961	0.75782838	0.981998335	0.143514493	0.408231605	0.725174534	0.148435788	0.517513341	0.779138556	14.55913658	12	0.26643533	14.93974985	13	0.311129159	-0.016804967	0.030003567	0.585716299
208	3gQyTx	amIRrm	OCCC	M32632.metal.pos.txt.gz	28	0.132178598	0.429275555	0.758150174	0.981998335	0.374628317	0.612833152	0.540997306	-0.093106531	0.776797593	0.905515875	27.68069303	26	0.374347649	27.81154235	27	0.420738701	0.006359928	0.018141294	0.728729941
216	lSi10o	69pB6d	OCCC	M32691.metal.pos.txt.gz	18	0.084033013	0.274251154	0.75929328	0.981998335	-0.059395176	0.387513883	0.878183478	0.203709486	0.633098622	0.751795637	16.7431747	16	0.402401369	16.78970498	17	0.468699502	-0.006715877	0.031848853	0.835653103
423	ZvrCOp	b9f5E0	OCCC	M35397.metal.pos.txt.gz	30	-0.345315491	1.127097603	0.75931849	0.981998335	-1.055021988	1.464641266	0.471323122	4.181239416	3.218252452	0.204462901	38.33273183	28	0.092267419	41.40210703	29	0.063488928	-0.047186164	0.031513421	0.14549513
272	enTsva	3cRF9j	OCCC	M33221.metal.pos.txt.gz	17	-0.122191296	0.404454173	0.762565107	0.981998335	0.044139014	0.596614355	0.941024321	0.984040675	0.829388445	0.253891349	12.6266478	15	0.631110709	14.96070173	16	0.52751867	-0.040345415	0.026408196	0.147381716
96	XUVVjP	nsxdxh	OCCC	M16821.metal.pos.txt.gz	23	0.168567651	0.559628376	0.763251656	0.981998335	0.069524307	0.846862944	0.934570142	-1.029536742	1.391351655	0.467520122	21.51457774	21	0.427928952	22.421792	22	0.434967209	0.024168629	0.025683479	0.357395069
373	k0LBZ3	NzHC5w	OCCC	M34390.metal.pos.txt.gz	10	0.117956015	0.392196231	0.763599308	0.981998335	0.341244457	0.517668115	0.50977028	2.095781982	1.378546916	0.166928846	6.690379236	8	0.570376685	8.930076032	9	0.443753715	-0.075345926	0.050346022	0.172877034
106	WBMS5X	4geDr7	OCCC	M18335.metal.pos.txt.gz	6	-0.114486361	0.381447884	0.764073183	0.981998335	-0.177387593	0.478293159	0.710729674	-0.245504734	1.04667774	0.826070493	0.205476288	4	0.995070355	0.223544962	5	0.998839322	0.008161738	0.060718292	0.899562883
38	Ga7cve	UYgkXj	OCCC	M01508.metal.pos.txt.gz	26	-0.190342896	0.637593134	0.765296028	0.981998335	0.408494498	0.855405274	0.632974097	0.658903599	1.346751791	0.629103633	30.13989343	24	0.18015837	30.78722121	25	0.196161447	-0.016885361	0.023518708	0.479716422
166	OiXAgD	mV98ml	OCCC	M27738.metal.pos.txt.gz	17	0.155813566	0.527978216	0.76790708	0.981998335	0.391444694	0.722126178	0.587768609	0.535623391	1.01753432	0.606311538	18.4212131	15	0.241168823	18.66002238	16	0.286686801	-0.012123276	0.027492098	0.665521937
274	SmlNsj	X8b2YG	OCCC	M33230.metal.pos.txt.gz	11	0.310097778	1.053343174	0.768456947	0.981998335	0.599351152	1.261645794	0.634747767	-0.184336273	3.224184789	0.955656612	14.96674167	9	0.091853586	15.01109358	10	0.131657927	0.009257447	0.056686216	0.873882385
359	ObIfYU	ubu7Sq	OCCC	M34306.metal.pos.txt.gz	25	-0.080450403	0.276303969	0.770924139	0.981998335	-0.13057333	0.341728791	0.702389885	-0.163319517	0.354268414	0.649124737	17.5774354	23	0.779989675	17.71712171	24	0.81651129	0.004796118	0.012832549	0.712016151
82	kpjz8H	POVbQs	OCCC	M15506.metal.pos.txt.gz	24	-0.493689416	1.695748152	0.770949075	0.981998335	1.155567703	1.932782757	0.549921543	6.189480011	5.274941042	0.253193332	35.7580301	22	0.03222872	38.65677042	23	0.021630779	-0.062240224	0.046606012	0.195381177
117	xWlpf5	85ho48	OCCC	M18497.metal.pos.txt.gz	16	-0.052514286	0.180924373	0.771620817	0.981998335	-0.006787736	0.217789882	0.975136802	-0.076568347	0.281136458	0.789326314	19.13573529	14	0.159827308	19.15370961	15	0.206852843	0.002638638	0.023009766	0.9103314
175	ZJ3pQz	q4HTAQ	OCCC	M32197.metal.pos.txt.gz	22	-0.180294249	0.62341872	0.772426423	0.981998335	0.169995328	0.872270323	0.845480351	-0.770783861	1.289300817	0.556662341	17.46474011	20	0.622622577	17.73850383	21	0.665486989	0.013611975	0.02601556	0.606567255
52	RjsUei	ZX8FC4	OCCC	M01649.metal.pos.txt.gz	6	-0.479270793	1.661009372	0.772931965	0.981998335	-0.108256108	1.991698757	0.956653402	-2.177757397	2.239981408	0.385993346	2.892016759	4	0.576055703	4.16931331	5	0.525305584	0.032074681	0.028380267	0.321579921
32	zPK4Xo	l9SvKY	OCCC	M01359.metal.pos.txt.gz	18	-0.254802356	0.914277271	0.780480703	0.981998335	-0.621884903	1.320935075	0.637789691	-0.272373984	4.9992509	0.957224896	12.61716561	16	0.700516036	12.61717839	17	0.761412449	0.000238976	0.066843721	0.997191647
345	k7u3FB	COlovX	OCCC	M33973.metal.pos.txt.gz	13	0.084180467	0.304476636	0.782182529	0.981998335	0.076348766	0.28457687	0.788477084	0.076699682	0.482596092	0.876603326	21.7298381	11	0.02655177	21.73067707	12	0.040651499	0.000647212	0.031405537	0.983927252
194	LxRszC	XFB1eI	OCCC	M32492.metal.pos.txt.gz	45	-0.142033335	0.523276427	0.786059721	0.981998335	1.056890473	0.810641702	0.192311955	0.316400898	0.924511836	0.733840756	45.34284245	43	0.374546582	45.72699299	44	0.400266396	-0.007464358	0.012366929	0.54929778
215	kLAfwh	ffjkFN	OCCC	M32675.metal.pos.txt.gz	22	0.297777999	1.098617765	0.786354219	0.981998335	0.856580452	1.530099593	0.575602177	1.109589613	2.358568805	0.643123187	12.65118787	20	0.891843532	12.80248617	21	0.915384404	-0.010865414	0.02793375	0.701408019
378	jPBn38	zVFiVf	OCCC	M34409.metal.pos.txt.gz	6	0.278005785	1.029426331	0.787114909	0.981998335	0.26290389	1.345425903	0.845075355	-4.089453103	6.647492643	0.571706491	3.911992057	4	0.418047436	4.354258342	5	0.499616637	0.080786289	0.121477472	0.54241297
309	9Rf15Q	VgJtZa	OCCC	M33638.metal.pos.txt.gz	9	0.137543695	0.512598507	0.788448112	0.981998335	0.355480041	0.683241214	0.602865065	-0.015712898	0.944738205	0.987194309	6.00932225	7	0.53866126	6.046617564	8	0.642009904	0.007223227	0.037402802	0.852348903
453	U0nIxJ	MoqG2m	OCCC	M36230.metal.pos.txt.gz	19	-0.074827041	0.279968461	0.789261638	0.981998335	0.007086334	0.390852388	0.985534777	-0.404276942	0.808299767	0.623376837	10.27143512	17	0.891843387	10.46020663	18	0.915845251	0.015506296	0.035689449	0.669405607
316	9gMY6a	64XrKe	OCCC	M33751.metal.pos.txt.gz	28	0.016380409	0.061314789	0.789351629	0.981998335	0.01535929	0.082033704	0.851479162	-0.048783581	0.080011125	0.547345965	30.34183221	26	0.253691936	32.16442493	27	0.226049344	0.022539792	0.018035963	0.222537005
44	siChnj	LygQq9	OCCC	M01573.metal.pos.txt.gz	12	0.0913493	0.342047422	0.789418203	0.981998335	-0.042838537	0.474413976	0.92805057	0.665049516	0.975190507	0.510744683	10.55698537	10	0.393057043	10.97688991	11	0.445201405	-0.031311157	0.04964709	0.542397223
190	fGG8VI	6RPi7n	OCCC	M32425.metal.pos.txt.gz	22	-0.104316364	0.393864983	0.791122625	0.981998335	-0.134615544	0.500215862	0.787841261	-0.474438195	1.073637131	0.663304137	26.93282139	20	0.137164617	27.11898673	21	0.166949339	0.01236891	0.033266565	0.713942937
292	ALYBuP	XnWTwl	OCCC	M33443.metal.pos.txt.gz	9	0.231716332	0.880885942	0.792512667	0.981998335	0.84735681	1.196105283	0.478678297	-0.353971394	2.81401087	0.903435604	7.03661756	7	0.425077243	7.084921526	8	0.527498652	0.014095403	0.064301199	0.832741929
78	7jF2i3	tdqRg6	OCCC	M15335.metal.pos.txt.gz	12	0.057863258	0.223214021	0.795459558	0.981998335	0.198319202	0.305374658	0.516061034	0.144700441	0.603499636	0.815352623	9.552854522	10	0.480558043	9.576839893	11	0.568803344	-0.006744699	0.043550116	0.880003439
435	3Y6uxz	ONyG7v	OCCC	M35635.metal.pos.txt.gz	11	-0.0563377	0.217888454	0.795973116	0.981998335	-0.012996464	0.258672646	0.959928824	-0.021120487	0.604871596	0.972907849	12.38731196	9	0.192344498	12.39276329	10	0.259629766	-0.002967596	0.047154241	0.951194764
91	mCksbM	f5RYOe	OCCC	M15990.metal.pos.txt.gz	18	0.089914998	0.348862856	0.796609596	0.981998335	0.304275094	0.423874119	0.47285406	0.347373666	0.477373968	0.477326206	12.76598757	16	0.689784834	13.39025376	17	0.709694409	-0.011674046	0.014775307	0.441019962
362	T7oRIY	eNgxul	OCCC	M34327.metal.pos.txt.gz	9	-0.06429783	0.252505551	0.799001722	0.981998335	-0.050649263	0.330099318	0.878054114	-1.25944231	1.149815038	0.309615815	6.65734309	7	0.46540701	7.792487852	8	0.453998757	0.092736175	0.087040937	0.322044353
297	W4qiyp	mtDpa3	OCCC	M33507.metal.pos.txt.gz	31	-0.044219329	0.175959249	0.801578792	0.981998335	0.136808292	0.196699671	0.486730319	0.136265285	0.22870419	0.555921177	36.47558146	29	0.160118267	38.35133303	30	0.140935986	-0.016250401	0.01330695	0.231847255
450	mkqxaK	B8dNQH	OCCC	M36115.metal.pos.txt.gz	13	0.057017848	0.227456503	0.802064747	0.981998335	0.184168843	0.303852964	0.544440569	0.061246391	0.413021785	0.884798481	10.89615985	11	0.452003315	10.8963103	12	0.53782524	-0.000327398	0.026692288	0.990433314
253	bV4DWb	64ZIAJ	OCCC	M33131.metal.pos.txt.gz	13	-0.107721006	0.432719299	0.803407438	0.981998335	-0.225283989	0.58286683	0.699118832	1.991165796	1.692433855	0.264223627	6.561925182	11	0.833370029	8.207492493	12	0.768712565	-0.071090857	0.055418648	0.225933905
148	8a4zBu	i1yuuT	OCCC	M22548.metal.pos.txt.gz	14	0.283795974	1.142095235	0.803757522	0.981998335	0.768163334	1.261276202	0.542500198	-3.495940635	4.566720246	0.458751455	21.37742778	12	0.04511936	22.6810421	13	0.045666994	0.05879289	0.068728577	0.409065418
137	SNm9o8	IPMZGe	OCCC	M21188.metal.pos.txt.gz	22	0.163287435	0.658807337	0.804248076	0.981998335	-0.661540661	0.976178343	0.497971932	-2.193687251	2.182835011	0.326915349	17.11406525	20	0.645554972	18.39683162	21	0.623771882	0.038572238	0.034056582	0.270781528
18	XdCcRi	l5ZoRR	OCCC	M01107.metal.pos.txt.gz	16	0.099076533	0.406033911	0.807222696	0.981998335	0.091751488	0.566590347	0.871356096	0.219619634	0.756507868	0.775837026	10.64389892	14	0.713756197	10.67956212	15	0.774961307	-0.004405576	0.023328804	0.852922948
170	xVR0FX	SG9pW7	OCCC	M31536.metal.pos.txt.gz	25	0.019252838	0.079060362	0.807602018	0.981998335	0.068031261	0.121247524	0.574733443	0.146618632	0.127869178	0.263323803	18.42578886	23	0.734001753	20.03193424	24	0.694958662	-0.028226869	0.022272567	0.217716457
404	f2aPiT	oetkem	OCCC	M35137.metal.pos.txt.gz	60	0.144926903	0.59988914	0.809098277	0.981998335	0.069669032	0.776007486	0.928462984	0.79892037	1.148876627	0.489586141	83.46003301	58	0.015928954	84.10338113	59	0.017611274	-0.008953815	0.013390919	0.506372468
428	WcWL00	kDrEsy	OCCC	M35464.metal.pos.txt.gz	15	-0.211055904	0.874630622	0.809315935	0.981998335	-0.303044572	1.270032891	0.811406774	-1.789535529	2.813553769	0.535787509	12.775152	13	0.46532584	13.12357333	14	0.516817235	0.022678717	0.038420775	0.565128313
384	YgYTAb	dXNp6N	OCCC	M34456.metal.pos.txt.gz	25	0.149303488	0.624218619	0.810962435	0.981998335	-0.130936391	0.915577708	0.886282609	-3.021563843	1.955114016	0.135882973	22.89610324	23	0.466851577	25.80197019	24	0.363289092	0.050650994	0.029713247	0.101731142
93	6Et7an	hLGMB2	OCCC	M16634.metal.pos.txt.gz	10	0.119417482	0.519733613	0.818273054	0.981998335	0.066900256	0.670800381	0.920557104	-0.225199102	1.026755434	0.831884981	3.662466062	8	0.886221529	3.813926374	9	0.923226921	0.016993098	0.043663961	0.707298064
173	98o8gs	abKycm	OCCC	M31591.metal.pos.txt.gz	20	-0.041734115	0.182059602	0.818687627	0.981998335	0.002477678	0.211237813	0.990641564	-0.066346209	0.256880921	0.799123852	27.54812001	18	0.06927316	27.57798861	19	0.09189364	0.002863291	0.020495936	0.890447982
256	x4u4gz	5eMeZ5	OCCC	M33138.metal.pos.txt.gz	12	-0.084580987	0.377101518	0.822529826	0.981998335	-0.119621604	0.452786318	0.791633538	-0.145150876	0.627180752	0.821644548	10.28269193	10	0.416051711	10.29795686	11	0.503801676	0.002922873	0.023989215	0.905438499
3	8VFOC2	eNLeOU	OCCC	M00059.metal.pos.txt.gz	6	-0.544887929	2.449612422	0.823972602	0.981998335	-0.421340426	3.133114111	0.893023217	0.98728772	4.026167324	0.818354856	3.879005951	4	0.422628192	4.108946701	5	0.533839415	-0.01826046	0.038080596	0.656607772
138	UGX5gl	qeVEph	OCCC	M21630.metal.pos.txt.gz	19	-0.132202453	0.607441189	0.82771096	0.981998335	0.50076308	0.721606601	0.487709934	0.748313906	1.010606915	0.469125292	21.9177674	17	0.187902222	23.44146101	18	0.17419087	-0.022515193	0.020710975	0.292160365
247	59sNmc	IPTxwf	OCCC	M32867.metal.pos.txt.gz	18	-0.332863772	1.551222652	0.830093574	0.981998335	1.01962662	2.155322617	0.636160542	-1.803582283	5.849425531	0.761805537	12.52255523	16	0.707293455	12.59055422	17	0.763135152	0.011176907	0.042861801	0.797599317
105	X3VmEQ	K1kgc4	OCCC	M18283.metal.pos.txt.gz	10	0.097509299	0.45544457	0.830471445	0.981998335	0.263506977	0.615696141	0.668664094	0.456349649	1.592000008	0.7816627	4.173899559	8	0.841102558	4.229234539	9	0.895687317	-0.011576091	0.049210986	0.819936833
9	7CNloB	ibALL5	OCCC	M00542.metal.pos.txt.gz	9	-0.047591942	0.225606313	0.832925282	0.981998335	-0.066329734	0.28611327	0.816669799	-0.101944296	0.321127247	0.76015599	2.497645025	7	0.927274293	2.55421193	8	0.95915498	0.007239586	0.03043915	0.818818351
284	c8uHyU	26Of74	OCCC	M33391.metal.pos.txt.gz	14	-0.019047336	0.092691633	0.837188195	0.981998335	0.058273577	0.124564739	0.639915037	-0.112052105	0.144126601	0.451945157	8.855915235	12	0.71518545	9.566043538	13	0.728976824	0.027028793	0.032074378	0.415881649
459	XEr94r	Je5llX	OCCC	M36552.metal.pos.txt.gz	19	0.195578147	0.95884759	0.83837531	0.981998335	0.919907123	1.372403289	0.502673441	0.976005937	2.197567936	0.662550205	15.44353912	17	0.563566919	15.5993142	18	0.620488848	-0.009813569	0.024864399	0.6979842
429	YfgYBD	3t2T8J	OCCC	M35472.metal.pos.txt.gz	19	-0.074415813	0.366809986	0.83923436	0.981998335	0.046433667	0.535818069	0.930942258	0.628932847	0.762191428	0.420707343	14.76952708	17	0.612078188	15.87775876	18	0.60107829	-0.027806105	0.026413434	0.307200746
24	z4cH0r	fFqOzy	OCCC	M01284.metal.pos.txt.gz	19	-0.16930528	0.837050404	0.839710233	0.981998335	0.180570469	1.162825887	0.876595928	-0.218990432	2.953265751	0.941755026	16.45495905	17	0.491842103	16.45526682	18	0.560806573	0.000732711	0.041766064	0.986207518
151	NzGjSr	MG0lZs	OCCC	M24074.metal.pos.txt.gz	20	0.133703024	0.663976338	0.840411498	0.981998335	0.781814863	0.905901473	0.388124181	1.704905746	1.587162542	0.296929397	9.117288287	18	0.956963471	10.30516905	19	0.945011825	-0.030360074	0.027855849	0.290133884
120	hkuRzm	hy87gR	OCCC	M19324.metal.pos.txt.gz	7	0.107976372	0.538438485	0.841061301	0.981998335	0.118738523	0.719847638	0.868983714	-0.447260563	0.901372688	0.640794166	4.175593124	5	0.524421923	4.765554062	6	0.574214939	0.031779165	0.041374319	0.477123048
229	insdUg	tapC2Q	OCCC	M32761.metal.pos.txt.gz	11	0.160135436	0.800660757	0.841477373	0.981998335	-0.503306901	0.831873171	0.54516012	-1.79704554	1.748881043	0.33098924	14.99098995	9	0.091183765	17.59348004	10	0.06222066	0.052740612	0.0421934	0.242833678
452	u0g5cf	mjt9wf	OCCC	M36134.metal.pos.txt.gz	13	-0.055876792	0.28205181	0.842960366	0.981998335	0.28634162	0.420828226	0.496236036	0.763700139	0.520423186	0.170252778	9.130360457	11	0.609860758	12.57621008	12	0.400580407	-0.055142046	0.029705353	0.090375147
142	qNkC8X	PFd0wI	OCCC	M22130.metal.pos.txt.gz	18	0.129802247	0.655646895	0.843063964	0.981998335	0.352935181	0.931783975	0.704855985	-1.54324556	1.725450041	0.38436414	15.24711226	16	0.506619536	16.34595553	17	0.499455728	0.033297956	0.031765061	0.310097533
332	kpcg0W	zWBCo0	OCCC	M33935.metal.pos.txt.gz	11	-0.060861688	0.308756047	0.843734402	0.981998335	-0.425468403	0.434776873	0.327782486	-0.804722711	0.721857623	0.293820863	7.734628269	9	0.561094704	9.03429157	10	0.528852305	0.040185068	0.035249201	0.283704568
411	keQhRz	yxATu0	OCCC	M35240.metal.pos.txt.gz	8	-0.191449999	0.98761837	0.846293194	0.981998335	-0.011513219	1.257116053	0.992692726	2.578258405	2.477562577	0.338146376	1.732850265	6	0.942557097	3.218690703	7	0.864061493	-0.059711849	0.048986277	0.268607595
57	Oj5GwT	OEWRM5	OCCC	M02132.metal.pos.txt.gz	45	-0.152123986	0.792142231	0.847709893	0.981998335	-0.789541226	1.0967374	0.471586584	-0.906179656	2.067506132	0.663365861	57.77933652	43	0.06541063	57.98953384	44	0.076825404	0.008400314	0.021238995	0.694419294
376	v510ZN	Wv2gBu	OCCC	M34404.metal.pos.txt.gz	10	-0.033402175	0.179098605	0.852051432	0.981998335	-0.086895051	0.228551391	0.703797568	0.251564502	0.535908098	0.651299519	9.686875013	8	0.287694491	10.07628741	9	0.344344707	-0.029119631	0.051348509	0.586203569
449	xtqt79	F2WsFr	OCCC	M36103.metal.pos.txt.gz	14	-0.058619257	0.314610464	0.852191244	0.981998335	-0.203707682	0.406160567	0.615987824	-0.002001344	0.513047535	0.996951644	12.4957772	12	0.406728031	12.51662049	13	0.485802742	-0.003638851	0.025720069	0.889838899
89	fZFvRL	RVn9Pk	OCCC	M15778.metal.pos.txt.gz	41	-0.150510073	0.810999592	0.852769527	0.981998335	0.692294777	1.149391404	0.546965003	1.997119224	2.491725484	0.427698502	45.85881813	39	0.209033466	46.83633791	40	0.21235224	-0.024062748	0.026391348	0.367493304
94	TfXHUO	EYIWg2	OCCC	M16816.metal.pos.txt.gz	12	0.133136373	0.727989482	0.85489039	0.981998335	-0.423867261	0.996861902	0.670689728	-0.658861743	1.273414768	0.616129449	7.663326819	10	0.661684693	8.237943476	11	0.691843941	0.018501451	0.024407128	0.465918939
122	EhBFD1	16GK4l	OCCC	M19364.metal.pos.txt.gz	22	0.091443344	0.507761836	0.857081116	0.981998335	0.223293738	0.803073423	0.780974767	-0.569100248	0.936598264	0.550274148	17.28369717	20	0.634482586	17.98812388	21	0.649755659	0.016519519	0.019682465	0.41122064
328	wVzyue	soDWjX	OCCC	M33885.metal.pos.txt.gz	13	-0.039681984	0.223048354	0.858795588	0.981998335	0.064112224	0.321177443	0.841780749	-0.290095874	0.449486851	0.531903379	9.908818018	11	0.538607268	10.32058502	12	0.587858242	0.021998591	0.034282233	0.53421704
461	A1EmdH	cGDbWn	OCCC	M36559.metal.pos.txt.gz	17	-0.047139694	0.266573532	0.859637514	0.981998335	-0.225526123	0.376022837	0.548661469	-0.229347507	0.421043068	0.593957628	10.66329553	15	0.776077178	10.97586373	16	0.810972628	0.012567152	0.022478352	0.584359735
471	rlzlOJ	fXD3D3	OCCC	M36850.metal.pos.txt.gz	9	-0.058018927	0.330726947	0.860742961	0.981998335	-0.194386482	0.425644784	0.647895964	-0.382240597	0.596253202	0.54188796	4.361748762	7	0.737294683	4.788825752	8	0.779889881	0.019761745	0.030239333	0.534296486
413	wUvpLT	YibLV1	OCCC	M35254.metal.pos.txt.gz	17	0.138992115	0.798837588	0.861870997	0.981998335	-0.287909037	1.075658771	0.788962323	-0.072840695	2.641754391	0.978366335	11.87358511	15	0.688571421	11.88066209	16	0.752153143	0.003285211	0.039051655	0.934069726
50	YOYrEg	5fQIiC	OCCC	M01644.metal.pos.txt.gz	34	-0.12417371	0.723542503	0.863736994	0.981998335	-0.690765497	1.063488052	0.515997015	-2.728236781	2.227379528	0.229566753	26.52136446	32	0.740097849	28.04943882	33	0.712116427	0.028582423	0.023122075	0.225398836
286	U8Csnn	4jv7aH	OCCC	M33415.metal.pos.txt.gz	15	0.047288	0.276246833	0.864082043	0.981998335	-0.26114814	0.328662403	0.426858621	-0.648419396	0.377243621	0.109349934	10.73741287	13	0.632804802	16.86645549	14	0.263364379	0.048443753	0.019567776	0.027834977
220	HkAAJl	TvzKk5	OCCC	M32735.metal.pos.txt.gz	17	-0.050296022	0.294001208	0.864165422	0.981998335	0.204552112	0.422231783	0.628063306	-1.349852405	0.921470743	0.16359568	12.79295869	15	0.61828603	15.00734133	16	0.5241009	0.054273868	0.036472408	0.157449799
30	bQ8aHV	4Vf27C	OCCC	M01356.metal.pos.txt.gz	15	0.111381514	0.65724294	0.865428699	0.981998335	-0.71524011	0.924256703	0.439016902	-1.238235702	1.233169457	0.333651098	12.27370397	13	0.505338025	13.94671031	14	0.453688719	0.034949815	0.027020668	0.218367582
258	CmSXjy	FnlinO	OCCC	M33144.metal.pos.txt.gz	8	0.045270951	0.268475041	0.866093526	0.981998335	0.247992773	0.323176992	0.442868098	0.712035668	0.566123084	0.255220032	1.192915875	6	0.977233173	2.98255219	7	0.88661159	-0.051159926	0.03824261	0.229442802
406	ZPptLO	5QI49A	OCCC	M35160.metal.pos.txt.gz	12	0.119424768	0.744868155	0.872621068	0.981998335	-0.099627287	0.928464871	0.914548416	-1.484646093	2.357108282	0.542909457	13.33598133	10	0.205488603	14.02562006	11	0.231579056	0.036634749	0.050944216	0.488533779
405	TXmsld	7wbG4K	OCCC	M35159.metal.pos.txt.gz	9	-0.088306969	0.554417756	0.87344926	0.981998335	-0.234393056	0.611799702	0.701630362	-2.167958899	2.721836214	0.4519014	13.63600352	7	0.058047306	14.82509006	8	0.062637044	0.077951538	0.099772876	0.460234734
88	6tx6aj	BTLfXg	OCCC	M15753.metal.pos.txt.gz	14	-0.060469762	0.379795765	0.873498284	0.981998335	-0.741622814	0.548717865	0.176517457	0.14985256	0.852065713	0.863329233	11.99899425	12	0.445760418	12.07503013	13	0.521501187	-0.009112617	0.033047137	0.787434194
421	UrUbZD	VuRW4T	OCCC	M35327.metal.pos.txt.gz	18	-0.19438998	1.22601263	0.874019776	0.981998335	0.538638449	1.8156978	0.766728815	0.05071092	3.640937258	0.989059631	16.99963062	16	0.385621005	17.00510475	17	0.454020315	-0.002608201	0.036336515	0.943667337
178	iaucnX	9VaZTn	OCCC	M32319.metal.pos.txt.gz	6	0.183550184	1.162201998	0.874509502	0.981998335	0.152254847	0.970764674	0.875370854	-1.96848659	2.585792354	0.488904392	11.79460717	4	0.018945799	14.37090978	5	0.013417328	0.067763465	0.072495143	0.4028444
239	WlKgSR	c1ownI	OCCC	M32836.metal.pos.txt.gz	6	-0.078673908	0.501366423	0.875308701	0.981998335	-0.186206563	0.655310059	0.776295186	2.46558566	2.164047343	0.318158862	3.197735131	4	0.52529684	4.658395625	5	0.458974261	-0.120951033	0.100077153	0.293382881
54	bXRFf9	hX9gZt	OCCC	M01712.metal.pos.txt.gz	13	-0.093990257	0.621787299	0.879848375	0.981998335	0.346520185	0.811077867	0.669208771	0.953211439	1.423201243	0.516819839	7.144748567	11	0.787243208	7.813882264	12	0.799500476	-0.025665307	0.031375453	0.430716933
392	eM3mxg	TzPJx3	OCCC	M34533.metal.pos.txt.gz	13	0.049706972	0.331193503	0.880698042	0.981998335	0.232751445	0.451378221	0.606101566	0.375073604	0.61237677	0.552665763	6.036627442	11	0.870909206	6.435636083	12	0.892550846	-0.01919966	0.030395017	0.540506693
176	uJg80d	bB8rvf	OCCC	M32198.metal.pos.txt.gz	20	-0.094691048	0.634513793	0.881368972	0.981998335	0.541076089	0.860760274	0.529609301	-0.218727994	1.627664567	0.894592094	10.51511985	18	0.913789603	10.52196779	19	0.938874263	0.002538479	0.030675638	0.934961811
445	YjokPZ	OSmxJK	OCCC	M36095.metal.pos.txt.gz	4	0.04476468	0.302608348	0.882398463	0.981998335	0.071400671	0.387348908	0.85375327	1.042493843	0.863745872	0.350834195	1.207454101	2	0.546769994	2.728441295	3	0.435415612	-0.097929675	0.079405674	0.342750059
394	L9R5yA	yFolQj	OCCC	M34535.metal.pos.txt.gz	8	-0.012280415	0.083858454	0.88357233	0.981998335	-0.017004536	0.095045845	0.858009333	-0.055295363	0.10722848	0.624522833	1.394026634	6	0.966220778	1.808358778	7	0.969682092	0.014595225	0.022674435	0.54358312
348	xmilA2	sHubiT	OCCC	M34062.metal.pos.txt.gz	28	0.158318095	1.09305313	0.884836998	0.981998335	0.443968932	1.499625116	0.767189394	-1.214372858	2.455443327	0.625061419	31.24367386	26	0.219318976	31.71472503	27	0.242814439	0.018079484	0.02887662	0.536711451
156	PBdwO5	K4n1K3	OCCC	M27278.metal.pos.txt.gz	22	0.086098411	0.605809609	0.886984244	0.981998335	0.052649693	0.889070661	0.95277784	0.067452001	1.331780499	0.960108451	19.17022851	20	0.510787022	19.17047569	21	0.574205121	0.000396875	0.025243495	0.987612048
35	Lrc0Q5	TtYbvI	OCCC	M01444.metal.pos.txt.gz	15	-0.070296628	0.514519189	0.891326533	0.981998335	-0.228464646	0.686961766	0.739456944	-0.679740352	1.344233356	0.621552289	10.41054074	13	0.660067586	10.65137437	14	0.713180081	0.017555372	0.03577268	0.631784333
160	twGCVd	4Ilmmg	OCCC	M27672.metal.pos.txt.gz	5	-0.085688153	0.642329427	0.893875313	0.981998335	-0.448777162	0.778800925	0.564452176	-8.447105886	5.641220599	0.231211351	0.711014873	3	0.870610133	2.936788966	4	0.568458737	0.282462274	0.189330207	0.232536479
76	h36qdn	NExKc8	OCCC	M15122.metal.pos.txt.gz	18	-0.086184416	0.67243447	0.898016218	0.981998335	-0.671080801	0.959992043	0.484521849	-0.513586184	1.370720166	0.712815632	15.37872382	16	0.497094588	15.50676164	17	0.559029636	0.009482432	0.026500289	0.725151939
456	Tt5k5D	PxVPJz	OCCC	M36399.metal.pos.txt.gz	9	-0.069495333	0.562306595	0.901640106	0.981998335	0.196455801	0.660974238	0.766297354	1.555363729	2.326616206	0.525232501	9.357061524	7	0.228026684	10.05222188	8	0.261379745	-0.051277407	0.071105678	0.494195939
26	LGrImY	YXAtEQ	OCCC	M01301.metal.pos.txt.gz	24	-0.139165127	1.159688948	0.904481472	0.981998335	-0.528805056	1.584463162	0.738572753	1.524248108	5.687364906	0.791191487	13.74056747	22	0.910430528	13.82982015	23	0.931641071	-0.016102202	0.053898248	0.767933112
261	5Ui1DX	hSr8vw	OCCC	M33165.metal.pos.txt.gz	14	-0.047446877	0.402242473	0.906102593	0.981998335	0.31209363	0.597918575	0.601693465	-0.775043741	0.806195369	0.355343295	7.647503291	12	0.812034762	8.731995894	13	0.792869985	0.027592073	0.026495434	0.318222031
393	S51xxE	FnH27o	OCCC	M34534.metal.pos.txt.gz	13	-0.060019646	0.515070195	0.907234794	0.981998335	0.032259318	0.662523597	0.96116509	2.244969619	1.235943012	0.096631281	10.88735659	11	0.452747957	14.92973729	12	0.245301445	-0.069568726	0.034601541	0.06953284
164	dvPzTT	zq41qx	OCCC	M27722.metal.pos.txt.gz	7	0.106075576	0.918811595	0.908089504	0.981998335	-0.719940104	1.17828108	0.541193757	-0.67355545	2.714817804	0.81392179	6.545618695	5	0.256684318	6.670414986	6	0.352404858	0.019508326	0.063184349	0.769960142
55	4DA3d1	fvuubL	OCCC	M01769.metal.pos.txt.gz	35	-0.081622475	0.716754739	0.909334639	0.981998335	-1.460217375	1.079668493	0.176225564	-0.98910935	1.632108673	0.548640049	27.25063393	33	0.748612088	27.6336649	34	0.771559528	0.010553754	0.017052576	0.540234707
446	kGQHVH	CQQRHW	OCCC	M36097.metal.pos.txt.gz	29	0.002716502	0.024415928	0.911410636	0.981998335	-0.010338115	0.032600163	0.75115369	0.037638352	0.060530795	0.539285584	21.79387382	27	0.747776668	22.19139644	28	0.772353968	-0.018578554	0.029466666	0.533672116
398	im4ujG	ORdZge	OCCC	M34761.metal.pos.txt.gz	16	0.061971366	0.562227495	0.912231161	0.981998335	0.03020868	0.701350659	0.965644021	0.713128059	1.920143528	0.715904974	18.07477156	14	0.203396547	18.238115	15	0.250354167	-0.018468014	0.051920842	0.727371023
441	9510v7	8A5Hoq	OCCC	M35854.metal.pos.txt.gz	13	-0.058056139	0.537004543	0.913907582	0.981998335	0.059543205	0.750044103	0.936725387	0.862709394	1.280051995	0.514247129	9.688053163	11	0.558646008	10.31598589	12	0.588260741	-0.025067626	0.031634184	0.44486874
47	SSF1bf	BZsCGE	OCCC	M01605.metal.pos.txt.gz	11	0.050989512	0.486930191	0.916600954	0.981998335	-0.075810759	0.453044129	0.86710539	1.362997904	0.952048624	0.186041751	20.88173937	9	0.013185992	26.59125715	10	0.003021308	-0.083363781	0.05314223	0.151164963
444	5BmYpQ	8iCBrf	OCCC	M36009.metal.pos.txt.gz	14	0.041737083	0.411525295	0.919216699	0.981998335	-0.626126497	0.537295763	0.243885722	-1.317609317	1.297514802	0.329911643	12.61444073	12	0.397676006	13.89489928	13	0.381287166	0.054061323	0.048983215	0.291376677
357	2zf1k2	hE5oMo	OCCC	M34283.metal.pos.txt.gz	40	-0.069565486	0.687063031	0.919351597	0.981998335	0.46415659	0.877106715	0.596673268	-0.27983893	1.367587432	0.838959278	52.05113453	38	0.064030158	52.09482454	39	0.078261983	0.002972934	0.016646291	0.859204987
259	nQENV2	g23ria	OCCC	M33150.metal.pos.txt.gz	9	0.018011965	0.180433897	0.920482593	0.981998335	0.132775671	0.236813329	0.575018083	0.009103253	0.259052736	0.972948749	4.645374913	7	0.703148327	4.647671895	8	0.794483647	0.001390676	0.029016647	0.96311329
98	eZq1N3	a7ODYo	OCCC	M16823.metal.pos.txt.gz	10	0.023084543	0.238034333	0.922742364	0.981998335	0.253719137	0.257113094	0.323740818	0.731644133	0.423302844	0.122175022	10.72123669	8	0.218000015	15.6828152	9	0.073808022	-0.085342182	0.044353843	0.090538144
327	xeFfcG	nn4Z5M	OCCC	M33884.metal.pos.txt.gz	13	0.049584897	0.520386951	0.924088722	0.981998335	0.306251653	0.605097591	0.612772805	-0.227623015	1.222071535	0.855631388	17.41044708	11	0.096307354	17.51182385	12	0.131337129	0.011024956	0.043562846	0.80487253
248	sWghqH	1Q5lWx	OCCC	M32869.metal.pos.txt.gz	17	-0.054803745	0.578278998	0.924497181	0.981998335	-0.163479328	0.644155551	0.799658891	0.315879333	2.353059215	0.894995857	29.35461124	15	0.014473708	29.40651422	16	0.021334789	-0.01168149	0.071728973	0.872805592
204	PlwrWM	0wQT9W	OCCC	M32586.metal.pos.txt.gz	9	0.024122078	0.263335756	0.927014274	0.981998335	-0.080568765	0.302342962	0.789868509	-0.395645188	0.472631572	0.430178937	5.866329168	7	0.555441418	7.01025549	8	0.535526581	0.027971899	0.026153085	0.320311928
276	XuCdMn	XGaqx0	OCCC	M33353.metal.pos.txt.gz	20	0.013873447	0.153055844	0.927776233	0.981998335	-0.034945802	0.210801945	0.868333612	0.10363135	0.288852867	0.723941806	20.68666974	18	0.295514613	20.84388166	19	0.345491032	-0.009389391	0.025386551	0.715804854
162	Quzvui	gGRXfr	OCCC	M27716.metal.pos.txt.gz	10	0.01845555	0.207866327	0.92925225	0.981998335	0.009394384	0.230181058	0.967444961	-0.308472355	0.354269869	0.409269997	3.890900619	8	0.86683013	5.189606622	9	0.817476374	0.030735413	0.026970167	0.287419294
254	veDWbT	TW2zsY	OCCC	M33132.metal.pos.txt.gz	30	-0.066634452	0.751961376	0.929388526	0.981998335	-0.064174934	1.07992136	0.952613153	-0.870832671	1.344961331	0.522596448	29.23599492	28	0.400632037	29.78320815	29	0.424884542	0.014593127	0.020158119	0.475112359
62	OjwXIl	qlAPjB	OCCC	M03127.metal.pos.txt.gz	21	0.058573618	0.669017941	0.93023304	0.981998335	0.108379251	0.911957291	0.905400166	1.95668004	1.979984944	0.33545892	9.588605143	19	0.962374957	10.62605455	20	0.955349709	-0.032082921	0.031498541	0.321210685
27	lTX35q	4bpaWR	OCCC	M01302.metal.pos.txt.gz	21	0.129504546	1.509702884	0.93164013	0.981998335	1.02721215	2.186698829	0.63853025	0.248304312	5.112364138	0.961769404	19.00551759	19	0.456482213	19.00610936	20	0.521428938	-0.001069498	0.043971065	0.980848785
305	LhQQBg	bavFAg	OCCC	M33610.metal.pos.txt.gz	29	-0.006540005	0.078265208	0.933404603	0.981998335	-0.143624939	0.106812641	0.178740344	-0.07150744	0.119927796	0.555971921	33.5970104	27	0.17807666	34.24143949	28	0.193036682	0.015494045	0.021530082	0.477926304
300	0su20v	tTqnKg	OCCC	M33510.metal.pos.txt.gz	22	0.046968795	0.586037606	0.936120833	0.982724251	0.24717961	0.871112772	0.776600777	-0.370382484	1.109044214	0.741881992	26.88903972	20	0.138414744	27.15730827	21	0.165706744	0.009986426	0.022356193	0.659893827
466	eTBRsb	Cbn6f4	OCCC	M36754.metal.pos.txt.gz	9	-0.046991564	0.63920561	0.941395855	0.984128661	-0.765844995	0.817503126	0.348856369	-0.770502573	1.278028428	0.565598354	4.971672401	7	0.663420327	5.399072617	8	0.714194402	0.023323683	0.035676297	0.534146274
16	aonC6I	AdW7Zc	OCCC	M00606.metal.pos.txt.gz	20	-0.09496528	1.294449555	0.941516905	0.984128661	-1.774814044	1.625381734	0.274860904	-0.810235635	3.860279605	0.836110608	24.2864639	18	0.145864979	24.33900991	19	0.183468115	0.008441023	0.042773136	0.845769667
371	ZhLKXS	ycWPCz	OCCC	M34384.metal.pos.txt.gz	5	-0.019773406	0.29070576	0.945770807	0.986087924	-0.169174634	0.348894574	0.627756118	0.865786786	1.025271189	0.460438314	0.275320078	3	0.96460125	1.086575112	4	0.896396324	-0.074370521	0.082569969	0.434133481
368	EhzY0y	UQ79UE	OCCC	M34350.metal.pos.txt.gz	13	0.013174936	0.199924051	0.947457675	0.986087924	-0.154275738	0.268051594	0.564922808	-0.00203443	0.392370489	0.995955848	7.470992861	11	0.759760494	7.473022293	12	0.82483881	0.00128266	0.028472404	0.964875489
133	9LLIkA	ywuGhS	OCCC	M21049.metal.pos.txt.gz	13	-0.015717722	0.258842605	0.951579745	0.988257337	0.124554796	0.366168987	0.733738603	-0.155602432	0.520695254	0.770635175	11.38942517	11	0.411238406	11.48984778	12	0.487469127	0.01040772	0.033419073	0.761296111
110	tTUFza	YcckXX	OCCC	M18392.metal.pos.txt.gz	5	-0.043371855	0.819198267	0.957776311	0.992567331	0.267186302	0.853529746	0.754252631	8.638876738	4.0922827	0.125246049	2.520269259	3	0.471639109	7.125112589	4	0.129422474	-0.300229872	0.139909264	0.121177037
323	UkFcsm	R44wst	OCCC	M33864.metal.pos.txt.gz	9	0.015050794	0.328400947	0.963445314	0.994639293	-0.085579164	0.430264374	0.842341732	-0.441056613	0.735322084	0.567530576	3.567011141	7	0.828077615	4.047624059	8	0.852801275	0.02699884	0.038944612	0.510485216
102	r9ctHZ	BlIMKx	OCCC	M17945.metal.pos.txt.gz	33	-0.033247239	0.758615205	0.965042924	0.994639293	0.14369004	1.131807067	0.898974984	0.003042866	1.777947397	0.998645428	32.25302447	31	0.404562918	32.25355823	32	0.454217839	-0.000430392	0.019001695	0.982074494
285	wtg3Ce	HQarqw	OCCC	M33408.metal.pos.txt.gz	14	0.011150721	0.261044203	0.965928056	0.994639293	0.019226407	0.356004704	0.956930347	0.024867645	0.503840456	0.961447433	10.85198505	12	0.54164445	10.8529982	13	0.623130986	-0.000891876	0.028019909	0.975130848
462	92JiYd	mcDefK	OCCC	M36585.metal.pos.txt.gz	11	0.019225533	0.535271129	0.971348243	0.996141474	0.279744252	0.599026732	0.640501349	-0.577162441	1.812779501	0.757456814	17.12191914	9	0.046840616	17.34959622	10	0.066977461	0.025494287	0.073695025	0.737334721
80	M2x5si	c9fczR	OCCC	M15488.metal.pos.txt.gz	17	0.053366588	1.497235346	0.971566687	0.996141474	0.616113146	1.992065396	0.757105809	1.059033732	6.09520712	0.86438614	19.18142396	15	0.205630063	19.21862505	16	0.257489167	-0.009094205	0.053318963	0.866847281
199	tneGcS	qpyVPm	OCCC	M32553.metal.pos.txt.gz	17	-0.011903557	0.374035944	0.974611901	0.996141474	0.035009441	0.539127909	0.948224025	0.034533182	1.18424046	0.977120939	13.89018329	15	0.533873707	13.89189127	16	0.606767524	-0.001909954	0.046214772	0.967579669
77	n26mN2	3lAuF4	OCCC	M15140.metal.pos.txt.gz	36	-0.018962341	0.702410706	0.978462854	0.996141474	0.454576533	0.989230984	0.645857084	0.414918343	1.482810623	0.78131186	41.01267832	34	0.190036208	41.14684768	35	0.219377195	-0.005871959	0.017606619	0.740798514
427	bX9YGx	RASBhu	OCCC	M35451.metal.pos.txt.gz	17	-0.002165172	0.084721299	0.979611158	0.996141474	-0.03670758	0.081650117	0.653019314	-0.037288547	0.127337135	0.7736616	27.97126645	15	0.021749588	28.23780633	16	0.029612159	0.012164807	0.032176186	0.710676197
443	rT17uy	XZzZn0	OCCC	M35978.metal.pos.txt.gz	17	0.009311577	0.412030496	0.981969949	0.996141474	-0.568299753	0.569589677	0.31840771	0.214943742	1.150485164	0.854298326	14.35579611	15	0.498733815	14.39244273	16	0.569502719	-0.006824627	0.035650203	0.850753517
17	2LQU6e	QirCMN	OCCC	M01105.metal.pos.txt.gz	17	0.019189463	0.891279069	0.982822671	0.996141474	0.702798918	1.208336305	0.560819124	-0.6858062	3.343483184	0.840238013	15.69693574	15	0.402474383	15.74719976	16	0.470739447	0.010481094	0.047823333	0.829477524
342	L9Gm0n	c8cHhd	OCCC	M33969.metal.pos.txt.gz	11	-0.010781607	0.531573777	0.983818074	0.996141474	0.249276895	0.670820277	0.7101906	0.174087854	1.45117064	0.907147169	4.795028167	9	0.851797555	4.813772334	10	0.903265845	-0.005598744	0.040893807	0.894116232
291	fjmfuq	rh2R8v	OCCC	M33442.metal.pos.txt.gz	27	-0.01386091	1.185600924	0.990672111	0.998429663	0.041985187	1.703800049	0.98034045	-3.017720662	3.701310041	0.422593892	28.31928136	25	0.293365979	29.15165565	26	0.304230816	0.032065795	0.037407079	0.39947084
81	jE367n	Btc9vq	OCCC	M15500.metal.pos.txt.gz	218	-0.007032434	0.614479172	0.990868774	0.998429663	0.077563769	1.050523569	0.941142918	0.664457577	1.603982397	0.67909851	251.5288967	216	0.048921335	251.7682386	217	0.052734438	-0.003703663	0.008169382	0.650745331
330	obgdtd	YPQBye	OCCC	M33901.metal.pos.txt.gz	19	-0.003708775	0.382010693	0.992253809	0.998429663	0.146333273	0.494525161	0.767301388	-0.020376331	0.816757402	0.98038708	20.30291533	17	0.259029612	20.3035626	18	0.315991138	0.000641803	0.027568386	0.981697681
143	NL6e0a	D6wW4A	OCCC	M22138.metal.pos.txt.gz	7	0.002785825	0.678625726	0.996724616	0.999433699	-0.168605717	0.858089132	0.844226856	-3.052389783	1.905610963	0.170102388	1.36396726	5	0.928213915	4.307715945	6	0.635110589	0.094818191	0.055263871	0.146867158
475	Sum1Qn	QnLw08	OCCC	M37104.metal.pos.txt.gz	15	0.000789851	0.408264432	0.998456369	0.999433699	0.391742964	0.445037716	0.3787257	0.360945542	0.808086249	0.662465733	21.7699542	13	0.059030282	22.22516633	14	0.074104667	-0.016960426	0.032530215	0.610873311
372	EArSot	IPHN6N	OCCC	M34389.metal.pos.txt.gz	12	-0.000371052	0.522789861	0.999433699	0.999433699	-0.687968286	0.520844903	0.186544792	-2.015827408	0.739489561	0.021340467	6.397158344	10	0.780865505	17.28881462	11	0.099618062	0.081002357	0.024544302	0.008010103

## Sheet: OCED res
	id.exposure	id.outcome	outcome	exposure	nsnp	b_Inverse.variance.weighted	se_Inverse.variance.weighted	pval_Inverse.variance.weighted	FDR	b_Weighted.median	se_Weighted.median	pval_Weighted.median	b_MR.Egger	se_MR.Egger	pval_MR.Egger	Q_MR.Egger	Q_df_MR.Egger	Q_pval_MR.Egger	Q_Inverse.variance.weighted	Q_df_Inverse.variance.weighted	Q_pval_Inverse.variance.weighted	egger_intercept	se	pval
435	urjCdK	BBV8xL	OCED	M35635.metal.pos.txt.gz	11	0.418700461	0.138966298	0.002587096	0.693730355	0.528991466	0.188688473	0.005054846	0.849308361	0.364246549	0.044623799	3.31343963	9	0.950562071	4.949084993	10	0.894553112	-0.036388045	0.028452089	0.232914141
415	hEWIAq	jxoK2x	OCED	M35257.metal.pos.txt.gz	20	1.301591366	0.464005912	0.005029815	0.693730355	1.161814438	0.674218076	0.084851868	-2.257284727	1.662195563	0.191239475	12.19060843	18	0.837241978	17.16220359	19	0.578879801	0.066994972	0.03004653	0.038740108
67	R0TiX7	311YW1	OCED	M12017.metal.pos.txt.gz	15	-1.343765598	0.514379222	0.008990832	0.693730355	-1.36048129	0.715636322	0.057291646	-1.022129356	1.498838999	0.507240886	9.478082293	13	0.735954332	9.530278762	14	0.795656603	-0.006102715	0.026711763	0.822838921
102	acylNi	eryYGW	OCED	M17945.metal.pos.txt.gz	33	1.392307026	0.536299187	0.009427802	0.693730355	1.152253135	0.801763706	0.150675935	1.693122127	1.197226222	0.167267411	24.6495501	31	0.783170075	24.72852981	32	0.816872072	-0.003638702	0.012947584	0.780552147
129	DvE8LE	seTw6a	OCED	M20675.metal.pos.txt.gz	31	0.853464763	0.335593483	0.010985787	0.693730355	0.974115259	0.450102366	0.03044837	0.695279327	0.823828201	0.405599178	17.14204481	29	0.959929031	17.18624895	30	0.970272968	0.003223839	0.015333523	0.834944506
55	jM0qa3	kgg6Ro	OCED	M01769.metal.pos.txt.gz	35	1.281504794	0.52151795	0.014000162	0.693730355	1.176328587	0.780770161	0.131906561	2.599311488	1.253111031	0.045928744	31.28851279	33	0.552464589	32.62611279	34	0.534933115	-0.014901687	0.01288464	0.255761755
210	SBGo0C	kUb5Jf	OCED	M32635.metal.pos.txt.gz	11	1.090761549	0.445649007	0.014381924	0.693730355	1.43007978	0.640189862	0.025493802	1.715254978	1.181832618	0.180629282	10.04228533	9	0.347072835	10.40986291	10	0.40529968	-0.016833027	0.02932802	0.580055643
421	QW5TDd	5iozvM	OCED	M35327.metal.pos.txt.gz	18	-2.250702162	0.92902814	0.015408122	0.693730355	-1.442413794	1.312390331	0.271735888	-2.564455918	2.744506702	0.363988311	19.10994482	16	0.263003038	19.12771587	17	0.321250848	0.003347076	0.027439657	0.90443416
417	mZvzW6	vp6lUh	OCED	M35305.metal.pos.txt.gz	11	-0.922550702	0.381772231	0.01567074	0.693730355	-0.583235876	0.505641424	0.248722666	0.876025344	0.744918831	0.26976356	3.544801542	9	0.938745199	11.16724342	10	0.344637582	-0.056621277	0.020508439	0.022080465
439	vdOX5a	WSebHu	OCED	M35718.metal.pos.txt.gz	22	1.095626574	0.461633924	0.017626755	0.693730355	0.801082586	0.643200751	0.212961694	0.909431837	1.34964434	0.508132469	22.25812582	20	0.326669911	22.28226991	21	0.38340325	0.003600738	0.024446425	0.884377065
310	ZlA0UP	3mHWE2	OCED	M33652.metal.pos.txt.gz	8	-0.761335559	0.323654991	0.018657422	0.693730355	-1.033042679	0.437400117	0.018187451	-1.471281162	0.599152401	0.04941337	4.446406954	6	0.616498672	6.428945149	7	0.490648181	0.035268578	0.025048238	0.208768241
403	P2Pxkj	KEgwYB	OCED	M35127.metal.pos.txt.gz	19	1.101394998	0.471029118	0.019373054	0.693730355	0.855102226	0.673203381	0.204013772	1.052424378	1.275437756	0.420716351	14.50600282	17	0.631016369	14.50770982	18	0.695445353	0.000846968	0.02049982	0.967525438
124	DeSJMP	DwJuGp	OCED	M19396.metal.pos.txt.gz	7	-1.196908798	0.51432539	0.019957649	0.693730355	-1.051484097	0.670406179	0.116781186	0.154753098	1.622725041	0.927728126	2.260912008	5	0.811990383	3.032214954	6	0.80479279	-0.040042452	0.045594049	0.420007901
212	v133pJ	tc0AWl	OCED	M32651.metal.pos.txt.gz	24	1.283176156	0.552425918	0.020189779	0.693730355	0.864939945	0.678121059	0.202134132	1.179188989	1.628457173	0.476626042	38.35499061	22	0.016710539	38.36307159	23	0.023278146	0.0017406	0.025566229	0.946335361
137	YE08bh	R57T2x	OCED	M21188.metal.pos.txt.gz	22	1.119530685	0.486779955	0.021455578	0.693730355	1.266105356	0.670317161	0.058916573	-0.509073002	1.58689544	0.751691314	21.28038399	20	0.38079774	22.51649254	21	0.370289027	0.026790839	0.024856086	0.293935056
342	kt66Fu	cH7E7V	OCED	M33969.metal.pos.txt.gz	11	-1.015704721	0.446438345	0.022898206	0.694101869	-1.218947012	0.591683832	0.039385889	-2.288350788	1.239933156	0.098043574	11.99152446	9	0.213787537	13.59936003	10	0.192062626	0.038077463	0.034662759	0.300497777
368	3tboTV	mPGN0W	OCED	M34350.metal.pos.txt.gz	13	0.316016853	0.141863873	0.025906782	0.718831571	0.31562149	0.213305813	0.138962239	0.05715139	0.270766336	0.836689911	6.753875646	11	0.818650514	8.013746387	12	0.784055231	0.022328424	0.019892762	0.2855781
192	6B3RKF	EeqCgg	OCED	M32452.metal.pos.txt.gz	35	-0.946029086	0.431571634	0.028375481	0.718831571	-1.235345278	0.624643137	0.04796463	0.607508963	0.892981329	0.501050226	34.93972415	33	0.37599191	39.02433222	34	0.254102565	-0.025296736	0.012879294	0.057982762
228	jHwcbj	sLxcvP	OCED	M32759.metal.pos.txt.gz	16	0.445467471	0.203916324	0.028921114	0.718831571	0.46917727	0.253863905	0.06458139	0.528841005	0.31636883	0.116796457	7.767113766	14	0.901102464	7.88592181	15	0.928274687	-0.004739898	0.013751374	0.735454069
312	tKRJgj	DTSOZ0	OCED	M33658.metal.pos.txt.gz	7	0.610999231	0.280940596	0.029642539	0.718831571	0.509991746	0.350306535	0.145435687	0.735658041	0.673419216	0.324465874	1.931703799	5	0.858512139	1.973191351	6	0.922147592	-0.006824946	0.033507369	0.846630153
19	pm9dut	WGkoqM	OCED	M01110.metal.pos.txt.gz	20	-0.968458269	0.453823673	0.032843042	0.748839011	-1.629970304	0.603387734	0.006905558	-1.785511499	0.763730267	0.031139643	17.5622797	18	0.484818713	19.31584802	19	0.436749103	0.01758895	0.013282462	0.201998729
50	Ggi1fS	KvDJ6E	OCED	M01644.metal.pos.txt.gz	34	1.121850984	0.531661547	0.034851046	0.748839011	1.07347576	0.790761823	0.174615734	0.678447217	1.654953344	0.684574657	34.70019965	32	0.340404073	34.7872862	33	0.382865192	0.004874825	0.017201824	0.778703276
83	4zoM66	HZ1Lhl	OCED	M15630.metal.pos.txt.gz	21	-0.333368526	0.161173061	0.038603495	0.748839011	-0.265620259	0.166986404	0.111683867	-0.216368587	0.210103288	0.31602658	20.83654807	19	0.345902364	21.67710741	20	0.358285545	-0.009338282	0.010666425	0.392244335
234	WDHEgb	Zjnl5r	OCED	M32795.metal.pos.txt.gz	12	-0.569188359	0.2766142	0.039619176	0.748839011	-0.543136737	0.386977381	0.160457025	-0.068270628	0.4732103	0.888152415	5.899394128	10	0.823643668	7.601545911	11	0.748489363	-0.024579254	0.018839508	0.221232016
318	cb8L35	LYjN07	OCED	M33801.metal.pos.txt.gz	7	0.852676321	0.414992102	0.039909842	0.748839011	1.07707931	0.414987555	0.009446724	2.98403317	0.926153605	0.02341437	4.768893181	5	0.444730843	10.73434506	6	0.096942083	-0.101537934	0.041572549	0.058478705
213	MtQkmg	RyhN2i	OCED	M32654.metal.pos.txt.gz	27	-0.8790174	0.428315807	0.040143947	0.748839011	-0.74301582	0.612190021	0.224861811	-0.44062113	1.168736947	0.70935025	17.50919692	25	0.862502817	17.6717277	26	0.887388267	-0.009061028	0.022475515	0.690264273
394	EZxXNj	V7tzoV	OCED	M34535.metal.pos.txt.gz	8	0.119410667	0.059573453	0.045024287	0.759023957	0.103052736	0.076314989	0.176900418	0.067105062	0.076280038	0.412854554	2.254647622	6	0.894852788	3.460066517	7	0.839436919	0.017805264	0.016217332	0.314335849
120	mWtUHz	32zQRR	OCED	M19324.metal.pos.txt.gz	7	0.757858238	0.37940561	0.045772172	0.759023957	0.731240156	0.497906805	0.141933563	0.636494803	0.630477312	0.359044059	4.346437804	5	0.500688515	4.404528546	6	0.622106662	0.007075555	0.029356687	0.819110953
110	qjHV4w	0WLFav	OCED	M18392.metal.pos.txt.gz	5	-0.878907978	0.440308547	0.04592104	0.759023957	-0.730615345	0.58625137	0.212672894	2.65784357	2.971348288	0.436968499	1.331634334	3	0.721635248	2.780222055	4	0.595251539	-0.121999197	0.101364194	0.315065352
460	eHOrTi	rGdSma	OCED	M36553.metal.pos.txt.gz	15	0.765976922	0.387301877	0.047959646	0.759023957	1.264700224	0.584951369	0.030613517	1.730108142	0.698676726	0.027804923	7.550452752	13	0.871605454	10.29940689	14	0.739982166	-0.027582844	0.016636245	0.121238642
3	Ri1Vt9	pqig9G	OCED	M00059.metal.pos.txt.gz	6	3.586309971	1.825057135	0.049409627	0.759023957	3.240283409	2.239462658	0.147924322	6.838164551	3.116956735	0.093289404	1.005600239	4	0.908945625	2.661864034	5	0.751944698	-0.036735713	0.028544584	0.267534524
160	c9TNjf	vOBF3J	OCED	M27672.metal.pos.txt.gz	5	-0.902148596	0.460465259	0.050088082	0.759023957	-0.897252057	0.553285965	0.104872165	1.368885259	4.110292386	0.761021976	0.94138598	3	0.815430651	1.250548421	4	0.86970808	-0.076808977	0.138139734	0.616973185
340	u8JvqC	xfBVI3	OCED	M33961.metal.pos.txt.gz	12	1.0250408	0.526720339	0.051644929	0.759023957	1.256889596	0.694054837	0.070150602	0.070328812	1.268279703	0.956870535	6.145916268	10	0.802858568	6.830669933	11	0.812625691	0.022073984	0.02667556	0.427260307
440	MEUHdF	NVZlbc	OCED	M35754.metal.pos.txt.gz	41	-0.77470504	0.400973676	0.05335215	0.761052728	-0.815062733	0.593775657	0.169852497	-0.505735312	0.83306314	0.54731672	40.55405254	39	0.401677568	40.69608033	40	0.439635463	-0.00394393	0.010671546	0.713698887
215	AS4ON7	3f7V81	OCED	M32675.metal.pos.txt.gz	22	1.753003687	0.917123377	0.055951228	0.770166097	1.426898764	1.181954661	0.227341092	0.633979946	2.016410734	0.75646587	27.70870535	20	0.116476245	28.25090194	21	0.133177851	0.014910626	0.02383475	0.538661991
126	r3LdPE	EZYYFc	OCED	M19415.metal.pos.txt.gz	5	-1.100183004	0.578425069	0.057166968	0.770166097	-1.021646638	0.734082515	0.164003357	-0.388823215	0.922002404	0.701627292	1.140846191	3	0.767223909	2.122456498	4	0.713247919	-0.024839498	0.025071092	0.394839569
4	uEw8fn	XcjtJW	OCED	M00060.metal.pos.txt.gz	195	0.890500291	0.477324114	0.062096052	0.813961763	0.268573399	0.821266128	0.743650042	0.112309252	1.503673555	0.940538789	213.6666648	193	0.146815173	213.9965398	194	0.154857442	0.003918054	0.007177702	0.585789326
111	u4PBwz	bYn8J5	OCED	M18394.metal.pos.txt.gz	14	-0.506738901	0.278586176	0.068916552	0.869975018	-0.337282693	0.362311024	0.351894784	-1.04840041	0.612015543	0.112399707	16.67360837	12	0.16229299	18.04676328	13	0.155751947	0.025991537	0.026145465	0.339791562
8	8JCN41	41tx1j	OCED	M00527.metal.pos.txt.gz	12	1.347155895	0.74338533	0.069956754	0.869975018	1.683636767	1.021661826	0.099365109	0.047367451	2.327943762	0.984166565	10.69297408	10	0.381933009	11.0668429	11	0.437680503	0.020569843	0.034787291	0.567442075
185	2KPxPI	AkQHzz	OCED	M32388.metal.pos.txt.gz	6	0.897676645	0.501303982	0.073344139	0.870063138	0.810272094	0.687147772	0.238325822	2.197047905	1.676366311	0.260176978	1.836711054	4	0.765759441	2.496512834	5	0.777020153	-0.039536091	0.048672874	0.462204851
91	bfBFjH	7fum7w	OCED	M15990.metal.pos.txt.gz	18	-0.450479616	0.253528238	0.075594243	0.870063138	-0.43846478	0.325111824	0.177446726	-0.455512735	0.3482729	0.209381424	15.12615111	16	0.515419133	15.1265954	17	0.586363509	0.000224748	0.010662605	0.983443912
251	HrAl2e	DX50x5	OCED	M33009.metal.pos.txt.gz	6	0.697291001	0.393985567	0.076753974	0.870063138	0.497264702	0.514515052	0.333807749	-1.040649091	1.259087647	0.454964598	1.857579495	4	0.761932725	3.969658498	5	0.553792628	0.078136304	0.053764769	0.219803833
2	x2Zlxs	dQY7in	OCED	M00054.metal.pos.txt.gz	188	0.844911146	0.478954927	0.077719798	0.870063138	1.039901937	0.698467126	0.136530962	1.883527418	2.045142263	0.358255805	195.1858112	186	0.307456023	195.4722252	187	0.320609544	-0.005051048	0.009668343	0.601991551
278	gV51qj	8zi8ji	OCED	M33363.metal.pos.txt.gz	9	0.732395704	0.416866379	0.078933563	0.870063138	0.963062973	0.558560422	0.084673976	1.237641081	0.864237525	0.195227155	4.515080663	7	0.718900554	4.96048288	8	0.761791316	-0.017430281	0.026117296	0.525908644
334	sMZKWl	lPag7B	OCED	M33937.metal.pos.txt.gz	15	0.590178428	0.338635986	0.081366682	0.873445019	0.415204936	0.480947217	0.387968883	1.058121435	0.949259915	0.285171019	9.244618772	13	0.754227785	9.523058591	14	0.796156593	-0.014522822	0.027522339	0.606615082
114	sCM9dD	dS4EEU	OCED	M18476.metal.pos.txt.gz	8	0.363811494	0.209758801	0.082842208	0.873445019	0.067064996	0.285344705	0.81418428	0.092965629	0.306095411	0.771601972	4.424798239	6	0.619390913	5.90093324	7	0.551363449	0.026112906	0.021492759	0.270017889
388	Qp38aQ	GNbnNV	OCED	M34513.metal.pos.txt.gz	12	-0.417192127	0.245524474	0.089283853	0.905687811	-0.283216034	0.316892648	0.371467099	0.27814383	0.518392851	0.603309167	10.28883964	10	0.415528385	12.60676922	11	0.319801422	-0.036173664	0.024100474	0.164264725
443	Va17Fk	jVYqpS	OCED	M35978.metal.pos.txt.gz	17	-0.499650479	0.296703228	0.092180207	0.905687811	-0.874687218	0.409156866	0.032534632	-0.127505706	0.844875187	0.882052324	15.93931178	15	0.386096488	16.17618152	16	0.440733693	-0.012368141	0.026196229	0.643626136
157	BYYuFg	WtPYLa	OCED	M27447.metal.pos.txt.gz	13	0.457348193	0.272208023	0.092929648	0.905687811	0.624455967	0.353032979	0.076921945	0.330189692	0.804484226	0.689366801	13.88269655	11	0.239552472	13.9187144	12	0.305929147	0.005533189	0.032753459	0.868914565
121	aCDmQ0	qS0RZo	OCED	M19362.metal.pos.txt.gz	21	1.126666473	0.671562719	0.093409839	0.905687811	1.377684891	0.944295521	0.14457743	2.440320182	1.474295516	0.114299141	13.00412852	19	0.838359634	14.00594866	20	0.830194198	-0.01663203	0.016616915	0.32944811
51	ai4Ul1	MYiF26	OCED	M01645.metal.pos.txt.gz	41	0.793600783	0.475667109	0.095237275	0.905687811	0.928260628	0.674250169	0.168595652	1.646706162	1.116278814	0.148193709	40.54475201	39	0.402073922	41.28784771	40	0.414145031	-0.010528864	0.012453578	0.403017556
372	L6hPFn	lyIpcD	OCED	M34389.metal.pos.txt.gz	12	-0.49185143	0.299906685	0.10100207	0.936183986	-0.675133581	0.370072982	0.068102877	-0.95783475	0.531367737	0.101623599	8.929251811	10	0.538830783	10.05779557	11	0.525196017	0.018760997	0.017660244	0.3130675
104	7BxAch	XeKFgD	OCED	M18281.metal.pos.txt.gz	13	-0.106873323	0.065582233	0.1031844	0.936183986	-0.137849418	0.102434197	0.178387571	-0.165912159	0.1277815	0.220709478	11.47681979	11	0.404223359	11.78395464	12	0.463182924	0.014453606	0.026639501	0.598251236
351	El8Mpe	Ayu2NP	OCED	M34112.metal.pos.txt.gz	16	-0.406130287	0.249978557	0.104234918	0.936183986	-0.364210533	0.321826646	0.257761474	-0.055408691	0.553280055	0.921648527	8.096275582	14	0.88425016	8.60116361	15	0.897431578	-0.014120303	0.019872224	0.48902892
224	W7CoUJ	cuA028	OCED	M32754.metal.pos.txt.gz	14	0.231708695	0.145013071	0.110077039	0.965139092	0.228219071	0.185864285	0.219491951	0.086609025	0.238756648	0.723100326	6.848969989	12	0.867430669	7.434191954	13	0.878412547	0.014900006	0.019477182	0.45905385
33	ZEfeAA	eW8I9x	OCED	M01361.metal.pos.txt.gz	20	0.848169871	0.53647403	0.11387615	0.965139092	1.016016299	0.755371597	0.178607493	0.736031854	1.476700452	0.624216561	10.54114202	18	0.912805119	10.54778544	19	0.938115248	0.001877331	0.023032705	0.935938082
75	nNhvSe	stGM1L	OCED	M12774.metal.pos.txt.gz	33	-0.756211157	0.478893642	0.114317812	0.965139092	-0.616724451	0.68206933	0.365891411	-0.315891224	1.140613197	0.78365794	23.74727559	31	0.820720058	23.92819282	32	0.847003066	-0.006003669	0.014114867	0.673524441
410	P3yt88	UM07SV	OCED	M35193.metal.pos.txt.gz	25	0.580451115	0.373194952	0.119861238	0.965139092	0.050202526	0.492757708	0.918851328	-0.186108599	0.718044849	0.797795921	27.88752331	23	0.220064859	29.765309	24	0.192652412	0.01803197	0.014489761	0.22586191
339	tX4Sdp	SSB9Yx	OCED	M33960.metal.pos.txt.gz	17	-0.822757595	0.541374131	0.128571842	0.965139092	-0.91058001	0.746642379	0.222629263	-1.134263687	1.281741412	0.390154577	14.61968124	15	0.479142983	14.69157177	16	0.547333582	0.005518443	0.020581674	0.792255934
463	zlWlbQ	AZEssS	OCED	M36589.metal.pos.txt.gz	18	0.255481648	0.168488602	0.12943994	0.965139092	0.112034658	0.221243885	0.612586171	0.051798272	0.28536241	0.858241008	21.94322541	16	0.145034185	23.02320059	17	0.148496905	0.015560881	0.017535476	0.388011627
474	QnpQqF	IiuqR0	OCED	M37097.metal.pos.txt.gz	12	-0.210621645	0.139213462	0.130294846	0.965139092	-0.211563059	0.198932572	0.287559209	0.44365784	0.430374381	0.326891945	6.403182993	10	0.780329021	8.984449304	11	0.623327798	-0.056964866	0.035456077	0.139215256
17	Ckomtn	7CdFxf	OCED	M01105.metal.pos.txt.gz	17	1.105240477	0.731457266	0.130785473	0.965139092	1.838725957	0.915466247	0.044588794	1.905372957	2.769159994	0.501912176	20.67247015	15	0.147624424	20.79672345	16	0.18645732	-0.011862007	0.039505247	0.768096984
365	gFnUPc	oIYTQu	OCED	M34338.metal.pos.txt.gz	43	-0.027820661	0.018575968	0.134219135	0.965139092	-0.014435682	0.024933304	0.562608154	-0.041252126	0.030270953	0.180395906	48.2507364	41	0.203119338	48.62612018	42	0.223621858	0.009711214	0.017194748	0.575302119
349	Y8kRKp	zPzaPB	OCED	M34106.metal.pos.txt.gz	14	0.429298241	0.28712132	0.134867303	0.965139092	0.516395728	0.333779742	0.121835459	-0.415977039	0.569515479	0.479160466	16.62558204	12	0.164232642	20.55217052	13	0.08227157	0.041282554	0.024522044	0.118092793
325	aKsVEr	qFQdW4	OCED	M33877.metal.pos.txt.gz	31	-0.064432865	0.043315519	0.136876523	0.965139092	-0.038849456	0.06445827	0.546703564	-0.108189679	0.079462876	0.183836922	24.81474806	29	0.68782399	25.24616071	30	0.712982841	0.013104839	0.019951946	0.516475525
369	y4PpKQ	EYOGUk	OCED	M34359.metal.pos.txt.gz	40	-0.653194624	0.439619202	0.137326967	0.965139092	-0.433786949	0.69812037	0.534360075	-0.525097056	0.878038394	0.553364896	26.25840188	38	0.92490932	26.28680654	39	0.94024071	-0.001736183	0.010301507	0.867054858
174	GQAqBK	pCjgqI	OCED	M31787.metal.pos.txt.gz	13	0.255524524	0.172079856	0.137565474	0.965139092	0.221652134	0.22776476	0.330472521	0.15664807	0.564820403	0.786660839	6.061951354	11	0.869198831	6.095732262	12	0.911179468	0.006105694	0.033219981	0.857517867
249	zEaPvd	pJFBhF	OCED	M32910.metal.pos.txt.gz	50	-0.54571491	0.370118198	0.140364736	0.965139092	-0.789606456	0.561356116	0.159544477	-1.286174161	0.655990718	0.055735875	32.2390958	48	0.960669447	34.10821265	49	0.947584679	0.011656589	0.008526155	0.177944967
153	5MX2VS	HRNQcd	OCED	M25599.metal.pos.txt.gz	21	-0.598508718	0.408801573	0.143178432	0.965139092	-0.527192936	0.591705934	0.37294463	-1.589517977	0.692097262	0.033178266	19.41298097	19	0.430645682	22.48077902	20	0.315002038	0.02403932	0.013873246	0.099335417
237	kaI5b3	PGVuIu	OCED	M32808.metal.pos.txt.gz	10	0.428815488	0.297451262	0.149405998	0.965139092	0.415755659	0.357434129	0.244761666	0.39658133	0.704197163	0.58875202	10.74298774	8	0.216691387	10.74650776	9	0.293485555	0.001448678	0.028295441	0.960422803
204	Ksxo3Y	YSyJk0	OCED	M32586.metal.pos.txt.gz	9	0.282191317	0.195987875	0.149912477	0.965139092	0.34748229	0.213238297	0.103196815	0.33968987	0.374297158	0.394289612	8.685893695	7	0.276001036	8.728442871	8	0.365719597	-0.003852775	0.020805889	0.85834127
112	eWh1OB	tiGzN3	OCED	M18467.metal.pos.txt.gz	12	-0.815222608	0.573862004	0.155435995	0.965139092	-0.635947096	0.622490357	0.306961931	1.186975128	1.129878573	0.318197422	17.92610226	10	0.056223059	24.99351168	11	0.009136639	-0.069744776	0.03512566	0.075171703
134	fOCpnr	QOF7qe	OCED	M21127.metal.pos.txt.gz	12	0.80246413	0.569516642	0.158827286	0.965139092	0.933804104	0.800000607	0.243107711	0.130463173	1.754530088	0.94219203	3.123070821	10	0.978377513	3.287043559	11	0.986362666	0.011458906	0.028298105	0.694051415
29	G5tP8u	OFn01D	OCED	M01336.metal.pos.txt.gz	28	0.912263134	0.648901354	0.159766307	0.965139092	0.404447854	0.883288588	0.647032414	1.376402664	1.750336758	0.438762826	30.63451104	26	0.242162284	30.73110387	27	0.282322587	-0.005419485	0.018927987	0.77690117
189	ChZErO	te6XWl	OCED	M32418.metal.pos.txt.gz	12	0.767286092	0.557777494	0.168941413	0.965139092	-0.225180176	0.619093213	0.716062773	-1.728866479	1.760071008	0.34913385	16.90577612	10	0.076475089	20.6442854	11	0.03724929	0.065820626	0.044261929	0.167831629
242	5m2kXe	jtTSNy	OCED	M32847.metal.pos.txt.gz	14	0.301670869	0.219528823	0.169387575	0.965139092	0.372630724	0.256823065	0.146801051	0.562217614	0.339438972	0.123553175	8.31285481	12	0.760228899	9.325666197	13	0.747926744	-0.015825712	0.015725301	0.334092799
89	oDHdkU	PHqxVz	OCED	M15778.metal.pos.txt.gz	41	0.74032443	0.538787096	0.169423844	0.965139092	0.110154909	0.82573997	0.893875899	-1.624812398	1.658096396	0.33316247	37.70391178	39	0.528947731	39.9787756	40	0.471200254	0.026436379	0.017527673	0.139545709
480	rdPCxw	s3BQzQ	OCED	M37253.metal.pos.txt.gz	13	0.736650965	0.54086164	0.173199396	0.965139092	0.198750083	0.644147927	0.757665939	0.069859988	1.208587929	0.954942228	17.69040459	11	0.089047937	18.31088946	12	0.106571752	0.017892955	0.028806402	0.547159761
456	ibumSk	JoRcln	OCED	M36399.metal.pos.txt.gz	9	-0.488056823	0.359470735	0.174555889	0.965139092	-0.228392697	0.449384419	0.61128885	-1.292190285	1.443591476	0.400452919	3.523764138	7	0.832702039	3.85456597	8	0.870000764	0.025424949	0.044205483	0.583193322
24	MwaKyj	aT9Lg4	OCED	M01284.metal.pos.txt.gz	19	-0.874627134	0.645629588	0.175516746	0.965139092	-0.826219478	0.833421519	0.321510574	-0.26452315	2.3318435	0.911011025	20.73637993	17	0.238304595	20.82722265	18	0.288219341	-0.009004576	0.032995918	0.78821769
246	8ApHSq	2f1ysh	OCED	M32863.metal.pos.txt.gz	12	-0.208117314	0.15417658	0.177059821	0.965139092	-0.05306376	0.181071938	0.769481282	0.346918514	0.2650737	0.219892268	9.797179811	10	0.45846412	15.55975925	11	0.158277408	-0.058654316	0.024433828	0.037281402
18	Y3hMH2	xNWLu5	OCED	M01107.metal.pos.txt.gz	16	0.495942163	0.367576561	0.177265862	0.965139092	0.175851589	0.431134363	0.683360916	0.293539849	0.709383616	0.685292989	23.6462898	14	0.050533001	23.83869195	15	0.067883896	0.007338616	0.021743363	0.740739034
12	JeGLFm	lIscxo	OCED	M00575.metal.pos.txt.gz	4	0.330165797	0.245636073	0.178907691	0.965139092	0.302315848	0.282662977	0.284832011	0.530226942	0.460839048	0.368905278	1.347632875	2	0.509759396	1.610890133	3	0.656923084	-0.019801761	0.038593453	0.658945946
387	9nHTCb	xWPyh4	OCED	M34499.metal.pos.txt.gz	7	-0.32096685	0.239519618	0.180231009	0.965139092	-0.563628096	0.330946217	0.088552978	-0.433572375	0.396398121	0.323923782	4.507749951	5	0.478847191	4.634852725	6	0.591422958	0.00934903	0.026223403	0.736006104
414	2i6uE5	GH5Omz	OCED	M35255.metal.pos.txt.gz	13	-0.553531336	0.413085937	0.180248351	0.965139092	-0.619882816	0.570699624	0.277399133	-1.494640015	1.951957406	0.459961872	8.446273053	11	0.672856999	8.689626838	12	0.729186855	0.0222043	0.045010935	0.631494849
352	OtyczZ	Hd2dqz	OCED	M34123.metal.pos.txt.gz	20	0.62481324	0.477187167	0.190409986	0.965139092	0.778230636	0.666434437	0.242906519	0.679693341	1.335832132	0.617060987	21.16539134	18	0.271151137	21.16768487	19	0.32760984	-0.001068202	0.024186808	0.965259402
159	G3J4Dv	X9yQq2	OCED	M27531.metal.pos.txt.gz	16	0.206483425	0.159070539	0.194266024	0.965139092	0.193006637	0.20654735	0.350075646	0.443139597	0.259557518	0.10983902	14.78278545	14	0.393162544	16.171408	15	0.370752166	-0.019734145	0.017208394	0.270696846
361	58D9Nh	xep8mh	OCED	M34322.metal.pos.txt.gz	39	0.069546594	0.054362655	0.20078852	0.965139092	0.09563603	0.082762872	0.247868268	0.064310759	0.102669606	0.53490777	47.64342291	37	0.112916164	47.64812569	38	0.135679294	0.001069212	0.017692411	0.952135758
172	v2dvZM	xD5Ieu	OCED	M31555.metal.pos.txt.gz	11	0.462431771	0.361717544	0.201096672	0.965139092	0.234950681	0.494896784	0.634967433	0.673024673	0.655423199	0.33129466	11.07185571	9	0.270815746	11.26218238	10	0.337459803	-0.009386229	0.023863288	0.703228327
425	lo88In	avqmFh	OCED	M35433.metal.pos.txt.gz	7	-0.916751154	0.717233159	0.201186912	0.965139092	-0.440820992	0.691570223	0.523851021	-0.68613829	1.940316585	0.738044357	10.80445646	5	0.055397878	10.84094402	6	0.093418408	-0.007119783	0.054791194	0.901676659
294	l2LYcl	PWRIjv	OCED	M33453.metal.pos.txt.gz	17	-0.518082167	0.40852401	0.204733513	0.965139092	0.013203849	0.529977969	0.980123594	0.781346043	0.868917273	0.382745175	17.92649943	15	0.26654943	21.26233664	16	0.168645644	-0.034274614	0.020515035	0.115507194
168	Hd41Vk	yzkFaE	OCED	M31453.metal.pos.txt.gz	19	-0.636153053	0.501788959	0.204880052	0.965139092	-0.612491638	0.577057875	0.28850626	0.369664087	0.800889967	0.650243374	21.88739206	17	0.189088542	25.07431654	18	0.122882775	-0.029473314	0.018733358	0.134073297
436	N8bduM	syNBGL	OCED	M35669.metal.pos.txt.gz	17	-0.288661358	0.230784899	0.211014403	0.965139092	-0.279531308	0.33058973	0.397801868	0.021834386	0.387998768	0.955865993	14.31112045	15	0.50207594	15.30213859	16	0.502630667	-0.016646633	0.016721899	0.335282499
135	ppSEkp	jRAsg9	OCED	M21151.metal.pos.txt.gz	9	0.17343792	0.139288701	0.213069775	0.965139092	0.130722069	0.184750204	0.479217818	0.236141826	0.257069948	0.388865384	3.169399863	7	0.86890157	3.253621699	8	0.917448064	-0.008322557	0.028677709	0.780064421
78	lirlN9	ns1qDS	OCED	M15335.metal.pos.txt.gz	12	0.197382004	0.16037003	0.218401008	0.965139092	0.292438888	0.208071026	0.159879703	-0.184180688	0.435769012	0.681490079	4.882126523	10	0.898911609	5.768918819	11	0.888329037	0.029577844	0.031409105	0.368540351
430	8jOoxx	sm0DHQ	OCED	M35527.metal.pos.txt.gz	7	0.391404995	0.318176606	0.218640889	0.965139092	0.46357922	0.419894255	0.269576647	-0.187961082	2.102627288	0.932239568	2.759419639	5	0.737016541	2.837123387	6	0.828994399	0.022591389	0.081044203	0.79159502
68	ncypYw	ZkQtrA	OCED	M12035.metal.pos.txt.gz	34	-0.71502028	0.584086038	0.220888314	0.965139092	0.000629571	0.847250372	0.999407111	-4.124318196	1.721339008	0.022593886	35.24636788	32	0.317176594	40.07103103	33	0.185179671	0.036976642	0.017667543	0.044371575
15	nwb9T5	hzHMx0	OCED	M00599.metal.pos.txt.gz	13	0.643018326	0.534876068	0.229293061	0.965139092	1.13164645	0.699592204	0.105753114	0.122477155	1.608788759	0.940682631	18.21055014	11	0.076821939	18.40734463	12	0.103870297	0.013782999	0.039976288	0.736762166
258	c0fkzl	I9BeoH	OCED	M33144.metal.pos.txt.gz	8	0.275619669	0.229373367	0.229510716	0.965139092	0.506536832	0.251084418	0.04365415	0.903072281	0.433902994	0.082588775	6.922470752	6	0.328076655	10.0351038	7	0.18659288	-0.048201383	0.029346106	0.151590406
141	O7H5fD	y5Pi6L	OCED	M22116.metal.pos.txt.gz	13	0.965329928	0.804500939	0.230173713	0.965139092	1.373867387	1.051304325	0.191273247	1.706021387	3.084300005	0.591237905	15.53952951	11	0.15910468	15.62749321	12	0.208899288	-0.011269398	0.045161831	0.807546409
77	a8BxTv	PgKs7b	OCED	M15140.metal.pos.txt.gz	36	0.55712675	0.464754093	0.230622843	0.965139092	0.715707331	0.707830099	0.311954833	0.127466248	0.975832978	0.89684335	35.02538017	34	0.419226125	35.28534664	35	0.45471875	0.005832796	0.011611012	0.618659319
16	b8pRob	gp4GrJ	OCED	M00606.metal.pos.txt.gz	20	-0.961596332	0.811542906	0.236057405	0.965139092	-0.246365929	1.116596856	0.825372754	-0.431889027	2.306172049	0.853539579	10.82400631	18	0.901675209	10.88422094	19	0.927671488	-0.006323259	0.025768546	0.808932988
453	g8iVSo	0ZqAhp	OCED	M36230.metal.pos.txt.gz	19	-0.233314316	0.199562532	0.242351716	0.965139092	-0.270452362	0.278613347	0.331693427	-0.4431707	0.567913244	0.445915482	14.52408023	17	0.62971942	14.67986256	18	0.68381888	0.009948656	0.025206082	0.697977562
256	s0RMkJ	sQi67V	OCED	M33138.metal.pos.txt.gz	12	0.43803425	0.374869475	0.242605925	0.965139092	0.445076653	0.312857522	0.154847006	0.301253984	0.641164924	0.648537752	21.24377861	10	0.019456374	21.39805062	11	0.029473997	0.006653757	0.024691032	0.793038624
376	znEWjs	NMpAK6	OCED	M34404.metal.pos.txt.gz	10	-0.176506753	0.151333383	0.243475472	0.965139092	-0.147084783	0.181792066	0.418467681	0.180775854	0.450818685	0.698921026	12.94978021	8	0.113589237	14.10044578	9	0.118796771	-0.036229954	0.042971393	0.423652298
250	s0TKLz	MKBJaO	OCED	M32980.metal.pos.txt.gz	10	-0.564629685	0.484630599	0.24398973	0.965139092	-0.54712114	0.636492278	0.390016178	-1.464643448	1.198249238	0.256374983	9.538846867	8	0.298894695	10.34893745	9	0.32298217	0.02670822	0.032402692	0.433677605
347	QL4lmh	IKnFVC	OCED	M34040.metal.pos.txt.gz	16	-0.269832147	0.232082826	0.2449697	0.965139092	-0.265818253	0.288580486	0.356985979	-0.189316233	0.369934605	0.616798425	11.78815868	14	0.623310744	11.86627504	15	0.689121536	-0.003950284	0.014133746	0.783953166
473	Pf553X	cIx6f3	OCED	M37058.metal.pos.txt.gz	41	-0.52608545	0.45794248	0.250637443	0.965139092	-0.393034249	0.66942194	0.557119866	-0.628649064	1.046334048	0.551441852	49.74232715	39	0.116291166	49.75757708	40	0.138682786	0.001346804	0.012316896	0.913488702
377	xbxvSk	un3RdN	OCED	M34407.metal.pos.txt.gz	20	0.35619098	0.310728612	0.251667353	0.965139092	0.328593467	0.427517502	0.442125923	0.318425875	0.605642791	0.605468906	16.52384158	18	0.556038076	16.52911891	19	0.62173529	0.001030862	0.014190359	0.942889579
331	u3tRE7	g2TFRN	OCED	M33910.metal.pos.txt.gz	13	0.324131777	0.283399441	0.252736601	0.965139092	0.528099184	0.380424058	0.165080548	0.613692303	0.472825271	0.220868319	8.265507738	11	0.689341086	8.850821381	12	0.715616715	-0.013284607	0.017364184	0.460336374
62	QTucbR	lRHMgO	OCED	M03127.metal.pos.txt.gz	21	-0.698150997	0.611187038	0.253334751	0.965139092	-0.662172672	0.718569576	0.356781592	-1.141932559	1.823991541	0.538723078	32.71534777	19	0.025921429	32.83088203	20	0.035210514	0.00755298	0.029158282	0.79839482
283	8iavk5	tfmW7R	OCED	M33390.metal.pos.txt.gz	14	-0.219526549	0.19371238	0.257104961	0.965139092	-0.225385833	0.272177391	0.407622741	-0.22443721	0.373543614	0.559129416	11.03456307	12	0.525958969	11.03479947	13	0.607902246	0.000343658	0.022351615	0.987985603
69	cFqELl	EpJCZy	OCED	M12067.metal.pos.txt.gz	26	-0.864054606	0.764151732	0.258165821	0.965139092	-0.283843725	1.050371175	0.786981906	-0.123225671	1.550163034	0.937300354	30.3233459	24	0.174264852	30.70807789	25	0.198867809	-0.0103268	0.018714126	0.58617484
346	P2nerL	65CJzN	OCED	M34035.metal.pos.txt.gz	5	-0.977720623	0.86737875	0.259652426	0.965139092	-0.893480914	0.922896338	0.332980919	-3.245495135	1.63676148	0.141660814	4.063853941	3	0.254651098	7.34392741	4	0.118791642	0.066314191	0.042616042	0.217544554
109	amxePl	s71rFa	OCED	M18369.metal.pos.txt.gz	35	0.609002048	0.542413584	0.26153805	0.965139092	0.851090128	0.781201987	0.275950063	3.271048429	1.128946403	0.006634613	29.9134802	33	0.621578515	36.97203307	34	0.333306167	-0.033397329	0.012570539	0.012060626
477	t1t4Y6	veHe5t	OCED	M37190.metal.pos.txt.gz	16	-0.174752553	0.156128816	0.263018815	0.965139092	-0.223849594	0.210511187	0.287617826	-0.12472216	0.256439917	0.634236886	12.21153381	14	0.589319401	12.27201531	15	0.658333812	-0.003880139	0.015777423	0.809305427
87	Fgq6fJ	OjhOgV	OCED	M15749.metal.pos.txt.gz	16	-0.30277467	0.2720987	0.265820802	0.965139092	-0.07378791	0.380655792	0.846297892	0.150510655	0.482725474	0.759792468	7.965719011	14	0.891104322	9.258080297	15	0.863641121	-0.01990677	0.017510915	0.274697799
66	QaKLDq	yOgfWp	OCED	M11438.metal.pos.txt.gz	5	1.632002467	1.477031652	0.269194063	0.965139092	-0.058336861	1.636974415	0.971571803	-0.287908819	2.553555329	0.917351443	4.883254587	3	0.180548157	6.290822472	4	0.178456708	0.032771116	0.035241194	0.421011364
94	lddQmk	tjrtJ1	OCED	M16816.metal.pos.txt.gz	12	0.57532221	0.523594664	0.271858317	0.965139092	0.363524022	0.72392623	0.615557672	0.033582407	0.9217562	0.971654073	7.592317964	10	0.66859006	8.102292983	11	0.704112314	0.012554005	0.017579554	0.491481917
115	Kbbilk	eBn5Ov	OCED	M18477.metal.pos.txt.gz	6	0.209418468	0.190602828	0.271891753	0.965139092	0.084247862	0.240291228	0.72588297	-0.460867947	0.649428818	0.517098363	4.178956638	4	0.382328126	5.393185326	5	0.369800688	0.063479057	0.058882217	0.341677874
150	Gqc5ux	mYNZli	OCED	M22842.metal.pos.txt.gz	9	0.244472542	0.223554957	0.274144501	0.965139092	-0.061726635	0.251819604	0.80636163	-0.150763145	0.534366224	0.785999727	13.28339237	7	0.065497335	14.55336513	8	0.068434376	0.029799902	0.036426976	0.440270499
23	Dg13CV	rle1n1	OCED	M01125.metal.pos.txt.gz	16	1.247056922	1.140891022	0.274369542	0.965139092	2.069384943	1.603576473	0.196883711	4.369541671	2.595894538	0.11448353	16.30180793	14	0.295292786	18.36568494	15	0.243928635	-0.0358376	0.026918502	0.204351548
76	YTyfFP	5jMRZK	OCED	M15122.metal.pos.txt.gz	18	-0.57684698	0.529680307	0.276132968	0.965139092	-0.077263106	0.695242811	0.911512379	0.308750162	1.0792914	0.778497137	19.6946054	16	0.234291515	20.78857296	17	0.235890565	-0.019698712	0.020895331	0.359835784
311	xQVmBS	8ObFNY	OCED	M33653.metal.pos.txt.gz	13	0.320119984	0.296117531	0.279671678	0.965139092	0.320118889	0.436681268	0.463514407	-0.089286241	0.715719142	0.902971763	10.67396671	11	0.470967574	11.06875232	12	0.523035977	0.01455879	0.023170992	0.542620067
267	4xga7m	Kzo5kq	OCED	M33194.metal.pos.txt.gz	13	-0.136918397	0.127870909	0.284279671	0.965139092	-0.093944567	0.173110885	0.587347155	-0.243700921	0.310092794	0.448526217	6.161463243	11	0.862376501	6.304340042	12	0.899969841	0.008826401	0.023350856	0.712630162
384	mBuoTq	UsPNze	OCED	M34456.metal.pos.txt.gz	25	-0.460717286	0.430431482	0.284456623	0.965139092	-0.136971403	0.618317849	0.824685509	1.745158185	1.388429705	0.221394431	19.95395289	23	0.644687972	22.74648209	24	0.534802283	-0.035327135	0.021140223	0.108257741
464	wqtb3T	yXmc3o	OCED	M36673.metal.pos.txt.gz	12	0.595370497	0.570411969	0.296598633	0.965139092	1.645279583	0.669476799	0.013988434	-4.214711876	3.140657114	0.209275646	11.95419072	10	0.28813405	14.84264218	11	0.189814791	0.104403632	0.067165022	0.151132605
7	RKCSCt	sS21Q4	OCED	M00513.metal.pos.txt.gz	25	-0.894782457	0.858145996	0.297090698	0.965139092	-1.239512584	1.262423576	0.326172972	-2.421427238	1.907653357	0.217020536	22.27678876	23	0.503598806	23.07970425	24	0.515096991	0.014675216	0.016377574	0.379506094
374	aQm3F6	5kQXSm	OCED	M34395.metal.pos.txt.gz	15	-0.246299535	0.236687856	0.298057008	0.965139092	-0.3046401	0.332096421	0.358972754	-0.500322259	0.37290944	0.202669162	9.495787162	13	0.734553749	10.27285007	14	0.741975317	0.014204312	0.016113583	0.394047604
378	w6AgJx	X6HIwe	OCED	M34409.metal.pos.txt.gz	6	1.107472737	1.075566533	0.303167499	0.965139092	0.056584271	1.000591876	0.954903028	-6.202249213	6.793193243	0.412889669	8.196729606	4	0.084631822	10.6281431	5	0.059272167	0.135362608	0.124268086	0.337260133
28	qMPPWc	mSzpQ4	OCED	M01303.metal.pos.txt.gz	16	0.566577961	0.550523647	0.303403604	0.965139092	0.215472189	0.846812228	0.799147182	0.18438679	1.229106093	0.882891046	12.88084379	14	0.535926895	13.00180024	15	0.602158883	0.00680744	0.019573536	0.733173035
270	SkO91f	7jql3i	OCED	M33203.metal.pos.txt.gz	15	-0.113841138	0.110657581	0.30358803	0.965139092	-0.103682721	0.151201892	0.492887359	-0.126071494	0.214759702	0.56723588	15.06393627	13	0.303378397	15.06919837	14	0.373440783	0.001611121	0.02390816	0.947298315
218	4wbyzK	BaFqlu	OCED	M32709.metal.pos.txt.gz	29	0.374218502	0.366582564	0.307334959	0.965139092	-0.131753042	0.479338998	0.783420714	-0.405501719	0.679507161	0.555639911	34.70286272	27	0.146553675	37.06190473	28	0.117501582	0.019451443	0.014357696	0.186717823
427	hqnhSl	TlQ1vv	OCED	M35451.metal.pos.txt.gz	17	0.046580818	0.045685702	0.307921568	0.965139092	0.067417362	0.057192315	0.238484362	0.110337819	0.06669089	0.118800953	7.32278306	15	0.948066028	9.044863074	16	0.911554495	-0.022109076	0.016847829	0.209152576
389	cABtx4	mEKScm	OCED	M34516.metal.pos.txt.gz	18	0.055270686	0.055202273	0.31671113	0.965139092	0.110913776	0.076906442	0.149248507	-0.175020669	0.11339394	0.1422618	11.64356802	16	0.768130137	17.04479351	17	0.451335336	0.0483911	0.020821851	0.033615109
142	092Rv3	KCqY6p	OCED	M22130.metal.pos.txt.gz	18	0.522378849	0.523124783	0.318001061	0.965139092	0.68866704	0.695991683	0.322430325	-1.565057944	1.299877461	0.246098332	17.69814038	16	0.341867056	21.03362061	17	0.224790035	0.041551277	0.023928144	0.101686083
178	KWlM3x	U14dR9	OCED	M32319.metal.pos.txt.gz	6	-0.777282677	0.784914639	0.322038893	0.965139092	-0.339115414	0.683405239	0.619743262	-0.47257377	1.887534375	0.814638215	12.82961785	4	0.012139026	12.9360126	5	0.023985835	-0.009709205	0.05330899	0.864337804
407	712Ff1	9bix3J	OCED	M35186.metal.pos.txt.gz	23	-0.469559645	0.477845096	0.325774409	0.965139092	-0.780762553	0.63863837	0.22150254	-2.705746848	1.199224064	0.034841962	24.03740071	21	0.291249884	28.66258368	22	0.154748651	0.040459766	0.020127647	0.057433732
277	mJi7s3	yRwIxL	OCED	M33359.metal.pos.txt.gz	9	0.172567204	0.175643325	0.325860205	0.965139092	0.307890913	0.177683748	0.083130708	0.276230793	0.276019725	0.350271655	12.68505407	7	0.080164064	13.14686891	8	0.106895233	-0.013509332	0.026760675	0.629185955
408	GJDOWL	qbpCSw	OCED	M35187.metal.pos.txt.gz	5	0.40279612	0.410573503	0.3265645	0.965139092	0.029978881	0.439732888	0.945646163	1.281099264	1.13063437	0.339547149	5.989800761	3	0.112107496	7.394748034	4	0.116441022	-0.058385275	0.069601545	0.463130652
222	te5ATl	yVrKYS	OCED	M32740.metal.pos.txt.gz	50	-0.457781134	0.466908127	0.326862918	0.965139092	-0.118469981	0.727328769	0.870610027	-0.258829724	1.365510366	0.850462632	45.20681058	48	0.587983691	45.23084878	49	0.626697228	-0.002089518	0.01347706	0.877437901
363	RlLsfy	xS1MEU	OCED	M34329.metal.pos.txt.gz	11	-0.185972958	0.189834025	0.327253569	0.965139092	-0.004732952	0.242325291	0.984417187	0.443993803	0.446449752	0.345964258	8.840226894	9	0.452151614	11.21403855	10	0.341087471	-0.047894671	0.031085944	0.157773502
176	ePF3QG	CYUvmy	OCED	M32198.metal.pos.txt.gz	20	-0.485034117	0.496551282	0.328665359	0.965139092	-0.804496372	0.658279085	0.221662058	-1.756666644	1.243203594	0.174710098	21.4240037	18	0.258563531	22.90212434	19	0.241680312	0.026245681	0.023551413	0.279767124
359	7vh9AU	LqCMFQ	OCED	M34306.metal.pos.txt.gz	25	0.230437799	0.237496766	0.331908124	0.965139092	0.120812853	0.245095493	0.622068011	0.182841111	0.311124439	0.56247418	34.24758999	23	0.061661907	34.33614418	24	0.078869749	0.002740429	0.01123738	0.809495787
451	0V1B4k	cM5Z48	OCED	M36131.metal.pos.txt.gz	17	0.242157598	0.251575513	0.33576624	0.965139092	0.461173128	0.329133403	0.161162082	0.909267455	0.815359508	0.282324368	18.32158219	15	0.246136606	19.22683074	16	0.257076131	-0.027655281	0.032124029	0.402849862
438	JsPDTy	wFYD5M	OCED	M35678.metal.pos.txt.gz	22	0.262579245	0.273303829	0.336673115	0.965139092	0.370704128	0.37959863	0.328782738	0.469828701	0.571173355	0.420453472	15.64572715	20	0.738345197	15.81648191	21	0.779872034	-0.007093676	0.017166626	0.683838754
470	5GhkVA	fNqgPI	OCED	M36808.metal.pos.txt.gz	33	0.608281324	0.635480282	0.338466636	0.965139092	1.152553897	0.932160287	0.216297593	2.558018266	1.727916127	0.148857384	23.78701653	31	0.819138321	25.25939524	32	0.7953893	-0.021479268	0.017701486	0.234135562
27	sZ9NqO	41I1Q1	OCED	M01302.metal.pos.txt.gz	21	-1.161146738	1.213151643	0.338500435	0.965139092	-2.874719035	1.560131139	0.06538543	-4.377833629	4.166186423	0.306532104	24.3112227	19	0.184483854	25.14602873	20	0.195901418	0.028927629	0.03581349	0.429243195
276	B5Qk4K	ibnURM	OCED	M33353.metal.pos.txt.gz	20	0.10639282	0.111203562	0.338698848	0.965139092	0.081305815	0.163825463	0.619686049	0.20044514	0.208533544	0.349180607	21.292093	18	0.264933543	21.63360777	19	0.302868571	-0.009900899	0.018426498	0.597628092
330	EJOzAy	0HAoas	OCED	M33901.metal.pos.txt.gz	19	-0.24717278	0.259193117	0.340273996	0.965139092	-0.103939182	0.367661912	0.777404399	-0.511262766	0.540516065	0.357461859	16.48720071	17	0.489597012	16.79720423	18	0.537087052	0.010119877	0.018175732	0.584934106
285	BIuhXz	vEKEvE	OCED	M33408.metal.pos.txt.gz	14	-0.217976127	0.231921834	0.347284794	0.965139092	-0.172522752	0.262223384	0.510587718	-0.028954496	0.463193198	0.951185349	19.5377939	12	0.076350243	19.90747145	13	0.097541574	-0.012246615	0.025701097	0.642276057
393	tqRjBg	ZK5fGs	OCED	M34534.metal.pos.txt.gz	13	-0.392423568	0.419876788	0.349986226	0.965139092	-0.22341365	0.494798662	0.651611671	0.361455752	1.196464295	0.768208677	18.11128754	11	0.079034012	18.86177617	12	0.091919239	-0.02236302	0.033123537	0.513528195
133	buiSak	yOHfad	OCED	M21049.metal.pos.txt.gz	13	-0.174428757	0.186647835	0.350028481	0.965139092	-0.114798581	0.274409087	0.675692464	-0.566237397	0.370118195	0.154280809	9.458575986	11	0.579641858	10.96140432	12	0.532229219	0.02890313	0.023577089	0.245834311
344	mwgaPy	I5JDVU	OCED	M33972.metal.pos.txt.gz	6	-0.591410677	0.632853617	0.350038727	0.965139092	-0.86945161	0.818590127	0.288175298	-2.694652288	2.133824286	0.275251203	2.413011653	4	0.660277131	3.478251795	5	0.626680934	0.046325927	0.04488491	0.360337885
302	v9MUHL	mDJj4f	OCED	M33531.metal.pos.txt.gz	9	-0.274553098	0.296272189	0.354086419	0.965139092	-0.365597792	0.419044584	0.382959882	-1.424821093	0.844009038	0.1352358	3.720629001	7	0.811334289	5.839059102	8	0.665254062	0.051119319	0.035121899	0.188869461
446	dBdbsB	yTq4t8	OCED	M36097.metal.pos.txt.gz	29	0.016396577	0.017782207	0.356488049	0.965139092	0.005940076	0.024644987	0.809535155	0.077641169	0.043144746	0.083117582	26.54680453	27	0.488438761	28.95784044	28	0.414668694	-0.032610005	0.021001438	0.132126927
199	NideNI	54OKod	OCED	M32553.metal.pos.txt.gz	17	-0.247293965	0.268738676	0.357467018	0.965139092	-0.06889525	0.395783345	0.861807982	0.890888764	0.839641836	0.305460283	11.77274362	15	0.696142801	13.82000199	16	0.612121335	-0.047146367	0.032950492	0.172983192
252	PtESIE	9WiQVA	OCED	M33084.metal.pos.txt.gz	10	-0.229971703	0.253141243	0.36362896	0.965139092	-0.118632254	0.331316158	0.720295725	-0.471375094	0.522737971	0.393531705	8.938084059	8	0.347546037	9.257788216	9	0.413826551	0.012784753	0.023899864	0.607242143
485	HjU5cK	uH02tQ	OCED	M38768.metal.pos.txt.gz	12	0.688146158	0.759305907	0.364785995	0.965139092	-0.375457304	0.907751143	0.679157849	1.116543492	1.686045721	0.522794281	15.61756965	10	0.11111579	15.74704156	11	0.150784707	-0.008596833	0.029857775	0.77928236
445	zDcjds	7dUio3	OCED	M36095.metal.pos.txt.gz	4	-0.198401941	0.220435458	0.36809604	0.965139092	-0.30851224	0.286989003	0.282376191	-0.581202326	0.633626465	0.455835777	1.158723199	2	0.56025592	1.573968294	3	0.665306631	0.037192975	0.057717653	0.585359565
163	2chn3t	TJykjq	OCED	M27718.metal.pos.txt.gz	7	-0.439516678	0.489676553	0.369417351	0.965139092	-0.393649685	0.553080953	0.476625963	-1.335828069	1.193861065	0.314030656	8.179438502	5	0.146619755	9.300556312	6	0.157367168	0.034660305	0.041868124	0.44545954
58	5Ll0zL	ZQc4fL	OCED	M02137.metal.pos.txt.gz	17	0.212403961	0.23695405	0.370042884	0.965139092	0.315952307	0.248423185	0.203433174	0.135630734	0.41609005	0.748954108	23.81242329	15	0.068348097	23.89490123	16	0.091825231	0.004427933	0.019426221	0.822773977
319	UsHKHn	zS6U28	OCED	M33821.metal.pos.txt.gz	20	0.310154608	0.348646789	0.373683134	0.965139092	0.111156695	0.470648569	0.813294785	0.698946913	0.928098256	0.461129505	13.98935205	18	0.72978513	14.19367355	19	0.772286306	-0.010159683	0.022476212	0.656654739
454	5q8VWj	t0b30N	OCED	M36300.metal.pos.txt.gz	9	-0.455424172	0.512188225	0.373909868	0.965139092	-0.75660895	0.666642964	0.256394686	0.490468001	1.516750052	0.755862791	3.147469644	7	0.871033116	3.586442593	8	0.892378278	-0.022625797	0.034149552	0.528822065
442	j6RnE1	xLt6ng	OCED	M35977.metal.pos.txt.gz	7	0.595637064	0.671026007	0.374728385	0.965139092	0.416713796	0.79698665	0.601070498	-0.359946291	1.564848723	0.827190617	8.033381753	5	0.154405464	8.783983133	6	0.186096126	0.029168146	0.04267449	0.524670006
103	hm4d7E	VkYMuB	OCED	M18254.metal.pos.txt.gz	13	0.187591131	0.211452759	0.37499607	0.965139092	-0.037577133	0.30614653	0.902311157	0.313683545	0.674666928	0.651038547	12.46772697	11	0.329531205	12.51205065	12	0.405480194	-0.00731628	0.036997272	0.846846134
187	K6B235	n0AeEE	OCED	M32405.metal.pos.txt.gz	17	-0.272967143	0.307746454	0.37508583	0.965139092	-0.61330548	0.43069273	0.154447122	-0.933314743	0.675630641	0.187388567	15.70527672	15	0.401904936	16.96320824	16	0.387981738	0.020364647	0.018579138	0.290320479
348	8mUHre	qekbQc	OCED	M34062.metal.pos.txt.gz	28	0.641772308	0.72490768	0.375986267	0.965139092	0.68934846	1.059101251	0.515123564	-0.362068285	1.63091668	0.826046168	20.49607516	26	0.767484141	20.96819699	27	0.787775641	0.013088144	0.019048071	0.498096229
179	KRvITB	GPYqpU	OCED	M32328.metal.pos.txt.gz	19	0.300939555	0.340414001	0.376674681	0.965139092	0.078401863	0.39483487	0.842600108	-0.205106893	0.672935293	0.76422263	22.31085468	17	0.173057968	23.31284305	18	0.17885277	0.016232568	0.018577597	0.39441889
14	uEx0vU	RfoDxA	OCED	M00584.metal.pos.txt.gz	20	-0.392150049	0.4477514	0.381127388	0.965139092	-0.09632719	0.58912865	0.870118551	0.232537069	0.934323072	0.806268982	22.17712392	18	0.22421627	22.89688134	19	0.241914271	-0.016516157	0.021608882	0.454578775
314	B5Myas	9ZzIls	OCED	M33675.metal.pos.txt.gz	8	-0.288831937	0.330363216	0.381962519	0.965139092	-0.172361806	0.455340825	0.705034232	0.87710751	1.180707448	0.485619818	6.018623818	6	0.421107065	7.079144904	7	0.420686151	-0.039359727	0.038279424	0.343500088
428	vB9o15	Hf8fvE	OCED	M35464.metal.pos.txt.gz	15	0.683808896	0.785863598	0.384225607	0.965139092	-0.154761015	0.962083817	0.872203494	1.134190807	2.542243796	0.662838237	22.23896652	13	0.051767976	22.2987977	14	0.072679783	-0.006535811	0.034947918	0.854535403
107	FrjIQv	IMvqbs	OCED	M18349.metal.pos.txt.gz	19	0.404596807	0.465414905	0.384669398	0.965139092	0.691916025	0.646281442	0.284344372	-0.076809713	1.081014606	0.944184493	11.34665896	17	0.837986012	11.5901009	18	0.867661646	0.009624868	0.019507296	0.628044443
151	mms2RO	hjccna	OCED	M24074.metal.pos.txt.gz	20	0.411668566	0.474049918	0.38517122	0.965139092	-0.212715511	0.679173811	0.754130649	-1.271684205	1.12454904	0.272965601	15.48101424	18	0.628717465	18.20599874	19	0.508719649	0.03273655	0.019831287	0.116128415
375	Go0uUC	6J5fZN	OCED	M34400.metal.pos.txt.gz	12	-0.25791305	0.298299978	0.387253054	0.965139092	-0.096798872	0.39844173	0.808049082	-0.063323304	0.524146172	0.906232708	5.69723381	10	0.840026629	5.901088006	11	0.879881695	-0.009222987	0.020427337	0.661261545
166	9N5C2h	6V3RVf	OCED	M27738.metal.pos.txt.gz	17	-0.293505647	0.343665182	0.393079869	0.965139092	-0.434243508	0.501809889	0.386844178	-0.485544602	0.62981007	0.452716941	12.25556242	15	0.65959099	12.38795626	16	0.716869845	0.006304755	0.017327436	0.721040457
461	3Q36AR	boWarg	OCED	M36559.metal.pos.txt.gz	17	0.157097185	0.187017755	0.400901579	0.965139092	0.117927045	0.270128555	0.66243122	0.034099941	0.291049044	0.908285902	14.83657716	15	0.463251746	15.14076244	16	0.514354016	0.008740853	0.015848373	0.589392902
418	dIR7rs	UstG6Q	OCED	M35320.metal.pos.txt.gz	12	0.304611321	0.362743606	0.401052627	0.965139092	0.006927747	0.502204121	0.988993783	0.726170174	0.722641905	0.338649156	11.21621031	10	0.340923285	11.73545674	11	0.383853052	-0.013327037	0.01958709	0.511696605
43	Qe1Kax	K2QAWg	OCED	M01572.metal.pos.txt.gz	16	-0.560556998	0.670410144	0.40307593	0.965139092	-0.972953621	0.909018119	0.284468688	-0.015088094	2.193290335	0.994608297	8.8447861	14	0.840863161	8.913011591	15	0.882021675	-0.008270596	0.03166383	0.797741416
98	nQXYbB	IuZG4P	OCED	M16823.metal.pos.txt.gz	10	0.107808928	0.129751264	0.40603621	0.965139092	0.04654955	0.169402003	0.783479514	-0.003800754	0.263378888	0.988839725	6.463248562	8	0.595486948	6.700370173	9	0.668282755	0.013427984	0.027575618	0.639353969
5	6Xw36H	hb8od5	OCED	M00063.metal.pos.txt.gz	43	-0.447900511	0.542224939	0.408780332	0.965139092	-0.537651659	0.836422026	0.520354208	-1.958735835	1.260854744	0.127990131	42.12976387	41	0.421846304	43.93271321	42	0.389634024	0.01780935	0.013444941	0.1926356
48	H8JMuJ	Kh0Z3e	OCED	M01638.metal.pos.txt.gz	21	-0.44327301	0.539063763	0.410905251	0.965139092	-0.034360571	0.733852075	0.962654933	-0.407940432	1.945196568	0.836121052	21.13509755	19	0.329384295	21.13549683	20	0.389196249	-0.000495529	0.026154908	0.98508178
322	zwZJLH	OuoYhh	OCED	M33835.metal.pos.txt.gz	9	0.187578902	0.228225022	0.411131927	0.965139092	0.324219064	0.256426052	0.206094937	-0.382698068	0.601155062	0.544629504	10.77988072	7	0.148512881	12.39739993	8	0.134334082	0.037538932	0.036628164	0.339532967
139	JuXe1P	RNxuMF	OCED	M22030.metal.pos.txt.gz	16	0.503839542	0.614088004	0.411949378	0.965139092	0.421400959	0.854111785	0.621744701	2.522308267	2.295378776	0.290366104	8.432357314	14	0.865608035	9.265247639	15	0.863244995	-0.030381896	0.03329055	0.376886422
296	ib9pw5	6ioVjv	OCED	M33488.metal.pos.txt.gz	16	-0.197331876	0.241777454	0.414402035	0.965139092	0.13044375	0.322605227	0.685959178	0.535312075	0.494608253	0.297411271	6.742847347	14	0.944170632	9.625886949	15	0.842589738	-0.03708866	0.021843179	0.111623131
360	EYujbe	UuK6ry	OCED	M34314.metal.pos.txt.gz	12	-0.161797382	0.1986658	0.415404439	0.965139092	-0.222284668	0.284813182	0.43512146	-0.85223631	0.651194042	0.219903297	9.923228464	10	0.447254388	11.16092842	11	0.429881417	0.039861903	0.035830291	0.291943588
198	rorHpv	IkSQtL	OCED	M32549.metal.pos.txt.gz	7	0.244865112	0.302570033	0.418351759	0.965139092	0.12637259	0.394704941	0.748839637	-0.09339345	1.111218418	0.936281155	5.547235435	5	0.352794141	5.659252207	6	0.462421613	0.014820487	0.046641686	0.763514646
74	D6S2Yh	91XNMG	OCED	M12768.metal.pos.txt.gz	18	-0.419259116	0.519790274	0.419901097	0.965139092	-0.48024538	0.630807219	0.446466688	-0.775327883	0.849749612	0.375091666	23.92631231	16	0.091126316	24.3571249	17	0.110051897	0.008710814	0.016229026	0.598830098
341	NqXaoF	5BQiE7	OCED	M33968.metal.pos.txt.gz	18	0.243258205	0.30231434	0.421019825	0.965139092	-0.004208756	0.429253457	0.992177004	0.009591445	0.706757749	0.989339983	8.02848438	16	0.948013867	8.162271382	17	0.962952714	0.008282718	0.022644667	0.719328326
240	01hWrX	8DZsMd	OCED	M32838.metal.pos.txt.gz	12	0.302082715	0.37715198	0.423156238	0.965139092	0.262981668	0.528560073	0.618805782	1.356177877	0.908153516	0.16621368	6.693464967	10	0.754032063	8.321476578	11	0.684249765	-0.031059852	0.024342806	0.230817296
[truncated: 295 more rows]

## Sheet: SOC res
	id.exposure	id.outcome	outcome	exposure	nsnp	b_Inverse.variance.weighted	se_Inverse.variance.weighted	pval_Inverse.variance.weighted	FDR	b_Weighted.median	se_Weighted.median	pval_Weighted.median	b_MR.Egger	se_MR.Egger	pval_MR.Egger	Q_MR.Egger	Q_df_MR.Egger	Q_pval_MR.Egger	Q_Inverse.variance.weighted	Q_df_Inverse.variance.weighted	Q_pval_Inverse.variance.weighted	egger_intercept	se	pval
[truncated: 485 more rows]
