# Supplementary material for: Exploring the causal role of multiple metabolites on ovarian cancer: a two sample Mendelian randomization study
Source: J Ovarian Res. 2024 Jan 23;17:22. doi: 10.1186/s13048-023-01340-w (PMC10804794; doi:10.1186/s13048-023-01340-w)
Supplement: Supplementary file 9 — Additional file 9: Table S6. Power calculations for Mendelian Randomization. [file 13048_2023_1340_MOESM9_ESM.xlsx]

## Sheet: Sheet1
Table S5 Power calculations for Mendelian Randomization
outcome	sample size	ncase	OR	exposure	total R2	power
OC	66450	25509	1.78	4-acetamidobutanoate	0.127353	1
OC	66450	25509	1.49	alpha-hydroxyisovalerate	0.0516517	1
OC	66450	25509	1.17	3-(3-hydroxyphenyl)propionate	0.361355	1
OC	66450	25509	1.4	X-13183—stearamide	0.160502	1
OC	66450	25509	0.65	asparagine	0.141863	1
MOC	43507	2566	2.33	1,5-anhydroglucitol (1,5-AG)	0.149505	1
MOC	43507	2566	2.52	ADpSGEGDFXAEGGGVR*	0.0654762	1
OCCC	42307	1366	1.32	estrone 3-sulfate	0.666929	1
OCCC	42307	1366	0.21	betaine	0.126971	1
OCED	43751	2810	1.52	3-(3-hydroxyphenyl)propionate	0.361355	1
OCED	43751	2810	2.35	1,5-anhydroglucitol (1,5-AG)	0.149505	1
OCED	43751	2810	0.38	arachidonate (20:4n6)	0.115226	1
OCED	43751	2810	2.98	1-linoleoylglycerophosphoethanolamine*	0.0527573	1
OCED	43751	2810	0.36	stearidonate (18:4n3)	0.0547626	1
OCED	43751	2810	2.35	ADpSGEGDFXAEGGGVR*	0.0654762	1
SOC	54990	14049	1.48	X-13183—stearamide	0.160502	1
SOC	54990	14049	0.73	DSGEGDFXAEGGGVR*	0.0743092	1
SOC	54990	14049	0.93	2-hydroxyhippurate (salicylurate)	0.161499	0.83
